# Supplementary material for: Signature Gene Expression Reveals Novel Clues to the Molecular Mechanisms of Dimorphic Transition in Penicillium marneffei
Source: PLoS Genet. 2014 Oct 16;10(10):e1004662. doi: 10.1371/journal.pgen.1004662 (PMC4199489; doi:10.1371/journal.pgen.1004662)
Supplement: Table S1 — Gene expression levels of predicted genes. (XLSX) [file pgen.1004662.s004.xlsx]

## Sheet: Table S1
Table S1. Gene expression levels of predicted genes
Gene_ID	Chr	Strand	Feature	Secreted	Exp_Pattern	Exp_Prob	Exp_hi	Exp_lo	Exp_FC	Exp_BB1	Exp_BB2	Exp_BR1	Exp_BR2	Exp_RB1	Exp_RB2	Exp_RR1	Exp_RR2
GQ26_0010010	scf00001	-	ncRNA	0	1100	0.0132	1.5	0.2	7.02	1.4	1.5	2.1	1.1	0	0	0.5	0.4
GQ26_0010020	scf00001	-	protein	0	1111	0.3029	22	22	1	26.9	21.9	19.4	21.1	26.7	15.5	23.3	21.1
GQ26_0010030	scf00001	+	protein	0	1111	0.3793	9.7	9.7	1	12	8.9	10.1	13	15.5	4	7	6.8
GQ26_0010040	scf00001	-	protein	0	1100	0.0041	13	5.9	2.19	14.5	13.4	11.6	12.7	8.8	5	4.8	5.1
GQ26_0010050	scf00001	+	protein	0	0000	NaN	NaN	NaN	NaN	0	0	0	0	0	0	0	0
GQ26_0010060	scf00001	-	protein	0	0100	0	5.2	0.2	27.26	0.2	0.1	5.1	5.2	0.2	0.1	0.2	0.3
GQ26_0010070	scf00001	+	protein	0	0100	0	29.2	1.7	16.97	2	2.3	29.1	29.3	1.8	1	1	2.2
GQ26_0010080	scf00001	+	protein	0	0100	0	91.2	1.6	58.16	0.1	0	86.5	95.9	1.1	1.9	2.6	3.8
GQ26_0010090	scf00001	-	protein, partial	0	0100	0.0016	17.8	1.1	16.31	0.1	0	23.1	12.5	1.3	2.1	1.5	1.6
GQ26_0010100	scf00001	+	protein	0	0100	0.0002	7.9	0.9	9.23	0	0.1	9.2	6.7	1.7	1.1	0.9	1.3
GQ26_0010110	scf00001	-	protein	0	0100	0	8.4	0.4	19.39	0	0.1	8.9	7.9	0.8	0.8	0.3	0.6
GQ26_0010120	scf00001	+	protein	0	0100	0.5627	28.5	6.5	4.37	1.4	1.8	34.5	22.6	18.8	9.2	3.4	4.6
GQ26_0010130	scf00001	-	protein	0	0110	0.0184	24.8	5.1	4.82	2.5	3.6	28.2	21.9	34.1	15.1	5.1	9.5
GQ26_0010140	scf00001	-	protein	0	0100	0	175.8	17	10.36	4.3	11	203.6	148	27.6	25.8	14.3	18.8
GQ26_0010150	scf00001	+	protein	0	0110	0.2107	44.3	11	4.03	1.1	1.3	37.1	34.2	53.6	52.3	14.8	26.7
GQ26_0010160	scf00001	-	protein	0	0100	0	56.6	3.8	14.79	6.8	2.8	60.9	52.3	1.9	3.5	3.4	4.5
GQ26_0010170	scf00001	-	protein	0	1100	0.1129	119.7	48	2.49	120.3	159.9	102.3	96.2	49.6	52	41.2	49.1
GQ26_0010180	scf00001	+	ncRNA	0	1100	0.1083	19.6	0.2	108.51	21	29.3	10.5	17.7	0.1	0.3	0.1	0.2
GQ26_0010190	scf00001	+	protein	0	1011	0.3236	27.5	14.3	1.93	25.8	21.8	14.5	14	33.9	25.2	23.3	34.9
GQ26_0010200	scf00001	+	protein	0	0100	0.085	3.1	0.9	3.45	0.9	0.9	4	2.1	0.4	0.5	1.1	1.6
GQ26_0010210	scf00001	-	protein	0	0001	0.5618	41.7	25.4	1.64	28.5	18.1	27.8	17.5	37.9	22.7	47.9	35.4
GQ26_0010220	scf00001	+	protein	0	1100	0.1506	29.6	17.8	1.66	35.9	21.6	33.2	27.5	21.7	11.8	18.7	19.2
GQ26_0010230	scf00001	+	protein	0	0010	0.371	24.4	21.9	1.11	23.3	22.1	20.9	22.5	24.6	24.2	22.3	20.6
GQ26_0010240	scf00001	-	protein	0	1000	0.6875	16	8	1.99	18.6	13.3	6.2	8	12.2	9.3	7	5.4
GQ26_0010250	scf00001	+	protein	0	1111	0.1771	3.2	3.2	1	3.5	2.4	4.4	2.5	4.6	1.6	3.2	3.3
GQ26_0010260	scf00001	+	protein	0	0011	0.0388	102.1	40	2.55	56.2	43.8	30.9	29.1	97.2	77.1	123.8	110
GQ26_0010270	scf00001	-	protein	0	1000	0.4353	20.3	14.3	1.42	21.8	18.8	12.2	12.4	20.1	11.5	13.9	15.8
GQ26_0010280	scf00001	+	protein	0	1111	0.2881	36.8	36.8	1	47.5	27.9	50.4	27.4	39.6	19.5	49.6	32.1
GQ26_0010290	scf00001	-	protein	0	1111	0.2438	64.3	64.3	1	85.4	28.7	103.7	44.3	77.5	27.9	98.8	48.2
GQ26_0010300	scf00001	+	protein	0	1001	0.6569	80.9	68.4	1.18	71.8	87.6	70.6	63.7	76.6	63	90.6	73.5
GQ26_0010310	scf00001	-	protein	0	0010	0.5925	51.8	31.4	1.65	34.3	34.3	22.7	20.8	57.3	46.3	36.2	39.8
GQ26_0010320	scf00001	+	protein	0	0011	0.9737	20	12.1	1.65	17.6	12.4	10.3	8.3	26.6	16	19.4	18.1
GQ26_0010330	scf00001	-	protein	0	1000	0	43.3	18.6	2.33	45.8	40.7	19.2	19.8	20.7	17.6	20.2	13.8
GQ26_0010340	scf00001	-	protein	0	1010	0.7935	37	29.7	1.24	39.3	32.4	28.4	26.4	44.6	31.6	34.8	29.4
GQ26_0010350	scf00001	+	protein	0	1111	0.4564	37	37	1	43.4	34.6	40.2	39.9	39.9	25.3	34.7	38
GQ26_0010360	scf00001	-	protein	0	1001	0.964	29.4	21.1	1.39	32.9	32	22.1	19.8	28.8	13.8	26.9	26
GQ26_0010370	scf00001	+	protein	0	1011	0.5186	12.2	5.2	2.34	18.7	11.2	4.7	5.8	14.5	7	12.3	9.6
GQ26_0010380	scf00001	+	protein	0	0011	0.0435	64.7	15	4.3	27	9.1	13.7	10.3	96.9	37.8	60.7	63.5
GQ26_0010390	scf00001	-	protein	0	1011	0.1186	8.4	4.8	1.75	10.6	7.9	4.7	4.8	9.1	6.4	8.8	7.4
GQ26_0010400	scf00001	+	protein	0	0101	0.2126	113.6	88.6	1.28	92.3	87.2	124.5	103.3	100	75	126.9	99.7
GQ26_0010410	scf00001	+	protein	0	1000	0.1357	65.4	14.1	4.64	99.6	31.3	10.8	7.9	19	14.9	19.2	12.7
GQ26_0010420	scf00001	+	protein	0	1000	0.0037	92.1	41.1	2.24	96.2	88	42.5	57.1	29.3	43.8	32.5	41.3
GQ26_0010430	scf00001	-	protein	0	1010	0.3277	54.8	38.5	1.42	60.2	46.4	35.5	32.6	64.9	47.6	42	43.8
GQ26_0010440	scf00001	+	protein	0	1100	0.016	81.6	35.6	2.29	100.4	71.7	86.6	67.6	49.9	17.7	39.6	35.4
GQ26_0010450	scf00001	-	protein	0	1111	0.3828	15	15	1	27.2	11.4	20.5	12.7	18.2	4.3	14.9	11.1
GQ26_0010460	scf00001	+	protein	0	0010	0.7832	9.3	4.5	2.05	7	3.4	2.4	2.2	11.1	7.4	4.2	8
GQ26_0010470	scf00001	+	protein	0	1000	0.0833	16.8	11.9	1.41	15.7	17.9	12.2	11.4	13	10.1	14.7	10.2
GQ26_0010480	scf00001	-	ncRNA	0	0011	0.6688	14.1	4.2	3.38	1.9	5.9	4.8	4.2	7.5	14.7	7.6	26.8
GQ26_0010490	scf00001	+	protein	0	0011	0.2529	37.5	14.4	2.61	9.1	19.3	16.2	12.9	50.7	37.6	23.4	38.1
GQ26_0010500	scf00001	-	protein	0	1111	0.6108	81.1	81.1	1	79.6	66	87.3	79.4	98.8	74.2	81.3	82.2
GQ26_0010510	scf00001	+	protein	0	1000	0.0392	65	41.8	1.55	72.2	57.7	36.7	39.4	37.5	45.2	50.3	41.9
GQ26_0010520	scf00001	-	protein	0	0100	0.0003	10	1.3	7.64	1.7	1.7	12.2	7.9	1.2	0.7	1.5	1
GQ26_0010530	scf00001	+	ncRNA	0	0100	0.001	1.7	0.4	4.13	0.2	0.2	1.6	1.8	0.3	0.6	0.7	0.5
GQ26_0010540	scf00001	-	protein, partial	0	0100	0.0024	1.7	0.4	4.1	0.2	0.1	1.7	1.8	0.3	0.6	0.8	0.5
GQ26_0010550	scf00001	+	protein	0	1100	0.2183	51.9	30.3	1.71	64.4	52	46.4	44.6	32.3	36.4	27.1	25.6
GQ26_0010560	scf00001	-	ncRNA	0	1100	0.0165	13.5	1.7	7.93	18.1	14.5	11.9	9.6	3.2	1.6	0.7	1.4
GQ26_0010570	scf00001	+	protein	0	1000	0.0612	43.8	21.8	2.01	54.8	32.8	18.7	15.6	25.5	24.5	25.2	21.7
GQ26_0010580	scf00001	-	protein	0	1111	0.2904	30.9	30.9	1	49	24.8	26.3	23.8	40.5	19.3	33.2	30.2
GQ26_0010590	scf00001	+	protein	0	1100	0.0084	58.3	38.1	1.53	66	54.2	58.1	55	44.9	34.1	41.1	32.4
GQ26_0010600	scf00001	-	protein	0	1000	0	81.8	40.3	2.03	86.1	77.6	40.1	45.8	41.7	39.6	40.9	33.5
GQ26_0010610	scf00001	+	protein	0	0001	0.2489	43.5	26.8	1.63	31.7	25.3	31.2	29.8	30.9	11.6	43.7	43.3
GQ26_0010620	scf00001	-	protein	0	1111	0.7951	38.7	38.7	1	55.7	39.4	35.7	33.3	49.7	26.7	35.1	33.6
GQ26_0010630	scf00001	-	protein	0	0011	0.0293	69.8	45.2	1.55	52.1	45.7	46.7	36.2	60.4	75.5	64	79.3
GQ26_0010640	scf00001	+	protein	0	1011	0.008	51.1	30.8	1.66	49.6	48.9	27.4	34.3	57.4	46.1	47.6	57
GQ26_0010650	scf00001	+	protein	0	0110	0.8341	139.7	94.5	1.48	93.3	64	147.9	118	168.7	124.3	112.3	108.4
GQ26_0010660	scf00001	-	protein	0	0001	0.5751	24.8	4.7	5.28	1.2	1.6	1.3	1	14.9	8.1	31.6	18
GQ26_0010670	scf00001	-	protein	0	1111	0.857	39.6	39.6	1	65.8	28.2	29.3	29.3	54	40.5	36.1	34.1
GQ26_0010680	scf00001	-	protein	0	1100	0.3046	29.5	19.4	1.52	28.2	25.6	27.2	37.1	23.7	13.2	20.5	20
GQ26_0010690	scf00001	+	protein	0	0000	NaN	NaN	NaN	NaN	0.5	0.5	0.3	0.2	0.3	0	0	0
GQ26_0010700	scf00001	+	protein	0	1101	0.3763	77.7	47.3	1.64	73.7	82.4	94.1	78.1	58.2	36.4	76.5	61.1
GQ26_0010710	scf00001	+	protein	0	0100	0.035	118.3	30.3	3.9	43.7	63.4	120	116.5	18.8	9.7	25.4	20.7
GQ26_0010720	scf00001	-	protein	0	0010	0.0365	107.8	66.3	1.63	72	75.8	64.7	65.4	91.2	124.4	58.9	61.3
GQ26_0010730	scf00001	+	protein	0	0001	0.0067	48.1	27.5	1.75	28.4	23.2	27.9	26.9	35.1	23.8	52.6	43.5
GQ26_0010740	scf00001	-	protein	0	1000	0.0349	6.1	1.8	3.38	7.4	4.8	2.2	2.9	2.9	1.1	0.9	0.8
GQ26_0010750	scf00001	+	protein	0	0001	0.2116	61.1	31.9	1.91	39.8	37.7	18.2	20.9	40.4	34.4	65.6	56.7
GQ26_0010760	scf00001	-	protein	0	0001	0	183.5	18.7	9.79	9.4	7.1	10.8	8.1	45.1	32	177.1	189.9
GQ26_0010770	scf00001	+	protein	0	1111	0.2229	8.9	8.9	1	12.1	7.5	10.8	6.3	14.6	5.1	8.9	6.1
GQ26_0010780	scf00001	+	protein	0	0010	0.2328	147	53.8	2.73	64.6	34.9	71.8	50.9	79.1	214.8	47.6	53
GQ26_0010790	scf00001	+	protein	0	0001	0.8909	61.8	53.3	1.16	49.1	51.8	53.6	59.1	51.4	55	59.4	64.2
GQ26_0010800	scf00001	-	protein	0	0011	0.1473	34	18.7	1.82	18.7	14	21.7	20.4	29.8	45.4	29.5	31.2
GQ26_0010810	scf00001	+	protein	0	0111	0.0515	60.8	26.8	2.27	31.4	22.1	66.4	44.9	56.2	74.2	70.3	52.8
GQ26_0010820	scf00001	+	protein	0	1011	0.128	36.6	22.4	1.63	38.3	29.5	26.3	18.5	45	34.4	37.6	34.6
GQ26_0010830	scf00001	+	protein	0	1111	0.7303	102.1	102.1	1	100	141.6	105.7	104.9	48.5	219.6	49.2	47.1
GQ26_0010840	scf00001	+	protein	0	0011	0.2653	223.9	62.7	3.57	42.1	50.8	77.4	80.5	98.3	380.7	191.3	225.5
GQ26_0010850	scf00001	-	protein	0	0100	0	68.4	13.3	5.14	19.7	19	74.9	61.8	10.4	8.9	10.9	11
GQ26_0010860	scf00001	-	protein	0	0011	0.0187	115.9	43.3	2.68	53.4	39.1	43.1	37.5	131	76.9	141	114.6
GQ26_0010870	scf00001	+	protein	0	0111	0.8042	133.9	79.5	1.69	74.2	84.7	124.6	108.4	147	103.1	168.2	152.4
GQ26_0010880	scf00001	+	protein	0	0010	0.8689	22.9	13.3	1.72	17.1	12	10.4	8.7	31.6	14.2	15.7	16
GQ26_0010890	scf00001	+	protein	0	0010	0.2799	15	6.5	2.29	9.3	7.6	6.1	3.6	19.7	10.3	2.9	9.9
GQ26_0010900	scf00001	+	protein	0	0011	0.0199	86.7	22.4	3.87	21.3	20.2	24.5	23.4	70.3	77.4	76.8	122.2
GQ26_0010910	scf00001	-	protein	0	1100	0.2189	63.3	39.1	1.62	50.3	63.3	77.3	62.2	40.6	28	46.1	41.7
GQ26_0010920	scf00001	+	protein	0	0011	0.964	15.7	10	1.57	14.7	6.2	10.6	8.5	22.2	11.9	16.3	12.5
GQ26_0010930	scf00001	-	protein	1	0001	0.2674	2137.2	308.4	6.93	12	10.3	5	5.4	904.5	913.4	2209.2	2065.2
GQ26_0010940	scf00001	+	ncRNA	0	1011	0.8044	5.1	1.3	4.06	6.9	3.5	1.3	1.2	8.9	3.7	3.6	4
GQ26_0010950	scf00001	+	protein	0	0101	0.0139	72.9	16.3	4.46	18.1	10.3	103.4	61.3	20	17	69.5	57.5
GQ26_0010960	scf00001	-	protein	0	0010	0.9949	604.3	340.7	1.77	383.8	489.9	214.9	203.1	709.9	498.7	402.8	349.8
GQ26_0010970	scf00001	-	protein	0	1111	0.4919	19.2	19.2	1	20.6	17.1	22.4	17.9	20.4	12.3	23.2	19.5
GQ26_0010980	scf00001	-	protein	0	1111	0.762	31.7	31.7	1	39.2	36.6	23	25.8	43	21	32.3	32.9
GQ26_0010990	scf00001	-	protein	0	0011	0.011	70	38	1.84	35.2	26.9	42.6	47.5	66.4	76.6	68.1	68.8
GQ26_0011000	scf00001	-	protein	0	1011	0.9451	54.3	38.1	1.43	51.9	45	37.6	38.6	50.9	71	53.8	53
GQ26_0011010	scf00001	-	protein	0	1000	0.0375	56.9	8.2	6.97	81.7	32	13.7	11.9	12.1	4.9	3.4	3
GQ26_0011020	scf00001	+	protein	0	1010	0.1591	78.4	67.3	1.17	72.2	84.5	66.9	63.2	80.9	76.1	65.7	73.4
GQ26_0011030	scf00001	-	protein	0	1000	0.0674	8.2	1.6	5.29	12.1	4.4	1.9	2.1	1.6	2.2	0.9	0.7
GQ26_0011040	scf00001	-	protein	0	0010	0.017	12	3.6	3.37	3.1	2	3.7	2.5	9.2	14.8	5.4	4.7
GQ26_0011050	scf00001	-	protein	0	0110	0.8282	53.8	33.8	1.6	22.2	31.3	43.9	68.1	46.6	56.8	34.7	46.8
GQ26_0011060	scf00001	-	protein	0	0011	0.005	23.6	14.9	1.58	14.6	11.8	17	16.3	22.6	24	24.7	23
GQ26_0011070	scf00001	+	protein	0	0010	0.0302	18.9	9.7	1.95	11.6	11.3	8	5.7	17.8	20	12.1	9.4
GQ26_0011080	scf00001	+	protein	0	0001	0.3973	50.7	36.8	1.38	39.3	25.3	38.8	36.6	46	34.7	54.8	46.7
GQ26_0011090	scf00001	+	protein	0	0011	0.8079	46.4	32.6	1.42	31.6	33.5	33.7	31.8	64.3	36.8	35.1	49.3
GQ26_0011100	scf00001	-	protein	0	0010	0.532	43.1	29.4	1.47	38.3	26.5	28	22.6	52.8	33.4	30.9	30
GQ26_0011110	scf00001	+	protein	0	0011	0.0821	53.3	34.4	1.55	37.8	37.2	32.1	30.3	63	42.4	47.5	60.2
GQ26_0011120	scf00001	-	protein	0	1010	0.1049	32.1	15.7	2.04	42.3	29.9	13.9	13.4	30.4	25.7	19.9	15.8
GQ26_0011130	scf00001	+	protein	0	1011	0.4403	19	10.3	1.85	19.4	13.9	11	9.5	27.5	16.9	17.8	18.5
GQ26_0011140	scf00001	-	protein	0	0110	0.9849	5.1	2.9	1.75	2.5	1.8	7.6	3.3	5.6	3.8	3.1	4.3
GQ26_0011150	scf00001	+	protein	0	1100	0.0234	28.8	16.7	1.72	25.5	30	31.5	28.2	20.1	11.2	21.7	13.9
GQ26_0011160	scf00001	-	ncRNA	0	1110	0.0041	13.5	3.4	3.93	11.7	15.3	15.1	14.1	14.6	10.3	1.8	5.1
GQ26_0011170	scf00001	+	protein	0	0100	0.2985	96	35.9	2.68	8	15.7	85.7	106.3	33.5	71.6	32.7	53.9
GQ26_0011180	scf00001	+	protein	0	1000	0.2959	140	91.5	1.53	147.6	132.5	75.6	84.7	124.1	87.7	90	86.7
GQ26_0011190	scf00001	-	ncRNA	0	1000	0.1499	9.1	5.3	1.73	10.5	7.7	5.1	5	7.1	5.3	4.1	4.9
GQ26_0011200	scf00001	+	protein	0	1011	0.0493	52.9	31.8	1.67	58.4	48	32.5	31.1	58.5	56.9	45.9	49.8
GQ26_0011210	scf00001	+	protein	0	0011	0.0108	26.1	12.2	2.14	12.3	14.1	12.2	10.1	26.3	20.7	31.6	25.7
GQ26_0011220	scf00001	-	protein	0	0011	0.0001	7.8	1.5	5.1	1.8	1.9	1.3	1.1	9.1	6.9	8.6	6.7
GQ26_0011230	scf00001	-	protein	0	0010	0.1589	19.5	5.7	3.4	6.3	3.8	4.9	2.4	27.8	11.3	7.1	9.9
GQ26_0011240	scf00001	-	protein	0	1000	0.2815	45.3	24	1.89	49.6	41	18.4	16	40.7	17.7	28.5	22.7
GQ26_0011250	scf00001	-	protein	0	1011	0.5984	16.5	7.5	2.2	15.1	14	7.6	7.4	27.1	13.9	12.8	16.3
GQ26_0011260	scf00001	-	protein	0	0100	0.1078	7	2.7	2.64	1.8	2.3	4.6	9.4	4	2.1	2	3.8
GQ26_0011270	scf00001	+	ncRNA	0	1111	0.4428	0.7	0.7	1	1.3	0.3	0.4	0.4	1.9	0.2	0.5	0.3
GQ26_0011280	scf00001	+	protein	0	1001	0.0301	61.8	37.1	1.67	55.3	57.4	31.8	37.4	45.9	33.2	70.9	63.7
GQ26_0011290	scf00001	-	protein	0	1001	0.4547	0.9	0.3	3.18	1.4	0.5	0.5	0.4	0.2	0	0.7	1.2
GQ26_0011300	scf00001	+	protein	0	1000	0.0007	32.5	15.9	2.04	31	34	14	14.2	12.6	18.6	17.9	18.2
GQ26_0011310	scf00001	-	protein	0	1000	0.1646	36.2	18.3	1.98	47.3	25.1	20.3	16.2	23	15.1	21.6	13.4
GQ26_0011320	scf00001	+	protein	0	1100	0.0501	48.3	31	1.56	54.9	41.6	50.3	46.4	39.5	22.5	33.4	28.7
GQ26_0011330	scf00001	-	protein	0	1000	0.8535	293	193.4	1.52	347.8	238.2	199.9	184.2	283.9	171.6	142.7	177.8
GQ26_0011340	scf00001	+	protein	0	0011	0.0029	61.7	22.8	2.7	30.1	12.5	27	21.7	60.5	55.5	76.2	54.7
GQ26_0011350	scf00001	-	protein, partial	0	0011	0.0177	62	15.7	3.95	7.6	3.4	19.8	32.1	48.3	66.3	65.4	67.9
GQ26_0011360	scf00001	+	protein	0	0111	0.1392	27.6	8.4	3.27	7.8	9.1	23.5	29.2	28.9	23.8	42.3	18
GQ26_0011370	scf00001	+	protein	0	1111	0.1567	9.7	9.7	1	9.8	9.5	10.3	9	12.8	6.5	7.7	12.1
GQ26_0011380	scf00001	-	protein	1	0011	0.0841	2.3	0.6	3.61	0.2	0.5	1.1	0.7	3.2	1.2	2.1	2.7
GQ26_0011390	scf00001	-	protein	0	1111	0.9951	3.3	3.3	1	5	2.9	1.3	1.6	8.1	2.5	3.3	2
GQ26_0011400	scf00001	+	protein	0	1000	0.0038	82.5	39.1	2.11	74.6	90.5	48.7	46.1	33.9	34.8	35.2	35.9
GQ26_0011410	scf00001	-	protein	0	1001	0.3494	46.4	32.4	1.43	54.4	33.9	36.3	28.6	38.1	26.5	52.8	44.4
GQ26_0011420	scf00001	+	protein	0	0011	0.5311	42.2	29.2	1.45	40.9	24.2	26.9	24.7	43.5	33.2	46.5	45.7
GQ26_0011430	scf00001	-	protein	0	0001	0.0417	53.6	7.1	7.51	0.1	0.2	2.7	1.3	19.4	19.1	44.5	62.6
GQ26_0011440	scf00001	+	protein	0	0001	0.01	37.2	18.1	2.06	20.1	13.9	23.9	13.6	24	13	37.7	36.7
GQ26_0011450	scf00001	+	protein	0	0100	0.0744	131.2	70.1	1.87	100.1	41.9	130.8	131.5	46.6	84.4	62.8	84.8
GQ26_0011460	scf00001	-	protein	0	1111	0.7168	36.8	36.8	1	49.8	37	26.6	24.8	55.4	23.9	45.7	31.3
GQ26_0011470	scf00001	+	protein	0	1001	0.3419	42.9	28.4	1.51	47.8	38.2	26.6	21.1	36.1	29.7	42.4	43.3
GQ26_0011480	scf00001	-	protein	0	0101	0.9817	20.4	13.5	1.51	15.5	12.7	19.8	17.4	21.1	4.8	23.6	21
GQ26_0011490	scf00001	+	protein	0	0001	0.6147	61.2	24.4	2.51	20.9	11.3	24.2	15.9	28	46	69.2	53.2
GQ26_0011500	scf00001	-	protein	0	1111	0.6384	15.4	15.4	1	26.8	14.3	12.3	8.8	19.9	10.3	17.1	14.1
GQ26_0011510	scf00001	+	protein	0	1111	0.637	30.9	30.9	1	32.8	26.7	36	31.3	33.3	21.5	32.4	33.6
GQ26_0011520	scf00001	+	protein	0	1111	0.2789	42	42	1	29.1	26	38.2	47.3	14.9	92.6	32	55.7
GQ26_0011530	scf00001	-	protein	0	1000	0.0152	17.4	5.3	3.28	18.8	16	8.8	7.7	4.6	4.2	3.1	3.5
GQ26_0011540	scf00001	+	protein	0	1000	0.2319	59.9	14.4	4.16	41	78.7	22.5	31.9	7.9	7.2	13.3	3.5
GQ26_0011550	scf00001	-	protein	0	1000	0.1899	25.2	12.8	1.97	25.9	24.6	10.6	9.6	16.2	17.3	11.4	11.8
GQ26_0011560	scf00001	+	protein	0	1000	0.0527	37.8	16.4	2.31	44.8	30.9	13.5	13	20.1	22.5	17.4	11.9
GQ26_0011570	scf00001	-	ncRNA	0	0010	0.0274	8.4	5.7	1.49	5.1	5.2	5.4	5.8	9.1	7.8	5.9	6.6
GQ26_0011580	scf00001	+	protein	0	0001	0.7556	35.2	22.3	1.58	16.7	17.9	24.7	20.8	33	20.5	34.9	35.6
GQ26_0011590	scf00001	+	protein	0	1111	0.1793	9.3	9.3	1	12.7	7.1	9.8	8.9	10.9	7.5	8.7	9.2
GQ26_0011600	scf00001	+	protein	0	1111	0.3492	4.6	4.6	1	5	2	5	4.5	11.4	2	3.2	3.7
GQ26_0011610	scf00001	+	protein	0	1010	0.0096	10.8	8	1.34	11.3	10.5	9	7.8	10.8	10.4	8.5	6.8
GQ26_0011620	scf00001	+	protein	0	1000	0.0177	200.5	87.4	2.29	160.8	240.2	73.5	116.3	54.1	104	96.2	80.2
GQ26_0011630	scf00001	+	protein	0	1000	0.0011	1.2	0.3	3.61	1.3	1	0.4	0.5	0.3	0.2	0.2	0.3
GQ26_0011640	scf00001	-	protein	0	1011	0.0298	43.7	22.3	1.96	47.8	33.9	23.2	21.4	52.8	38.3	45.3	43.9
GQ26_0011650	scf00001	-	protein	0	1111	0.4726	16	16	1	34.7	13.6	13.4	8.1	27.9	6.4	16.4	7.1
GQ26_0011660	scf00001	+	protein	0	0001	0.2061	24.6	13.2	1.87	12.2	10.7	15	10.2	22.9	8	25.6	23.6
GQ26_0011670	scf00001	-	protein	0	1100	0.0976	304.1	193.1	1.58	241.4	316.9	294.4	363.7	159	197.2	206.6	209.4
GQ26_0011680	scf00001	+	protein	0	1100	0.0138	58.6	39	1.5	54.5	59.7	60.7	59.4	35.8	49.1	35.1	36.1
GQ26_0011690	scf00001	-	protein	0	1000	0.0029	2.4	0.6	3.83	2.9	2	0.7	0.8	1.1	0.4	0.4	0.5
GQ26_0011700	scf00001	-	ncRNA	0	1010	0.2176	1.6	0.5	3.52	1.1	1.7	0.9	0.1	2.6	1.1	0.4	0.4
GQ26_0011710	scf00001	.	ncRNA	0	1111	0.393	0.9	0.9	1	1.6	0.7	0.9	1.3	1.5	0.2	0.3	0.8
GQ26_0011720	scf00001	+	protein	0	1011	0.3086	10.5	6.5	1.62	13.1	9.3	6.1	6.9	11.8	7.3	10.6	11
GQ26_0011730	scf00001	-	protein	0	0101	0.6213	189.2	132.8	1.42	168.6	133.8	221.8	182.9	137	91.7	179.8	172.3
GQ26_0011740	scf00001	+	protein	0	1001	0.1191	35.8	25.3	1.42	37.3	31.1	23	22.6	30.7	24.9	40.1	34.7
GQ26_0011750	scf00001	+	protein	0	1010	0.8925	15.2	10.6	1.44	17.2	14.2	10.3	10.2	19.9	9.4	9.3	12.4
GQ26_0011760	scf00001	-	protein	0	1111	0.1922	93.8	93.8	1	109.6	79.5	81.4	101.5	106.6	90.2	81.2	100.7
GQ26_0011770	scf00001	-	protein	0	0010	0.5184	1.8	1	1.74	1.2	0.6	1.2	0.6	1.9	1.7	1.2	1.3
GQ26_0011780	scf00001	+	protein	0	0011	0.4984	122.3	72.4	1.69	67.8	45	114.4	62.2	128	128.8	116.9	115.6
GQ26_0011790	scf00001	-	protein	0	0001	0.3903	81.2	47.9	1.7	30	51.3	54.3	62.2	53.1	36.3	76.9	85.6
GQ26_0011800	scf00001	+	protein	0	1000	0.0161	52.9	33.8	1.57	59.7	46.1	31.5	34.2	38.6	30.9	30.1	37.6
GQ26_0011810	scf00001	-	protein	0	1000	0.3236	22	14.7	1.5	22.9	21.1	14.8	12.7	21	11.7	16.9	11.1
GQ26_0011820	scf00001	+	protein	0	1111	0.7823	27.2	27.2	1	27.4	25.6	27.8	29.7	29.9	25.7	27.3	24
GQ26_0011830	scf00001	-	protein	0	1000	0.8741	26.3	15.8	1.66	33.2	19.3	18.2	10.8	17.1	9.9	25	13.8
GQ26_0011840	scf00001	+	protein	0	0001	0.0766	43.2	23	1.88	29.2	22.8	16.4	16.8	32.9	19.9	48.1	38.3
GQ26_0011850	scf00001	-	protein	0	1111	0.234	19.8	19.8	1	24.1	13.7	25.3	16	24	18.9	20.1	16
GQ26_0011860	scf00001	-	protein	0	0011	0.2355	103.3	83.4	1.24	84.4	80.6	77.8	90.9	100.4	115.8	89	108
GQ26_0011870	scf00001	-	protein	0	0011	0.0081	32.4	17.5	1.85	21.1	19.6	15.8	13.6	31.8	32.3	28.5	36.8
GQ26_0011880	scf00001	-	protein	0	0111	0.3354	4.1	0.6	6.45	0.6	0.7	3.2	3.1	3.5	3.8	3.6	7.3
GQ26_0011890	scf00001	+	protein	0	0111	0.4407	10.1	4.6	2.21	6.2	2.9	13	9.6	10.7	10	5.4	11.7
GQ26_0011900	scf00001	-	protein	0	0011	0.005	7.2	0	Inf	0	0	0	0	6.6	9.9	4.3	8.1
GQ26_0011910	scf00001	+	protein	0	1000	0.4639	2.9	1.6	1.78	3.1	2.7	2.2	1.6	2.7	1.2	1	1.2
GQ26_0011920	scf00001	+	protein	0	1111	0.9616	1388.4	1388.4	1	845.6	1700.1	1484.1	2164.8	780.1	1190.9	1331	1610.2
GQ26_0011930	scf00001	-	protein	0	0100	0.2376	81.3	54.2	1.5	62.8	61.3	82.3	80.3	58.3	56.6	40.4	45.5
GQ26_0011940	scf00001	-	protein	0	1100	0.1643	3.2	1.5	2.14	3.5	3.8	2	3.4	1.2	1.5	1.6	1.7
GQ26_0011950	scf00001	-	protein	0	1111	0.5242	15.8	15.8	1	20.3	14.7	16	15.6	16.2	13.6	14.8	15.2
GQ26_0011960	scf00001	+	protein	0	1110	0.0119	7	2.2	3.2	7	5.6	7.4	8.4	8.1	5.7	1.7	2.7
GQ26_0011970	scf00001	+	protein	0	1111	0.9644	13.2	13.2	1	13.5	12.1	9.5	9.5	21.2	11.4	14	14.1
GQ26_0011980	scf00001	+	protein	0	1111	0.8561	106.1	106.1	1	147.5	93	115.8	88.7	88.1	82	125.4	108.2
GQ26_0011990	scf00001	-	protein	0	1000	0.0391	18.3	7.4	2.47	20	16.7	9.1	10.5	9.9	4.5	5.3	5.1
GQ26_0012000	scf00001	-	protein	0	1010	0.736	24.7	12.4	1.99	36.3	21.4	10	8.4	22.8	18.2	17.3	13.8
GQ26_0012010	scf00001	-	protein	0	1110	0.0621	36	27.6	1.3	35.5	37.5	39.6	31.9	33.1	38.1	26.6	28.7
GQ26_0012020	scf00001	+	protein	0	1100	0.0042	63.3	24.5	2.58	52.2	76.3	64.8	59.8	27.5	33	19.4	18.3
GQ26_0012030	scf00001	-	protein	0	1111	0.5036	1.5	1.5	1	2.3	1.2	2	1.5	1.2	1.1	0.4	2
GQ26_0012040	scf00001	+	protein	0	1111	0.3755	1.5	1.5	1	1.7	1.1	1.5	1.4	0.6	1.5	0.8	3.6
GQ26_0012050	scf00001	+	protein	0	0000	NaN	NaN	NaN	NaN	0.1	0	0.2	0.2	0	0	0.1	0
GQ26_0012060	scf00001	-	protein	0	0100	0.0006	2.4	0.6	4.24	0.8	0.8	2.2	2.6	0.6	0.2	0.2	0.7
GQ26_0012070	scf00001	+	protein	0	0100	0.0107	4.5	1.9	2.4	1.7	1.7	5.5	3.5	2	2.4	1.7	1.7
GQ26_0012080	scf00001	+	protein	0	1011	0.0388	35.6	18.2	1.96	35.6	34.9	17.5	18.8	44.8	30.7	28.3	39.2
GQ26_0012090	scf00001	-	protein	1	0001	0	65.9	7.9	8.35	6	1.9	6.5	2	12.8	18.1	65.2	66.5
GQ26_0012100	scf00001	-	protein	0	0001	0.8203	3	0.2	12.15	0.4	0.5	0.1	0.3	0.1	0.1	0.1	6
GQ26_0012110	scf00001	+	protein	0	1100	0.154	7.7	0.8	9.55	6.6	4.9	11.9	7.6	1.2	0.6	0.9	0.6
GQ26_0012120	scf00001	+	protein	0	1100	0.0022	8.6	2	4.21	9	7.7	7.5	10.1	4.3	1.4	1.1	1.4
GQ26_0012130	scf00001	+	protein	0	1100	0.5269	31.1	10.6	2.94	29.7	33.9	32.3	28.5	24.3	10.8	4	3.3
GQ26_0012140	scf00001	+	protein	0	1110	0.6855	43.7	6.3	6.97	55.7	48.5	55.9	40.7	45.1	16.6	6.1	6.5
GQ26_0012150	scf00001	-	protein	0	0011	0.0696	22.2	15.2	1.46	15.8	17.9	14.5	12.8	23.2	18.9	22.6	24
GQ26_0012160	scf00001	-	protein	0	0011	0.5605	19.1	7.8	2.44	8.6	9	6.6	7.2	19.3	11.3	22	23.8
GQ26_0012170	scf00001	-	protein	0	0100	0.081	574.2	234.4	2.45	109.7	172.5	494.5	654	205.7	406.9	275.2	236.4
GQ26_0012180	scf00001	-	protein	0	1111	0.5787	18.7	18.7	1	19.8	18.5	17.9	15.4	22	13.2	22.2	20.4
GQ26_0012190	scf00001	+	protein	0	0011	0.2419	46.4	25.5	1.82	29.4	21.7	27.9	23	49.7	31.5	57.4	47.1
GQ26_0012200	scf00001	-	protein	0	1111	0.4493	10.3	10.3	1	12.8	11	8.9	8.2	13.3	5.4	13.5	8.9
GQ26_0012210	scf00001	-	protein	0	1111	0.3632	46.1	46.1	1	47.6	32.4	45.9	34.4	83.8	33.4	57	34.2
GQ26_0012220	scf00001	+	protein	0	1100	0.9954	2.6	0.8	3.19	3.7	2.7	1.8	2	2	0.5	0.4	0.2
GQ26_0012230	scf00001	-	protein	0	1100	0.0126	7.1	1.8	3.87	5.3	7.4	8.2	7.7	3.6	2.1	1	0.7
GQ26_0012240	scf00001	-	protein	0	1000	0.0494	2.2	0.5	4.82	2.2	2.2	1	0.9	0.2	0.3	0.2	0.2
GQ26_0012250	scf00001	-	protein	0	1111	0.273	1.1	1.1	1	1.6	0.8	1	0.8	1.7	0.8	1.2	1
GQ26_0012260	scf00001	-	protein	0	1011	0.3049	20.2	14.2	1.42	19.4	18.1	14.2	14.2	26	19	19.1	19.3
GQ26_0012270	scf00001	+	protein	0	1111	0.4721	21.1	21.1	1	23.9	19.8	19.5	16.8	28.3	17.6	20.6	22.4
GQ26_0012280	scf00001	-	protein	0	1000	0.2617	24.7	17.9	1.38	27	22.3	16.7	17.8	16.6	22.7	17	16.7
GQ26_0012290	scf00001	+	protein	0	0100	0.071	43.6	11.3	3.88	18.9	20.9	37	50.2	7.3	12.3	3.5	4.6
GQ26_0012300	scf00001	+	protein	0	0100	0.0062	23	5	4.64	4.9	6.1	25.7	20.3	3.3	11.8	2.2	1.5
GQ26_0012310	scf00001	+	protein	0	0100	0.2338	206.3	121.4	1.7	113.3	159.2	178.4	234.2	88.3	86.9	130.1	150.6
GQ26_0012320	scf00001	-	protein	0	1000	0.2268	6.3	3.6	1.75	7.5	5.1	3.1	3.3	3.6	2.9	4.5	4.2
GQ26_0012330	scf00001	-	protein	0	1100	0.1849	186.3	118.7	1.57	129.6	219.2	169.8	226.8	119	109.7	128.4	117.6
GQ26_0012340	scf00001	+	protein	0	1001	0.1754	43.4	33.2	1.31	45.1	47.4	31.9	34.6	36.7	29.6	38.9	42.1
GQ26_0012350	scf00001	-	protein	0	1111	0.7928	6.1	6.1	1	11.1	5.2	8.3	5.2	6.6	4.2	3.6	4.4
GQ26_0012360	scf00001	+	protein	0	1001	0.001	38.8	21	1.85	42.4	41	20.9	22.9	18.4	21.7	38.2	33.5
GQ26_0012370	scf00001	+	protein	0	1011	0.0632	47.9	17.9	2.68	62	37.2	18.7	17	59.6	43.1	44.9	40.5
GQ26_0012380	scf00001	-	protein	0	1011	0.0003	53.7	20.7	2.6	50.5	58.5	18.3	23.1	53.5	58.7	46.2	55
GQ26_0012390	scf00001	+	protein	0	1111	0.3082	14.8	14.8	1	18.5	15.9	12.9	12.4	21.5	9.1	14.8	13.4
GQ26_0012400	scf00001	+	protein	0	1000	0.483	30.5	21.7	1.4	28	33	25.3	22	28	19.3	19.1	16.8
GQ26_0012410	scf00001	+	protein	0	0100	0.8429	78.1	36.1	2.16	56.8	44.6	105.7	50.4	38.8	28.2	24.1	23.9
GQ26_0012420	scf00001	-	protein	0	1100	0.0006	12.4	2.3	5.38	11.2	11	16	11.5	3	2.5	1.6	2.2
GQ26_0012430	scf00001	-	protein	0	1100	0.0009	5.6	0.8	6.84	4.5	5.6	5.8	6.5	2.1	0.8	0.2	0.2
GQ26_0012440	scf00001	-	protein	0	0001	0.0049	121.7	60.7	2.01	65.3	66.6	46.3	54.5	75.9	55.6	138	105.4
GQ26_0012450	scf00001	+	protein	0	1011	0.2445	33.4	17.2	1.94	32.1	28.8	18	16.4	48.2	25.2	33.5	32.5
GQ26_0012460	scf00001	-	protein	0	0010	0.0133	168.9	102.7	1.64	92.6	127.7	108.3	115.4	174.6	163.2	88	84.1
GQ26_0012470	scf00001	-	protein	0	0010	0.067	34.9	12.6	2.76	14.1	8	8	8.1	37	32.7	19.4	18.1
GQ26_0012480	scf00001	-	protein	0	1010	0.3074	39.6	26.1	1.52	38.4	33	25.6	19.6	48	39.1	30.3	28.9
GQ26_0012490	scf00001	+	protein	0	0110	0.1019	37.8	22.8	1.65	26.1	22.9	32.9	37.4	49.2	31.5	18.2	24
GQ26_0012500	scf00001	+	protein	0	0101	0.9687	716.5	223.6	3.2	239.5	224.3	963.1	829.6	245.4	185.3	613.9	459.3
GQ26_0012510	scf00001	+	protein	0	1111	0.8736	10.7	10.7	1	11	6.1	6.6	8.3	22.3	8.8	11.8	10.3
GQ26_0012520	scf00001	-	protein	0	1111	0.6784	0.6	0.6	1	0.4	0.3	0.6	0.5	2.5	0.1	0.3	0.3
GQ26_0012530	scf00001	-	protein	1	0111	0.481	11.5	4.4	2.64	2.6	6.1	8.6	12.2	18.9	8.2	11.6	9.8
GQ26_0012540	scf00001	+	protein	0	0010	0.7783	10.1	4.7	2.14	7.9	5.1	3.7	2.8	14.7	5.5	4	4.9
GQ26_0012550	scf00001	-	protein	0	1010	0.0943	31.3	15.9	1.97	37.7	33.1	17.3	18.8	23.1	31.5	14.4	13.2
GQ26_0012560	scf00001	-	protein	0	1111	0.3144	28.1	28.1	1	30	22.1	29.9	23.1	36.7	24.9	30.1	27.7
GQ26_0012570	scf00001	+	protein	0	0011	0.0027	32.2	16.5	1.96	19.5	18	14.1	14.2	34.6	26.8	35.1	32.3
GQ26_0012580	scf00001	+	protein	0	0001	0.3227	10.7	3.6	2.99	1	1.2	3.8	4.1	5.1	6.4	8.6	12.7
GQ26_0012590	scf00001	+	protein	0	1011	0.0748	4.2	1.3	3.34	4.4	4.2	1.3	1.2	5.9	2.5	3.6	4.6
GQ26_0012600	scf00001	+	protein	0	1100	0.0482	3.3	0.6	5.14	2.1	3.7	3.8	3.6	0.1	0	1.7	0.7
GQ26_0012610	scf00001	+	protein	0	1100	0.0455	4.3	0.4	10.8	2.6	4	5.6	5.2	0.3	0.1	0.6	0.6
GQ26_0012620	scf00001	-	protein	0	1110	0.1535	88.5	40.4	2.19	109	101.3	91.6	77.6	85.1	66	42.4	38.4
GQ26_0012630	scf00001	+	protein	0	1100	0.6306	37.4	20.2	1.85	45.5	36.1	37.8	30.4	36.9	14.6	15.4	13.9
GQ26_0012640	scf00001	-	protein	0	0011	0.1697	96.2	29.5	3.26	35	28.1	32.5	22.3	134.6	94.3	55.7	100.2
GQ26_0012650	scf00001	+	protein	0	0010	0.1284	260.9	129.6	2.01	147.2	141.8	133.1	130.6	175.9	345.8	117.4	107.5
GQ26_0012660	scf00001	-	protein	0	1011	0.3121	19.9	9.5	2.09	25.2	19.9	9.8	9.3	23.6	11.7	23.4	15.4
GQ26_0012670	scf00001	+	protein	0	1111	0.5564	30.8	30.8	1	38.1	28.7	33.1	28	32.5	20.1	33.1	32.7
GQ26_0012680	scf00001	-	protein	0	1111	0.8563	20.4	20.4	1	26	16.4	15.9	11.1	29.1	13.5	29.6	21.4
GQ26_0012690	scf00001	-	protein	0	1011	0.7342	23.2	13.2	1.77	25.7	15.9	13.3	13	32.9	16.4	26.5	22
GQ26_0012700	scf00001	+	protein	0	1111	0.6248	68.3	68.3	1	66.1	51.7	106.1	62.5	76.2	46.2	72.3	65.2
GQ26_0012710	scf00001	-	protein	0	1111	0.8263	28.5	28.5	1	34	26.9	25.5	23	34.5	16.4	33.4	34.2
GQ26_0012720	scf00001	+	protein	0	1111	0.2385	32.6	32.6	1	34.4	35.4	30.5	35.3	39.4	19.6	31.3	34.7
GQ26_0012730	scf00001	+	protein	0	0011	0.0357	365.2	174.9	2.09	219	222.7	132	126	434.1	334.7	345.7	346.5
GQ26_0012740	scf00001	-	protein	0	0010	0.0813	119.6	61.9	1.93	66.8	65.9	51.7	47.8	87.7	151.6	72.1	67.1
GQ26_0012750	scf00001	+	protein	0	1110	0.6476	26.3	19.7	1.33	30.8	26.8	23.8	24.7	29.6	22.2	18.8	20.7
GQ26_0012760	scf00001	-	protein	0	0001	0	74.8	39.7	1.89	41.8	39.4	34.6	41	43.6	37.9	76.1	73.5
GQ26_0012770	scf00001	+	protein	0	1111	0.6713	18.2	18.2	1	21.5	9.6	16.5	12	25	13.7	27.4	19.7
GQ26_0012780	scf00001	+	protein	0	1110	0.1924	91.1	61.4	1.48	71.7	100	94.7	78.1	104.3	97.8	67.9	54.9
GQ26_0012790	scf00001	-	protein	0	1111	0.8675	17.7	17.7	1	26.6	16.7	14.3	11.1	22.3	8.9	24.9	16.7
GQ26_0012800	scf00001	+	protein	0	1001	0.6567	35.8	23.9	1.5	44.9	27.8	25.3	18.6	33.4	18.2	41.3	29.3
GQ26_0012810	scf00001	-	protein	0	1010	0.0263	59.4	47.5	1.25	61.3	57.8	45.6	52.2	61.5	56.8	41.3	50.8
GQ26_0012820	scf00001	-	protein	0	0100	0.0875	83	31.6	2.62	52.3	33.8	101.6	64.4	20.4	21.1	37.6	24.6
GQ26_0012830	scf00001	-	protein	0	1010	0.3917	24.4	14.9	1.64	29.1	23.4	15.8	13.5	31.1	14.2	16.3	14.2
GQ26_0012840	scf00001	+	protein	0	0011	0.8988	47.6	34.9	1.36	46.9	30.7	33.2	29	58	34	47.9	50.4
GQ26_0012850	scf00001	-	protein	0	1111	0.5403	26.9	26.9	1	35.8	19.8	20.9	16.5	39.6	15.7	36.4	30.2
GQ26_0012860	scf00001	+	protein	0	1011	0.1164	97.2	63.6	1.53	107	87.8	59.2	68.1	87.2	95.2	86.6	119.1
GQ26_0012870	scf00001	+	protein	0	1111	0.7146	4.1	4.1	1	6.2	4	3.7	2.1	6	3	3.7	3.8
GQ26_0012880	scf00001	-	protein	0	1000	0.015	92	53.3	1.73	93.8	90.2	47.4	54.3	41.3	73.6	53.5	49.6
GQ26_0012890	scf00001	-	protein	0	0001	0.486	41.4	21.2	1.95	18.4	11.7	21.8	19.5	32	23.8	43.5	39.3
GQ26_0012900	scf00001	-	protein	0	0001	0.5179	82.2	54.1	1.52	73.4	49.3	55	45.2	64.4	37.3	97.8	66.6
GQ26_0012910	scf00001	+	protein	0	1011	0.6472	46.1	34.4	1.34	51.8	40.9	35.3	33.5	54.6	37.9	51.3	40.1
GQ26_0012920	scf00001	+	protein	0	1000	0.3798	1.1	0.2	5.04	1.9	0.4	0.3	0.2	0.3	0.5	0.1	0
GQ26_0012930	scf00001	+	protein	0	1000	0.9743	5.1	1	4.89	7.1	3.1	0.4	0.2	3.6	1.4	0.3	0.3
GQ26_0012940	scf00001	-	protein	0	1000	0.105	11.7	3.7	3.19	14.6	8.8	3.2	2.7	7.1	4.1	1.4	3.5
GQ26_0012950	scf00001	-	protein, partial	0	1011	0.1665	4.6	0.7	6.48	7	4.3	0.5	1	5.5	3.5	4.1	3.2
GQ26_0012960	scf00001	-	protein	0	1100	0.9824	15.6	7.4	2.1	24.3	12.9	15	10.3	13.8	4.3	6.2	5.5
GQ26_0012970	scf00001	-	protein	0	1000	0.0009	2.5	0.8	3.22	2.9	2.1	0.8	0.7	1	1	0.7	0.6
GQ26_0012980	scf00001	-	protein	0	1001	0.6903	36.5	25.5	1.43	41.9	25.9	24.7	20.5	35.5	21.2	42.7	35.6
GQ26_0012990	scf00001	+	protein	0	1111	0.5521	56	56	1	80	47.7	48.3	39.5	78.2	47.3	53.2	53.9
GQ26_0013000	scf00001	-	protein	0	1111	0.5563	25.1	25.1	1	43.7	21.3	20.2	19.3	37.9	17	20.6	21
GQ26_0013010	scf00001	+	protein	0	1101	0.0488	303.6	195.9	1.55	270	295.8	334.5	342.2	216.1	175.6	308.9	270.5
GQ26_0013020	scf00001	-	protein	0	1111	0.2267	8.3	8.3	1	10.4	4.6	9.6	4	14.1	4.2	13.7	6
GQ26_0013030	scf00001	+	protein	0	1000	0.0497	43.9	25	1.76	52.3	35.4	29.3	20.8	22.2	26.5	29.8	21.4
GQ26_0013040	scf00001	-	protein	0	1111	0.3483	56	56	1	63.8	31.1	69.8	49.9	68.2	33.7	77.8	53.9
GQ26_0013050	scf00001	+	protein	0	0011	0.0077	1126.2	692.9	1.63	776.7	526	674.1	795	1085.3	1274.8	1055.6	1089.1
GQ26_0013060	scf00001	-	protein	0	1100	0.0164	453.9	280.7	1.62	426.4	484.4	441.8	463	239.3	241.1	299.6	342.9
GQ26_0013070	scf00001	-	protein	0	1100	0.0196	124.9	64.5	1.94	133.2	119.8	130.9	115.6	57	44.8	89.6	66.6
GQ26_0013080	scf00001	+	protein	0	1110	0.3771	88.9	52.4	1.7	84.8	89	88.2	84.6	63.6	123	45.5	59.3
GQ26_0013090	scf00001	-	protein	0	1111	0.2885	21.3	21.3	1	26.6	21.3	21.3	17.3	27.8	11.3	23.4	21.4
GQ26_0013100	scf00001	+	protein, partial	0	1000	0.0545	62	33.4	1.86	63.4	60.6	26.1	30.6	41.5	24	31.4	46.8
GQ26_0013110	scf00001	-	protein	0	1100	0.0079	118.3	55.9	2.12	96.8	115.1	118.8	142.5	63.4	50.4	52.8	57
GQ26_0013120	scf00001	-	protein	0	1000	0.0236	63.1	34.2	1.85	65.7	60.5	37.8	39.7	38	21.8	41.4	26.2
GQ26_0013130	scf00001	+	protein	0	1111	0.7392	22.7	22.7	1	38.6	24.9	17.4	13	34.1	11.2	25.1	17.2
GQ26_0013140	scf00001	+	protein	0	1100	0.0255	103.6	53.5	1.94	109	119.7	86.3	99.4	70	40	53.8	50.2
GQ26_0013150	scf00001	-	protein	0	1000	0.0949	212.5	99.6	2.13	264.6	160.4	125.5	120.8	65.9	85.7	99.9	99.7
GQ26_0013160	scf00001	+	protein	0	1100	0.0058	134.1	88.3	1.52	127.4	133.9	135.4	139.6	70	104.8	79.5	99
GQ26_0013170	scf00001	-	protein	0	1011	0.3511	49.7	25.5	1.95	49.8	34.5	24.7	26.4	58.3	53.7	48	54
GQ26_0013180	scf00001	-	protein	0	1110	0.0309	70.3	42	1.67	75.5	79.5	60.2	75.8	62.9	68	37.5	46.6
GQ26_0013190	scf00001	+	ncRNA	0	0100	0.1789	4.7	1.5	3.13	2.5	1.8	5.5	4	3.6	0.1	0.2	0.9
GQ26_0013200	scf00001	-	protein	0	0111	0.1474	75.9	56.3	1.35	48.7	63.9	71.1	79.4	68.7	86.2	80.2	69.7
GQ26_0013210	scf00001	+	protein	0	0111	0.6547	8.8	5.1	1.72	4.4	5.8	7.2	8.2	9.6	6.8	12.7	8.2
GQ26_0013220	scf00001	-	protein	0	1011	0.2533	55.2	28.2	1.96	72.8	59.7	26.5	29.9	57.5	40	49.8	51.5
GQ26_0013230	scf00001	+	protein	0	1000	0.0162	58.6	29.8	1.97	65.8	51.5	28.1	31.6	36.7	17	36	29.4
GQ26_0013240	scf00001	+	protein	0	1111	0.6971	6.9	6.9	1	7.3	4.2	4.7	3.7	17.6	4.5	7.2	6.1
GQ26_0013250	scf00001	-	protein	0	1000	0.4347	136.7	115	1.19	121.4	152	118.5	119.6	111.7	101.7	117.2	121.2
GQ26_0013260	scf00001	+	protein	0	1111	0.7293	23.4	23.4	1	27.2	15.8	17.2	14.6	41	17.8	28	25.8
GQ26_0013270	scf00001	-	protein	0	0001	0.2458	45.3	25.7	1.77	34	28.2	24.3	20	29.6	17.8	51.7	39
GQ26_0013280	scf00001	-	protein	0	1111	0.6667	32.6	32.6	1	39.5	37.6	38.5	30.2	38.4	18	28.3	30.4
GQ26_0013290	scf00001	+	protein	0	1100	0.1087	555.3	341.2	1.63	401	633.8	516.5	670	336.6	387.9	307.4	333
GQ26_0013300	scf00001	-	protein	0	1100	0.0091	32.5	15	2.16	33	30.1	36.9	30	23.7	9.7	13.5	13
GQ26_0013310	scf00001	+	protein	0	0011	0.2252	711.1	398.2	1.79	396.7	491.8	303.5	400.7	557.2	676.4	836.1	774.7
GQ26_0013320	scf00001	+	ncRNA	0	1010	0.2047	2.8	1.7	1.61	2.1	3.3	1.9	1.7	3.2	2.6	1.1	2.3
GQ26_0013330	scf00001	-	ncRNA	0	1010	0.4301	2.5	1.4	1.72	2	3	2.2	1.3	2.6	2.2	0.9	1.4
GQ26_0013340	scf00001	.	ncRNA	0	0010	0.001	1.9	0.2	10.33	0.1	0.1	0.1	0.4	2.4	1.4	0	0.3
GQ26_0013350	scf00001	+	protein	0	0011	0.0003	19.1	0.4	50.44	0.2	0.4	0.6	0.3	15.6	21.2	15.1	24.6
GQ26_0013360	scf00001	+	protein	0	0011	0.7264	101.9	56.2	1.81	77.6	65.8	41.9	39.7	132.8	69.8	106.5	98.3
GQ26_0013370	scf00001	-	protein	0	1011	0.1233	31.6	25.1	1.26	34.4	30.9	27.1	23	31.3	29.1	30.1	33.8
GQ26_0013380	scf00001	-	protein	0	0011	0.2737	24	17	1.41	21.1	16.3	15.8	14.9	28.8	20.5	21.3	25.4
GQ26_0013390	scf00001	-	protein	0	1000	0.042	27.8	17.4	1.59	29.8	25.8	17.8	19.5	21.3	16.9	16.8	12.3
GQ26_0013400	scf00001	+	protein	1	1100	0	8.8	3.3	2.69	8.5	8.3	9.4	9.1	4	2.9	2.3	4
GQ26_0013410	scf00001	-	protein	0	1010	0.0009	1.1	0.3	3.37	1.1	1.2	0.3	0.4	1.3	0.9	0.2	0.5
GQ26_0013420	scf00001	+	protein	1	0010	0.0024	1.3	0.2	5.84	0.4	0.1	0.1	0.1	1.4	1.3	0.6	0.2
GQ26_0013430	scf00001	+	protein	0	0001	0.0365	22.5	13.7	1.64	15.9	14.8	12.8	13.1	15.3	10.4	25.1	19.9
GQ26_0013440	scf00001	+	protein	0	1000	0.5495	27.8	16.3	1.7	31.3	24.2	23.8	16	17.5	8.1	15.2	17.5
GQ26_0013450	scf00001	+	protein	0	1011	0.0284	106.8	55.8	1.91	118.1	127.6	54.2	57.5	100.9	100	106.1	88.1
GQ26_0013460	scf00001	+	protein	1	1100	0.0134	4893.4	479.7	10.2	6466.4	5485.1	3824	3798	646.2	408.4	382.5	482
GQ26_0013470	scf00001	+	protein	0	1011	0.0001	16.7	8.5	1.96	17.8	16.2	7.4	9.6	16.7	17.3	16.6	15.3
GQ26_0013480	scf00001	+	protein	0	1100	0.0004	13	1.2	11.15	10.6	17.2	11.7	12.3	1.4	1.1	0.9	1.3
GQ26_0013490	scf00001	-	protein	0	1100	0.1141	230.6	94.8	2.43	225.7	294.2	194.3	208	61.3	182.3	65.5	70.2
GQ26_0013500	scf00001	+	protein	0	1111	0.8425	60	60	1	47.7	39.2	51.3	47.7	51.9	112.2	47.8	82.1
GQ26_0013510	scf00001	+	protein	0	1010	0.8694	19.5	13	1.51	24.6	18.3	11.4	10.3	23.7	11.6	16.7	13.4
GQ26_0013520	scf00001	-	ncRNA	0	0011	0.812	2	0.3	6.08	1	0.3	0	0	3.9	1.2	1.8	1
GQ26_0013530	scf00001	-	ncRNA	0	1100	0.0215	2	0.7	2.95	1.6	2.3	1.9	2	1	1	0.3	0.5
GQ26_0013540	scf00001	+	ncRNA	0	1100	0.0049	1.9	0.2	8.64	1.4	2.3	1.4	2.5	0.3	0.2	0.2	0.2
GQ26_0013550	scf00001	-	ncRNA	0	1100	0.0604	9.1	3.9	2.36	9.1	10.1	9.5	7.9	6.9	3.2	2	3.3
GQ26_0013560	scf00001	+	protein	0	0001	0.0246	53.2	23.4	2.28	26.1	32.5	21.3	15.6	29.5	15.2	48.5	58
GQ26_0013570	scf00001	+	protein	0	0001	0.155	13.8	6.3	2.18	6.7	2.7	9.1	7.2	7.9	4.4	15.8	11.8
GQ26_0013580	scf00001	-	protein	0	1011	0.2439	12.7	6.9	1.84	14.8	13.6	7.6	6.1	15.9	9	11.2	11.4
GQ26_0013590	scf00001	+	protein	0	0010	0.8796	8.4	5.2	1.6	7.9	3.8	5	7.2	8.8	8	3.8	3.6
GQ26_0013600	scf00001	+	protein	0	0001	0.255	42.6	28.7	1.49	29.3	20.4	31.4	25.8	36.4	28.6	42.7	42.6
GQ26_0013610	scf00001	-	protein	0	1100	0.0033	145.1	72.5	2	134.2	167	139.1	140.3	68.2	96.3	55.4	70.1
GQ26_0013620	scf00001	+	protein	0	1001	0.5116	13.4	8.6	1.56	16.7	11.5	8	6.5	13.6	6.2	12.9	12.4
GQ26_0013630	scf00001	+	protein	0	1111	0.2068	11.6	11.6	1	16.4	8.4	13.1	9	18.1	7.4	12.4	7.6
GQ26_0013640	scf00001	+	protein	0	0011	0.3518	27.6	18.8	1.47	24.1	17.6	17.4	15.9	32.8	19.8	31.3	26.5
GQ26_0013650	scf00001	+	protein	0	1111	0.6864	7.7	7.7	1	11.5	8.2	5.9	5.3	12.8	4.6	5.1	7.9
GQ26_0013660	scf00001	-	protein	0	0100	0.1059	1	0.3	3.8	0.5	0.2	0.6	1.3	0.1	0.1	0.4	0.2
GQ26_0013670	scf00001	+	protein	0	1111	0.1806	14.7	14.7	1	16.5	13.6	16.5	12.4	22.9	8.7	13.3	13.4
GQ26_0013680	scf00001	+	protein	0	1111	0.4295	62.7	62.7	1	61	52.9	54.8	70.9	80.7	59.7	53.7	67.9
GQ26_0013690	scf00001	-	protein	0	1000	0.0368	50	19.3	2.58	64.6	35.4	23.1	15.3	21.6	23.7	20	12.2
GQ26_0013700	scf00001	+	protein	0	1010	0.9136	14.1	8	1.75	16.8	11.4	5.8	5.9	17.9	10.1	11.3	9.1
GQ26_0013710	scf00001	+	protein	1	0000	NaN	NaN	NaN	NaN	0.4	0.2	0.7	0.3	0.2	0.2	0	0
GQ26_0013720	scf00001	-	protein	0	0001	0.3366	49.7	35.2	1.41	36.7	34.3	30.2	30.2	40.6	39.1	51.8	47.6
GQ26_0013730	scf00001	-	protein	0	1111	0.2101	22.6	22.6	1	29	20.1	21.5	19.8	29.5	16.3	21.3	23
GQ26_0013740	scf00001	-	protein	0	0100	0.003	27.7	2.7	10.37	1.9	0.9	36.3	19.1	3.5	1	3.8	5
GQ26_0013750	scf00001	+	protein	0	1100	0.3146	256.1	144.8	1.77	324.2	241.8	261.9	196.5	208.6	142.7	109.8	118.1
GQ26_0013760	scf00001	-	protein	1	1100	0.0595	202.5	108.3	1.87	209.1	217.7	189.7	193.4	142	125.7	69.9	95.8
GQ26_0013770	scf00001	-	protein	0	1111	0.2757	6.5	6.5	1	12.3	4.6	6.2	4.1	9.4	3	8.5	4.2
GQ26_0013780	scf00001	+	protein	0	1000	0.1743	80.2	43.4	1.85	80.1	80.3	47.2	55.8	28.8	65.3	33	30.4
GQ26_0013790	scf00001	-	protein	0	1111	0.6509	22.4	22.4	1	26.6	17.6	12.8	10.3	47.5	17.1	31.1	16.5
GQ26_0013800	scf00001	-	protein	0	0011	0.0402	27.1	17.9	1.51	18	17.7	21.4	14.5	31.1	24.1	29.6	23.7
GQ26_0013810	scf00001	-	protein	1	0011	0.0002	4718	8.2	574.37	15.5	6.8	6.3	4.1	3847.7	4053.2	5785.2	5185.8
GQ26_0013820	scf00001	-	protein	0	0011	0.0264	111	23.9	4.65	11.7	14.1	40.6	29	97.5	85.9	107.4	153.1
GQ26_0013830	scf00001	+	protein	0	0001	0.0796	94.3	40.8	2.31	38.5	30.5	33.4	30.2	61.7	50.2	88	100.6
GQ26_0013840	scf00001	+	protein	0	1011	0.3479	17.3	9.9	1.75	18.2	16.8	10.5	9.4	23.8	12.3	18.3	14.7
GQ26_0013850	scf00001	-	protein	0	1010	0.8677	24.1	17	1.42	33.7	19.5	19.1	14.5	24.5	18.9	16	18.3
GQ26_0013860	scf00001	+	protein	0	1111	0.829	7.2	7.2	1	11.9	4	2.7	2	17.3	5	7.6	7.5
GQ26_0013870	scf00001	+	protein	0	1111	0.5569	75.4	75.4	1	84.5	58.7	62	56.8	104.3	52.2	95.9	88.9
GQ26_0013880	scf00001	-	protein	0	0011	0.0799	8.2	0.8	10.3	0	0.1	2	1.2	8.2	4.5	12	8.2
GQ26_0013890	scf00001	.	ncRNA	0	0010	0.0695	3.7	0.7	5.45	0.5	1.2	1.1	0.6	5.3	2	0.2	0.5
GQ26_0013900	scf00001	-	ncRNA	0	1111	0.9938	2.8	2.8	1	2	3.3	3.3	4.1	4.7	1.9	0.8	2.3
GQ26_0013910	scf00001	-	protein	0	0100	0.019	142.6	82.1	1.74	66.8	80.8	144.7	140.5	59	110.3	84.4	91.5
GQ26_0013920	scf00001	+	protein	0	1011	0.227	28.7	15.3	1.87	33.9	18	16.3	14.3	34.4	25.1	32.5	28
GQ26_0013930	scf00001	+	protein	0	0011	0.49	22.3	13.2	1.68	17.7	11.9	11.3	12	24	14.9	24.5	25.7
GQ26_0013940	scf00001	-	ncRNA	0	0010	0.018	12.9	2.4	5.39	6.2	2.2	1.5	0.4	9.8	15.9	1.8	2.3
GQ26_0013950	scf00001	+	protein	0	1111	0.9027	176.1	176.1	1	118.7	152.7	191.6	219.5	130.5	239.8	171.3	184.5
GQ26_0013960	scf00001	+	protein	0	1100	0.1401	1031.4	680	1.52	756.1	1246.9	1017.7	1104.9	642.8	815	603.8	658.4
GQ26_0013970	scf00001	-	protein	0	1111	0.2624	40.4	40.4	1	52.7	38	45	30.6	48.7	27.9	43.8	36.7
GQ26_0013980	scf00001	+	protein	0	1000	0.0496	98.3	65.6	1.5	111.6	84.9	69.9	69.6	70.9	49.9	66.9	66.5
GQ26_0013990	scf00001	-	protein	0	0011	0	142	82.4	1.72	80.4	80.3	78.8	90.2	132.8	146.4	146	142.6
GQ26_0014000	scf00001	+	protein	0	1111	0.3733	58.1	58.1	1	57.7	37.6	78.2	44.8	68.9	44.4	70.1	63.2
GQ26_0014010	scf00001	+	protein	0	0001	0.0066	51	29.9	1.7	36.2	30	31	30.2	28.4	23.9	55.2	46.7
GQ26_0014020	scf00001	-	protein	0	1011	0.0873	18.5	9.4	1.97	22.3	14.9	9.4	9.4	21.7	14.2	17	20.9
GQ26_0014030	scf00001	+	protein	0	0000	NaN	NaN	NaN	NaN	0.1	0.2	0.2	0.1	0.2	0	0.1	0
GQ26_0014040	scf00001	-	protein	0	0100	0	96.1	19.2	5.01	26.7	20.3	101.2	91	18.3	15.3	18.4	16.1
GQ26_0014050	scf00001	+	protein	0	0100	0.8121	10.7	6.5	1.64	5.9	5.1	11.3	10.1	8	4.1	7.7	8.2
GQ26_0014060	scf00001	-	protein	0	1000	0.259	11.7	5	2.34	9.3	14.2	8.5	3.4	8.9	2.8	2.5	3.9
GQ26_0014070	scf00001	+	protein	0	0011	0.0213	377.5	154	2.45	126	174.9	171.4	143.7	460.7	239.3	387.8	422.3
GQ26_0014080	scf00001	-	protein	0	0111	0.2306	60.1	43.3	1.39	46.3	40.3	56.3	57.9	71.6	49	65.7	59.9
GQ26_0014090	scf00001	+	protein	0	1011	0.0079	55.1	20.5	2.69	54.2	55.7	18.9	22.1	52.3	43.7	63.8	61.1
GQ26_0014100	scf00001	+	protein	0	1000	0.0976	29.8	14.8	2.02	28	31.6	16.9	21.2	13.9	14.3	10.7	11.7
GQ26_0014110	scf00001	+	protein	0	0000	NaN	NaN	NaN	NaN	0	0	0.1	0	0.1	0.4	0.2	0.1
GQ26_0014120	scf00001	+	protein	0	0000	NaN	NaN	NaN	NaN	0	0.2	0.5	0.2	0	0.1	0	0.1
GQ26_0014130	scf00001	-	protein	0	1010	0.0072	21.3	11.7	1.82	24.6	21.7	10.6	12.5	20.8	18	10.8	12.9
GQ26_0014140	scf00001	-	protein	0	1110	0.0792	2.4	0.3	9.08	2.7	3.3	1.9	2.4	2.7	1.2	0.3	0.2
GQ26_0014150	scf00001	+	protein	0	0000	NaN	NaN	NaN	NaN	0.6	0.8	0.4	0.4	0.3	0.2	0.1	0.1
GQ26_0014160	scf00001	+	protein	0	0100	0.3678	35.2	20.3	1.73	21.6	27.6	41.3	29	21.6	17.2	12.8	20.9
GQ26_0014170	scf00001	-	protein	0	0010	0.5236	70.9	53.5	1.33	55.2	62.6	45.9	51.5	79	62.8	48.3	57.4
GQ26_0014180	scf00001	-	protein	0	1000	0.1784	17.6	11.6	1.52	17.1	18.2	13.6	8.8	11.8	9.2	13.9	12.4
GQ26_0014190	scf00001	+	protein	0	0100	0.9647	88.4	56.6	1.56	50.9	57	89.7	87	53	42.6	59.6	76.8
GQ26_0014200	scf00001	-	protein	0	1000	0.0001	48.1	26.3	1.83	52.2	43.9	26.7	28.5	24.5	25.8	27.5	24.8
GQ26_0014210	scf00001	-	protein	0	0100	0.0603	1100.6	625.9	1.76	732.3	782.5	1077.7	1123.6	541.4	485.9	592.2	621.3
GQ26_0014220	scf00001	+	protein	0	1000	0.0106	38.3	23.5	1.63	37.3	39.3	19.9	21.9	20.6	30.2	24.1	24.4
GQ26_0014230	scf00001	+	protein	0	1000	0.125	123	88.9	1.38	130.3	115.7	80	74	108.9	82.2	93.6	94.5
GQ26_0014240	scf00001	-	protein	0	1111	0.4859	11.9	11.9	1	11.7	5.1	22.6	10.3	14.6	5.3	15.4	9.9
GQ26_0014250	scf00001	-	protein	0	0100	0	63.3	25.1	2.53	28.5	26.5	64.8	61.9	24.5	17.5	28.9	24.4
GQ26_0014260	scf00001	+	protein	0	0011	0.9122	45.9	31.1	1.47	41.7	31.1	25.4	26.3	56.6	34.8	47.7	44.6
GQ26_0014270	scf00001	-	protein	0	0011	0.1647	232	161.6	1.44	139.3	207.3	135.3	164.3	197.6	276.1	218.4	236.1
GQ26_0014280	scf00001	+	protein	0	1011	0.1986	60.5	41.4	1.46	70.9	55.4	40	42.8	53.5	56.9	63.6	62.6
GQ26_0014290	scf00001	-	protein	1	0100	0.0801	3.9	1.5	2.6	1	2.7	3.1	4.7	1.6	0.5	1.2	2
GQ26_0014300	scf00001	-	protein	0	1000	0.2949	26	14.5	1.79	27.4	24.5	10.3	10.6	23.5	11.4	17.3	14.1
GQ26_0014310	scf00001	+	protein	0	1111	0.5349	30.3	30.3	1	33.4	28.6	26.7	25.5	37	21.6	35.8	34.1
GQ26_0014320	scf00001	-	ncRNA	0	0010	0.007	16.5	7.9	2.09	9	6.8	6.8	5.6	17.5	15.5	9.2	9.8
GQ26_0014330	scf00001	+	protein	0	0011	0.0013	32.7	5.9	5.55	4.9	4	8.3	6.2	36.1	24.2	41.1	29.3
GQ26_0014340	scf00001	+	protein	0	1111	0.1872	2.5	2.5	1	2.3	2.3	2.4	2.9	3.6	1.4	2.3	2.4
GQ26_0014350	scf00001	-	protein	0	1100	0.0174	8.7	2.6	3.32	5.9	11.7	8.5	8.8	4.5	1.7	1.9	2.5
GQ26_0014360	scf00001	-	protein	0	0100	0.524	1	0.4	2.68	0.7	0.5	0.7	1.4	0.1	0.2	0.3	0.5
GQ26_0014370	scf00001	-	protein	0	0000	NaN	NaN	NaN	NaN	0.3	0.2	0.1	0.4	0.1	0	0	0.1
GQ26_0014380	scf00001	+	protein	1	0000	NaN	NaN	NaN	NaN	0	0.2	0	0.1	0	0.1	0	0.1
GQ26_0014390	scf00001	+	protein	0	1111	0.1896	25.2	25.2	1	29	20.1	27.6	20.8	31	20.9	27.7	24.8
GQ26_0014400	scf00001	-	protein	0	1111	0.3501	29	29	1	36.5	18.6	29.5	18.6	49	23.2	31	25.8
GQ26_0014410	scf00001	+	protein	0	0111	0.495	31.6	16.4	1.92	13.2	19.6	32.7	22.8	45.2	21.9	33.8	33.3
GQ26_0014420	scf00001	-	protein	0	1010	0.6939	85.6	50.8	1.69	111.2	82.8	64.2	60.2	93.6	54.9	38.4	40.4
GQ26_0014430	scf00001	+	protein	0	1010	0.2641	11	4.1	2.68	13.7	8.1	3.7	5	16.5	5.9	2.5	5.4
GQ26_0014440	scf00001	+	protein	0	1001	0.0496	30.4	17.2	1.77	33	31.4	16	14.6	26	12.2	31.1	26
GQ26_0014450	scf00001	-	protein	0	1100	0.9421	83.3	30.6	2.72	121.3	83.5	70.5	57.9	56.7	21.5	22.3	21.8
GQ26_0014460	scf00001	+	ncRNA	0	1100	0.2315	67.9	15.7	4.32	101.4	64.7	59.7	45.8	32.2	12	10	8.7
GQ26_0020010	scf00002	+	protein	1	1111	0.4608	2	2	1	2.4	2.3	2	2.2	2.4	0.9	2.2	1.9
GQ26_0020020	scf00002	-	protein	0	1010	0.7498	10	7.3	1.36	9.3	10.5	7.7	8.8	8.8	11.4	6.8	6
GQ26_0020030	scf00002	+	ncRNA	0	1010	0.5898	6.9	4.2	1.67	5.8	6.4	4.2	4.7	5.3	10.2	4.2	3.5
GQ26_0020040	scf00002	+	protein	0	1101	0.2625	368.9	250.3	1.47	356.1	347.5	320.7	478.5	223.9	276.7	370.7	340.1
GQ26_0020050	scf00002	-	protein	0	1011	0.8862	17.1	11.1	1.55	22.1	14.1	12.7	9.4	22	12.9	14.9	16.8
GQ26_0020060	scf00002	+	protein	0	0011	0.0016	44.6	13.7	3.24	22.8	10.3	14.3	7.6	40.4	41	44.4	52.6
GQ26_0020070	scf00002	+	protein	0	1100	0.0047	1.7	0.6	2.86	1.3	2	1.7	1.7	0.6	0.8	0.3	0.6
GQ26_0020080	scf00002	+	protein	0	0011	0.0659	45.9	15.8	2.91	9.8	19.3	18.4	15.7	27.6	66.7	41.9	47.2
GQ26_0020090	scf00002	-	protein	0	0100	0.1946	12.5	5.3	2.35	4.6	2.8	16.3	8.6	8.7	3.7	4.7	7.2
GQ26_0020100	scf00002	+	protein	0	0011	0.0327	105.1	52.9	1.99	38.2	53.6	56.4	63.2	80	135	104.8	100.5
GQ26_0020110	scf00002	-	protein	0	0011	0.8137	448.5	174.9	2.56	73.9	102.1	218.2	305.5	186.9	767.9	336.3	502.9
GQ26_0020120	scf00002	+	protein	0	1111	0.4103	157	157	1	109	139.5	100.4	232	172	200.7	152.9	150
GQ26_0020130	scf00002	-	protein	0	1100	0.1628	112.6	69.7	1.62	100.2	107.2	139.5	103.6	68.1	50.2	85.2	75.4
GQ26_0020140	scf00002	-	protein	0	0010	0.9739	38.8	17.8	2.18	13.2	12.1	18.9	11.8	35.3	42.3	28.7	22.2
GQ26_0020150	scf00002	-	protein	0	0100	0.0017	7.9	1.2	6.61	3.3	1.1	7.3	8.5	1.1	1.3	0.1	0.2
GQ26_0020160	scf00002	+	protein	0	1000	0.1127	43	15.5	2.76	54.4	31.5	24.4	19.6	15.7	11.8	8.1	13.7
GQ26_0020170	scf00002	-	protein	0	0000	NaN	NaN	NaN	NaN	0	0	0	0	0	0	0	0
GQ26_0020180	scf00002	-	protein	0	0000	NaN	NaN	NaN	NaN	0.2	0.1	0.2	0.1	0.1	0.1	0.1	0
GQ26_0020190	scf00002	.	ncRNA	0	1010	0.0793	2.3	0.8	2.89	2.1	2.2	1.1	1	3.5	1.6	0.7	0.4
GQ26_0020200	scf00002	+	protein	1	0000	NaN	NaN	NaN	NaN	0	0.2	0.3	0.3	0	0	0.1	0
GQ26_0020210	scf00002	-	protein	1	1000	0.6655	0.8	0.3	2.72	0.5	1	0.5	0.4	0.5	0.2	0	0.1
GQ26_0020220	scf00002	-	protein	0	1110	0.601	13.9	3.7	3.79	13.5	10	12.6	10.2	24.3	12.7	3.2	4.1
GQ26_0020230	scf00002	+	protein	0	1010	0.043	19	8.8	2.17	22.3	14.8	7.3	7.3	22.2	16.8	6.7	13.8
GQ26_0020240	scf00002	-	protein	0	1010	0.2771	43.7	18.9	2.31	57.3	44.8	19.7	17.4	44.7	27.9	14.2	24.4
GQ26_0020250	scf00002	+	protein	0	1000	0.0025	131.8	38.9	3.39	139.2	124.5	56.7	54.3	43.7	39.3	16.8	22.5
GQ26_0020260	scf00002	-	protein	0	1100	0.0002	216.7	87.1	2.49	241.8	201.9	233.3	189.8	82.9	85.7	71.8	107.9
GQ26_0020270	scf00002	-	protein	0	1100	0.1317	2.1	0.6	3.4	1.7	1.6	2.4	2.5	1.3	0.5	0.3	0.3
GQ26_0020280	scf00002	+	protein	1	0001	0.0001	178	12.1	14.76	0.1	0.3	0.6	0.2	39.2	31.9	190.2	165.9
GQ26_0020290	scf00002	-	protein	0	0100	0	5	0.4	11.71	0.4	0.5	5.8	4.3	0.6	0.4	0.3	0.4
GQ26_0020300	scf00002	+	protein	0	0100	0	1.1	0.1	13.05	0.1	0	1.1	1	0.1	0.1	0	0.1
GQ26_0020310	scf00002	-	protein	0	0000	NaN	NaN	NaN	NaN	0.7	0.6	0.2	0.7	0.7	0.2	0.4	0.3
GQ26_0020320	scf00002	+	protein	0	0000	NaN	NaN	NaN	NaN	0.4	0.2	0.3	0.7	0.5	0	0.1	0
GQ26_0020330	scf00002	+	protein	1	0001	0.0011	62.9	11.5	5.49	1.4	1.9	19.3	20.8	10.7	14.7	60.8	65
GQ26_0020340	scf00002	+	protein	0	0011	0.1943	14.9	5.3	2.83	8.5	6	3.7	2.8	21.5	13.2	9.8	15.3
GQ26_0020350	scf00002	+	protein	0	1111	0.4086	9.9	9.9	1	8.3	5.9	11.6	7.5	13.9	6.5	16.9	8.8
GQ26_0020360	scf00002	-	protein	0	0011	0.0223	18.5	7.9	2.35	8.5	8.4	7.5	7.1	24.5	13.2	20	16.3
GQ26_0020370	scf00002	+	protein	1	0010	0.6723	11.5	5.2	2.21	4.3	4.3	3.4	4.4	9.1	13.8	8	6.7
GQ26_0020380	scf00002	-	ncRNA	0	1011	0.2475	7.4	3.1	2.41	6.2	8.8	2.6	3.5	7.2	5.2	7.9	9.2
GQ26_0020390	scf00002	+	protein	0	1000	0.0001	154.2	40.6	3.79	138.2	170.1	30.1	32.9	49.5	30.6	55.3	45.6
GQ26_0020400	scf00002	-	protein	0	1000	0.1953	26.8	15.8	1.7	28.7	24.9	12	13	19.4	12.7	20.1	17.6
GQ26_0020410	scf00002	+	protein	0	1000	0.7074	38.9	22.5	1.73	43.8	33.9	15.9	15.8	34.5	13.1	29.9	25.6
GQ26_0020420	scf00002	+	protein	0	0011	0.0001	41.2	12.7	3.25	15.8	15.6	9.6	9.7	34.8	43.7	41.3	45
GQ26_0020430	scf00002	-	protein	0	0001	0	242.4	7.5	32.17	2.3	2.9	1.7	3	14.5	20.8	209.9	274.9
GQ26_0020440	scf00002	+	protein	0	0001	0.0005	132.2	12.1	10.94	1.6	2.3	0.5	0.5	33.2	34.4	129.9	134.6
GQ26_0020450	scf00002	-	protein	0	0001	0	36.5	1.1	32	0.1	0	0	0	2.4	4.1	35.5	37.5
GQ26_0020460	scf00002	+	protein	0	0001	0.0001	31	2.9	10.79	2.8	1.2	0.5	0.4	7.2	5.2	27.8	34.2
GQ26_0020470	scf00002	+	protein	0	1111	0.3125	8.8	8.8	1	7.4	9	7.7	9	13.6	6.8	9	8
GQ26_0020480	scf00002	-	protein	0	1111	0.66	42.7	42.7	1	49.4	42.3	38.3	36.7	51.7	35.4	43.8	44
GQ26_0020490	scf00002	-	protein	0	1011	0.1344	28.7	12	2.38	30.8	20.6	12.2	11.9	39.9	23.6	25.4	31.9
GQ26_0020500	scf00002	-	protein	0	0011	0.288	49.3	35.8	1.38	30.4	32.5	41.5	38.6	49.3	53.7	46.8	47.2
GQ26_0020510	scf00002	+	protein	0	0000	NaN	NaN	NaN	NaN	0.7	0.9	0	0	0.8	0.6	0.1	0
GQ26_0020520	scf00002	+	protein	0	0100	0.0591	34.5	8.2	4.21	6.2	20.3	24.9	44.1	4.2	5.7	5.6	7
GQ26_0020530	scf00002	-	protein	1	0001	0.0011	35.6	8.2	4.34	2.9	5.1	11.8	9.6	11.2	8.7	29.6	41.6
GQ26_0020540	scf00002	-	protein	0	0001	0.0242	170	22.3	7.63	4.8	4	6.3	4.3	53.6	60.6	136.4	203.6
GQ26_0020550	scf00002	+	protein	0	0001	0.1131	1.2	0.1	9.26	0.2	0.2	0	0	0.2	0.1	0.5	1.8
GQ26_0020560	scf00002	-	protein	0	0110	0.691	6.9	4.2	1.61	3.3	3.5	6.6	5.4	6.6	8.9	5.8	4.4
GQ26_0020570	scf00002	+	protein	0	0011	0.7593	37	9	4.11	11.2	8.2	8.4	8.2	23.9	69	30.8	24.2
GQ26_0020580	scf00002	-	protein	0	0011	0.0933	139.5	48.8	2.86	39.6	61.7	49.7	44.2	142.9	98.4	113.6	203.4
GQ26_0020590	scf00002	-	protein	0	1000	0.7974	0.9	0.3	2.63	0.6	1.1	0.4	0.6	0.3	0.3	0.1	0.2
GQ26_0020600	scf00002	+	protein	0	1111	0.3327	2.7	2.7	1	2.8	1.8	2.6	3	3.6	2.3	3.1	2.2
GQ26_0020610	scf00002	-	protein	0	1011	0.8426	27.5	21.1	1.3	32.4	23.1	22.6	19.7	25.7	29.6	31.5	22.9
GQ26_0020620	scf00002	-	protein	0	0010	0.0196	243.1	130.6	1.86	139.6	133.1	108.7	101.3	265.5	220.7	125.7	175.1
GQ26_0020630	scf00002	+	protein	0	1111	0.4254	107.1	107.1	1	112.4	84	97.5	93.3	119.5	120.1	79.6	150.1
GQ26_0020640	scf00002	-	protein	0	1011	0.9654	10.3	5.2	1.99	13.2	12.4	5	5.3	10.3	7.4	8.8	9.4
GQ26_0020650	scf00002	+	protein	0	0001	0.7924	24.7	15.3	1.61	18.6	14.5	12.7	11.2	25.5	9.4	27.4	21.9
GQ26_0020660	scf00002	-	protein	0	0011	0.355	21.9	11.8	1.85	15.3	13.8	9.8	8.3	25.6	13.2	24.5	24.2
GQ26_0020670	scf00002	-	protein	0	1111	0.2936	77.1	77.1	1	91	72.9	83.2	76.2	90.2	61.7	69.4	72.4
GQ26_0020680	scf00002	-	protein	0	0110	0.9537	192.4	147.6	1.3	102.9	174.6	161.1	215.1	183.8	209.7	126.6	186.4
GQ26_0020690	scf00002	-	protein	0	1111	0.3471	12.1	12.1	1	10.3	8.8	14.5	10.6	16.9	7.3	17.1	11.2
GQ26_0020700	scf00002	-	protein	0	0001	0.0249	57.8	30.9	1.87	28.8	21.2	30.8	30.8	32	41.7	59	56.7
GQ26_0020710	scf00002	-	protein	0	0001	0.662	52.4	34.8	1.5	27.7	26.6	37.6	35.8	48.1	33.4	51.3	53.6
GQ26_0020720	scf00002	+	protein	0	0011	0.0391	74.3	21.1	3.53	35.6	28.7	10.4	9.6	88.7	47.8	82.2	78.4
GQ26_0020730	scf00002	-	protein	0	1111	0.3798	76.5	76.5	1	92.5	70.1	71.5	67	93.7	67.5	76.7	72.7
GQ26_0020740	scf00002	+	protein	0	1100	0.2921	47.6	31	1.54	37.2	56.4	50	46.9	44.2	22.7	25.2	32
GQ26_0020750	scf00002	-	protein	0	0100	0.1628	8.4	3.4	2.44	4.7	4.6	9.9	7	5	3.2	1.9	1.3
GQ26_0020760	scf00002	+	protein	0	1000	0.5163	6.2	2.8	2.2	5.3	7	4.9	2.8	4	1.5	1.6	2
GQ26_0020770	scf00002	+	protein	0	1010	0.3411	68.6	43.1	1.59	56.6	65.7	51.1	50.2	67.7	84.4	32	39.1
GQ26_0020780	scf00002	+	protein	0	1111	0.6897	24	24	1	33.9	21.4	35	23.6	31.2	11.8	17.8	17.6
GQ26_0020790	scf00002	-	protein	0	0000	NaN	NaN	NaN	NaN	1	0.9	0.2	0.1	0.5	0.4	0.1	0
GQ26_0020800	scf00002	+	protein	0	0000	NaN	NaN	NaN	NaN	0	0.2	0	0.2	0.6	0.3	0.6	0.4
GQ26_0020810	scf00002	+	protein	0	0000	NaN	NaN	NaN	NaN	0.2	0.3	0.1	0.1	0.1	0.2	0	0
GQ26_0020820	scf00002	-	protein	0	0010	0.0003	2.5	0.9	2.64	1	1.1	0.7	0.9	2.8	2.2	0.9	1.1
GQ26_0020830	scf00002	+	protein	0	0011	0.0005	4.5	1.7	2.61	1.9	1.6	1.7	1.7	5.4	4.3	3.8	4.7
GQ26_0020840	scf00002	+	protein	0	0100	0.0001	2.3	0.2	15.11	0.3	0.1	2.8	1.8	0.2	0.1	0.1	0.2
GQ26_0020850	scf00002	-	protein	0	1110	0.421	194.3	117.6	1.65	141.5	207.8	211.8	212.5	150.1	242.2	97.1	138
GQ26_0020860	scf00002	+	protein	0	0001	0.0002	12.8	1.3	9.53	0.2	0.3	0.7	0.4	3.4	3	12.5	13
GQ26_0020870	scf00002	-	protein	0	0001	0.0006	6.8	0.6	10.82	0.2	0.1	0.4	0.2	1.9	0.9	5.7	7.8
GQ26_0020880	scf00002	+	protein	1	0000	NaN	NaN	NaN	NaN	0.4	0	0.7	0.9	0.1	0	0	0
GQ26_0020890	scf00002	-	protein	0	0000	NaN	NaN	NaN	NaN	0.1	0.1	0	0	0	0	0.1	0
GQ26_0020900	scf00002	-	protein	1	0000	NaN	NaN	NaN	NaN	0.6	0.4	0.2	0.2	0.2	0	0.2	0.1
GQ26_0020910	scf00002	-	ncRNA	0	0010	0.1787	2.4	0.6	4	0.5	0.5	0.9	0.5	1.1	3.6	0.4	0.9
GQ26_0020920	scf00002	+	protein	1	0000	NaN	NaN	NaN	NaN	0.6	0.3	0.8	0.3	0.3	0.1	0	0.1
GQ26_0020930	scf00002	-	ncRNA	0	1110	0.3908	2.6	0.3	7.59	2.7	3.9	2.8	2.6	1.7	2.1	0.2	0.5
GQ26_0020940	scf00002	+	protein	0	1100	0.057	9.6	3.9	2.43	7.6	9.4	12.5	8.7	4	2.4	3.1	6.3
GQ26_0020950	scf00002	-	ncRNA	0	1100	0.0333	24.3	7.6	3.22	20.7	33.8	23.6	19.2	11.5	8.2	3.2	7.3
GQ26_0020960	scf00002	+	protein	0	1101	0.6721	55.7	39.5	1.41	42.3	70.7	58.9	57.2	38.1	40.9	58.8	46.4
GQ26_0020970	scf00002	-	protein	0	0011	0.0092	24.5	1.6	15.51	1.3	0.8	3.1	1.2	18	37	22.1	20.9
GQ26_0020980	scf00002	+	protein	0	0011	0.0005	13.7	2.4	5.72	1.6	0.8	3.9	3.2	12.8	11.4	16.4	14.2
GQ26_0020990	scf00002	+	protein	0	0011	0.0307	221.3	58.9	3.75	98.8	55.4	41.9	39.6	283.4	150.9	287.2	163.6
GQ26_0021000	scf00002	-	protein	0	1000	0.0028	26.9	6.2	4.34	28.8	24.9	11.6	8	8.3	3.3	2.6	3.3
GQ26_0021010	scf00002	+	protein	0	1000	0.5681	34.8	14.9	2.33	35.4	34.2	20.5	23	17.8	7.1	9.9	11.3
GQ26_0021020	scf00002	+	protein	0	0100	0	14.8	0.5	30.92	0.8	1.3	16.2	13.5	0.4	0.1	0.1	0.2
GQ26_0021030	scf00002	-	protein	0	1100	0.0723	15.6	0	1247.43	10.2	27.1	11.6	13.3	0	0	0	0
GQ26_0021040	scf00002	-	protein	1	0100	0.0074	2.3	0.1	28.87	0.1	0	1.4	3.2	0	0.3	0	0.2
GQ26_0021050	scf00002	+	protein	0	0000	NaN	NaN	NaN	NaN	0.1	0.4	0.5	0.3	0.4	0.3	0	0.2
GQ26_0021060	scf00002	-	protein	0	0011	0.8976	4.8	0.7	7.31	0.7	0.4	0.8	0.7	3.3	3.3	4.1	8.5
GQ26_0021070	scf00002	+	protein	0	0001	0.2338	1.7	0.4	4.49	0	0.1	0.3	0.4	0.8	0.7	1	2.4
GQ26_0021080	scf00002	+	protein	0	0001	0.0031	77.3	7.6	10.17	0	0	0.5	0.3	23.6	21	83.7	71
GQ26_0021090	scf00002	-	protein	0	1101	0.294	20.2	12.7	1.59	21	18.1	17.6	18.5	14.9	10.5	23.4	22.6
GQ26_0021100	scf00002	+	protein	0	1100	0.7262	915.3	535.5	1.71	508.9	1242.2	772.2	1138.1	356.5	681.4	533.2	570.8
GQ26_0021110	scf00002	+	protein	0	0011	0.233	15.1	8.2	1.83	10.6	9.7	7.9	4.7	18.8	13.3	13.4	14.8
GQ26_0021120	scf00002	-	protein	0	0011	0.105	2.1	0.5	3.94	0.1	0.4	0.5	1.1	3.1	1.6	1.4	2.1
GQ26_0021130	scf00002	+	protein	0	0010	0.5808	1.1	0.5	2.38	0.1	0.6	0.4	0.4	1.3	0.8	0.5	0.9
GQ26_0021140	scf00002	-	protein	0	0011	0.0001	62.7	1	65.17	0.3	1.4	0.9	1.2	54.4	79.6	53.6	63
GQ26_0021150	scf00002	-	protein	0	0011	0.4652	134.2	0.1	2420.03	0.1	0.1	0	0	136.2	221.7	66.6	112.5
GQ26_0021160	scf00002	+	protein	0	0011	0.0248	290.5	0.3	861.26	0.1	0.3	0.6	0.4	351.7	381.7	190	238.6
GQ26_0021170	scf00002	-	ncRNA	0	0011	0.31	320.6	0.3	1100.41	0.2	0.1	0.7	0.3	489.7	361.2	201.3	230.2
GQ26_0021180	scf00002	+	protein	0	0010	0.2625	3.3	0.5	7.12	0	0	0.1	0	2.4	4.3	1	1.7
GQ26_0021190	scf00002	-	protein	0	0011	0.0869	1.1	0.1	12.27	0.1	0	0.1	0.2	1	0.7	1.6	1.3
GQ26_0021200	scf00002	+	protein	0	0011	0.0021	4.9	1	5.13	1.3	0.9	1	0.6	5.9	3.3	4.8	5.7
GQ26_0021210	scf00002	+	protein	0	0011	0.3798	19.1	5.1	3.74	7.6	3.2	6.4	3.2	30.7	16	14.3	15.4
GQ26_0021220	scf00002	-	protein	0	1011	0.4172	12	4.9	2.45	12.8	7.2	5.6	4.2	17.4	10.1	12.3	12.3
GQ26_0021230	scf00002	+	protein	0	0011	0.3328	51.3	34.5	1.49	44.3	34.7	31.1	28	54.5	41.3	54.5	55
GQ26_0021240	scf00002	+	protein	0	0010	0.4623	1.2	0.4	2.95	0.2	0.4	0.5	0.7	0.6	1.7	0.3	0.3
GQ26_0021250	scf00002	-	protein	0	1011	0.0503	18.6	6.9	2.68	20.5	14	6.9	7	24.3	13.6	18.6	20.3
GQ26_0021260	scf00002	-	protein	0	1010	0.3686	23	16	1.44	20.9	22.1	14	13.8	27.7	21.3	20.5	15.6
GQ26_0021270	scf00002	+	protein	0	0100	0	151.5	17.3	8.75	17.3	24.6	140.7	162.2	17.7	16.9	13.9	13.6
GQ26_0021280	scf00002	-	protein	0	1100	0.1971	45.5	21.6	2.11	51.1	29	55	47	24.4	30.8	15.6	15.4
GQ26_0021290	scf00002	+	protein	0	1111	0.89	53.9	53.9	1	32.4	16.1	107.5	47.7	33.5	99.4	42.8	51.7
GQ26_0021300	scf00002	-	protein	0	1100	0.703	71.8	21.2	3.39	52.7	63.5	86.1	85.1	7	69.3	4	4.3
GQ26_0021310	scf00002	-	protein	0	1111	0.3658	9.1	9.1	1	14.3	7.6	10.3	7.7	10.4	5.8	6.9	9.5
GQ26_0021320	scf00002	+	protein	0	1111	0.7448	6.1	6.1	1	10.2	4.4	6.5	4.4	12.8	4.8	4.2	1.7
GQ26_0021330	scf00002	+	protein	0	1111	0.5402	276.1	276.1	1	225.6	374.2	190	255.5	262	362.1	252.5	287.1
GQ26_0021340	scf00002	+	protein	0	1000	0.1074	2.9	0.5	6.08	1.9	3.8	1.2	0.9	0.4	0.1	0	0.1
GQ26_0021350	scf00002	+	protein	0	1100	0.0579	1.3	0.4	3.32	1	1.2	1.5	1.7	0.6	0.3	0.4	0.3
GQ26_0021360	scf00002	-	protein	0	1011	0.8262	62.1	36.6	1.7	82.3	54.3	37.3	35.8	73.1	56.5	55.6	50.9
GQ26_0021370	scf00002	-	protein	0	1111	0.1826	35.6	35.6	1	61.4	19.9	42.4	19.8	51.1	16.6	41.8	31.4
GQ26_0021380	scf00002	+	protein	0	1111	0.8716	16.3	16.3	1	23.7	16.4	14.3	10.5	18.4	11.3	22.5	13.6
GQ26_0021390	scf00002	+	protein	0	0101	0.3341	22.7	10.2	2.21	3.4	9.6	28.4	19.8	15.3	12.6	17.8	24.6
GQ26_0021400	scf00002	+	protein	0	0100	0.0787	5.4	2.4	2.21	1.4	1.8	6.6	4.3	2.2	3.6	2.3	3.3
GQ26_0021410	scf00002	-	protein	0	0011	0.0003	14.4	3.4	4.19	5	4	2.1	2.6	13.5	14.3	17.3	12.4
GQ26_0021420	scf00002	-	protein	0	1101	0.3754	1234.2	867.1	1.42	1303.8	1221.5	1179.4	1458.3	804.4	929.8	1085.9	1156.3
GQ26_0021430	scf00002	+	protein	0	1000	0.5011	15.2	7.1	2.14	17.7	12.7	6.1	5.3	14.4	4.6	7.7	4.5
GQ26_0021440	scf00002	-	protein	0	1000	0.0107	60.8	24.2	2.52	69.3	52.3	20	19.9	26.9	35.7	22.3	20.3
GQ26_0021450	scf00002	+	protein	0	0001	0.903	28.7	19.2	1.5	19.7	14.4	19.6	16.4	30.2	14.8	31.2	26.1
GQ26_0021460	scf00002	+	protein	0	0010	0.6121	125	68.4	1.83	54.5	64.4	56.4	59.2	112.1	137.9	84.7	91.5
GQ26_0021470	scf00002	+	protein	0	0011	0.1423	49.9	30.9	1.61	32.2	22.4	40.1	29	58.8	37	51.1	52.8
GQ26_0021480	scf00002	+	protein	0	0011	0.0014	34.8	9.3	3.73	9.5	10	9.8	8	28.3	31.9	42.6	36.4
GQ26_0021490	scf00002	-	protein	0	0111	0.2649	60	33.5	1.79	30.4	36.6	55.2	51.5	59	51.2	72.2	70.7
GQ26_0021500	scf00002	+	protein	0	0011	0.264	9.9	7.1	1.4	7.4	7.4	6.8	6.6	12	9.3	9.1	9
GQ26_0021510	scf00002	+	protein	0	0010	0.4224	47.4	17.6	2.69	16.2	12.5	11.7	12.9	28.1	66.6	25.5	26.7
GQ26_0021520	scf00002	+	protein	0	1001	0.8808	12.3	8.7	1.41	15.6	11.4	9.7	7.3	10.3	7.5	11.5	10.6
GQ26_0021530	scf00002	-	protein	0	1111	0.5574	26.3	26.3	1	64.6	7.8	60.9	16.6	18	12	19	11.3
GQ26_0021540	scf00002	-	protein	0	1001	0.7325	15.4	7.7	2.01	19.4	13.7	6.2	4.9	17	2.6	17.7	11
GQ26_0021550	scf00002	+	protein	0	1000	0.0124	46.2	20.5	2.25	49.1	43.3	14.9	13.4	28.9	17.9	27.7	20.4
GQ26_0021560	scf00002	-	protein	0	1111	0.5299	50.4	50.4	1	68.4	15	51.4	53.6	9.8	26.2	24.4	154.7
GQ26_0021570	scf00002	.	ncRNA	0	1111	0.4597	1	1	1	2.7	0.5	0.2	0.3	2.2	0.2	0.7	1
GQ26_0021580	scf00002	+	protein	0	0001	0.0043	83.5	8.3	10.02	0.6	0.4	0.4	0.5	18.9	29.3	74.6	92.3
GQ26_0021590	scf00002	+	protein	0	0001	0.7519	32.1	21.7	1.48	29	19.3	19.7	14.4	29.5	18.2	36.7	27.6
GQ26_0021600	scf00002	+	protein	0	0111	0.0306	12.1	2.2	5.43	1.9	2.5	14.5	15.8	9.1	13	9.4	10.9
GQ26_0021610	scf00002	-	ncRNA	0	0010	0.0407	3.5	0.4	8.37	0	0.5	0.9	0.4	5	1.9	0	0.7
GQ26_0021620	scf00002	+	protein	0	0011	0.373	1.3	0.3	4.39	0	0	0.7	0.4	1.9	0.9	1.7	0.6
GQ26_0021630	scf00002	-	protein	0	0011	0.8303	915	248.2	3.69	8.1	14	558.6	412.1	740.2	816.6	793.9	1309.2
GQ26_0021640	scf00002	-	protein	0	0011	0.9101	55.2	40.7	1.36	46.5	45.3	34.2	36.6	60.9	54.3	56.1	49.6
GQ26_0021650	scf00002	-	protein	0	1111	0.4947	14.9	14.9	1	21.4	8.5	10.5	6.2	22.8	7.6	27.5	14.6
GQ26_0021660	scf00002	+	protein	0	1111	0.8068	115.3	115.3	1	129.3	123.2	99.2	125.2	123.1	104.4	114.7	103.1
GQ26_0021670	scf00002	-	protein	0	1010	0.1344	24.4	12.6	1.94	21.7	26.3	10.2	11.2	16.4	33.2	16.1	12.8
GQ26_0021680	scf00002	+	protein	0	1011	0.5673	25	12.4	2.02	23.5	18.2	13.4	11.3	33.2	24	28.2	23
GQ26_0021690	scf00002	+	protein	0	1111	0.7105	16.4	16.4	1	19.1	13.5	11.1	15	16.2	20.1	14.5	22.2
GQ26_0021700	scf00002	+	protein	0	0011	0.0812	6.7	0.4	15.28	0.2	0.5	0.7	0.3	5.9	4	9.7	7.1
GQ26_0021710	scf00002	-	protein	0	1110	0.0261	216.4	69.3	3.12	270.5	188.6	230.2	195.5	171.5	242.2	25.1	113.6
GQ26_0021720	scf00002	+	protein	0	0010	0.3499	95.4	46.2	2.06	35.2	46.5	38.4	37.8	65.2	125.6	60.5	58.9
GQ26_0021730	scf00002	+	protein	0	0010	0.0019	117.2	52.6	2.23	51.8	48.1	46.8	44.6	129.4	105	53.8	70.2
GQ26_0021740	scf00002	-	protein	0	0010	0.1033	3.3	0.4	8.89	0.2	0	0.3	0.5	5.1	1.5	0.2	1.1
GQ26_0021750	scf00002	+	protein	0	0010	0.0324	2.9	1	2.87	0.5	0.7	1.4	0.9	3.6	2.1	1	1.5
GQ26_0021760	scf00002	+	protein	0	0101	0.0499	0.7	0.2	3.93	0.2	0.2	0.6	0.6	0.2	0.2	0.4	1.1
GQ26_0021770	scf00002	+	protein	0	0101	0.7244	20.7	10.1	2.05	9.5	8.7	7.2	30.6	13.3	8.8	24.2	20.8
GQ26_0021780	scf00002	-	protein	1	1100	0.5658	1.7	0.5	3.44	0.7	2.5	1	2.5	1	0.5	0.1	0.3
GQ26_0021790	scf00002	+	protein, partial	0	1111	0.8317	0.6	0.6	1	0.8	0.8	0.5	0.3	1.8	0.2	0.2	0.2
GQ26_0021800	scf00002	+	protein	0	0010	0.6537	10	5.2	1.93	8.1	4.6	6.7	4.5	13.8	6.2	3.2	3.9
GQ26_0021810	scf00002	+	protein	1	0011	0.0007	247.7	0.9	282.58	1	1.2	0.5	0.7	323.8	158.8	241.7	266.5
GQ26_0021820	scf00002	+	protein	1	0011	0.0221	1346.8	0.4	2997.72	0.1	0.4	0.5	0.9	1837.8	1542.3	877.1	1130.2
GQ26_0021830	scf00002	-	protein	0	1010	0.0637	35.1	17.5	2	41	37.8	13.7	14.8	27.3	34.2	23.4	18.1
GQ26_0021840	scf00002	+	protein	0	0011	0.3041	48.9	33.4	1.46	37.8	37.8	27.5	30.4	59.9	45.3	46.8	43.5
GQ26_0021850	scf00002	+	protein	0	0101	0.6903	11.3	7.4	1.53	8.7	3.6	11.8	12	8.7	8.6	7.8	13.7
GQ26_0021860	scf00002	+	protein	0	0011	0.0002	76.2	28	2.73	38	17.8	31.5	24.6	69.3	84.8	78.5	72.2
GQ26_0021870	scf00002	-	protein	0	0100	0.2324	46.2	28.9	1.6	38.5	20.6	54.4	38.1	32.1	25.2	24.5	32.3
GQ26_0021880	scf00002	-	protein	0	0011	0.0171	51.1	28.4	1.8	23.7	23.9	31.8	34.2	54.4	57	49.8	43.1
GQ26_0021890	scf00002	-	protein	0	1000	0.0501	83	52.3	1.59	83.9	82.2	45	45.1	70.2	42.6	60.4	50.3
GQ26_0021900	scf00002	+	protein	0	1111	0.684	120.9	120.9	1	153.1	112.6	134.1	104.4	127.9	125.2	111.1	98.5
GQ26_0021910	scf00002	-	protein	0	0011	0	24.9	3.6	6.98	4.8	4.6	2.7	2.2	21.5	24.5	28	25.6
GQ26_0021920	scf00002	+	protein	0	0010	0.9503	357.6	60.4	5.92	9.2	17.1	38.7	46.9	41.2	674.1	153.8	96.5
GQ26_0021930	scf00002	+	protein	0	1000	0.1595	1	0.3	3.65	1.4	0.6	0.3	0.6	0.5	0.2	0	0.2
GQ26_0021940	scf00002	+	protein	0	0100	0.1601	3.1	0.4	8.47	1.6	0	4.8	1.5	0	0.4	0.2	0
GQ26_0021950	scf00002	-	protein	0	1111	0.6144	24.3	24.3	1	35.2	15.6	20.2	15.2	29.8	21.4	32.6	24.4
GQ26_0021960	scf00002	+	protein	0	0011	0.0508	3.4	0	95.71	0	0.1	0.1	0	4.3	1.2	3.7	4.5
GQ26_0021970	scf00002	-	protein	0	0001	0.5942	2.9	1.1	2.64	0.7	1.4	0.4	0.7	2.7	0.6	3.3	2.4
GQ26_0021980	scf00002	-	ncRNA	0	1110	0.6383	1.6	0.5	3.12	2.1	1.1	2.4	1.4	1.9	0.7	0.5	0.5
GQ26_0021990	scf00002	+	protein	0	0100	0.1763	5.2	2.6	2.04	1.9	3	4.9	5.6	3.4	3.3	2.4	1.4
GQ26_0022000	scf00002	-	protein	0	0000	NaN	NaN	NaN	NaN	0	0	0.3	0	0	0	0.1	0
GQ26_0022010	scf00002	-	protein	0	1011	0.2238	12.4	7.6	1.63	12.8	12.2	7.9	7.3	13.6	14.1	11.1	10.7
GQ26_0022020	scf00002	+	protein	1	0100	0.0013	43.5	2.2	19.46	1.6	1.7	56.4	30.6	2	0.5	3.8	3.7
GQ26_0022030	scf00002	-	protein	0	1000	0.7419	102.1	65	1.57	132.4	71.7	70.5	44.5	81.2	65.1	76.9	52
GQ26_0022040	scf00002	+	protein	0	1001	0.0317	45.1	26	1.73	55.7	39.9	22.7	24.3	24.6	32.6	38.6	46.4
GQ26_0022050	scf00002	-	protein	0	1101	0.0871	101.5	77.9	1.3	108.2	93.4	104.7	91.7	83.7	72.1	113	97.7
GQ26_0022060	scf00002	-	protein	1	0000	NaN	NaN	NaN	NaN	0.1	0.1	0.7	1	0	0	0.1	0.1
GQ26_0022070	scf00002	-	protein	0	0000	NaN	NaN	NaN	NaN	0.1	0.2	0.1	0.4	0.1	0	0.3	0.2
GQ26_0022080	scf00002	-	protein	0	1111	0.8651	10.7	10.7	1	18.9	10.4	8.2	5.1	13.2	5.8	15.5	8.8
GQ26_0022090	scf00002	+	protein	0	1111	0.6076	3.1	3.1	1	3.1	2.2	2.6	1.5	7	2.3	2	4.1
GQ26_0022100	scf00002	+	protein	0	1111	0.7904	3	3	1	1.9	2	2.9	2.6	2.5	4.4	2.4	5.3
GQ26_0022110	scf00002	-	protein	0	1100	0.0149	143.1	108.7	1.32	147.3	146.8	151.5	126.7	103.5	107.4	101.7	122.1
GQ26_0022120	scf00002	+	protein	0	1100	0.3599	25.8	14.3	1.8	26.1	31.6	23.3	22.1	17.1	18.6	8.2	13.4
GQ26_0022130	scf00002	+	protein	0	1111	0.3789	8.1	8.1	1	11.1	8.8	8.9	6.5	11.7	4.2	5.9	7.7
GQ26_0022140	scf00002	-	protein	0	0000	NaN	NaN	NaN	NaN	0.8	0.8	0.8	0.7	0	0	0.3	0
GQ26_0022150	scf00002	-	protein	1	0001	0.1178	23.2	9.7	2.4	10.1	7.4	7.3	13	13.5	6.8	15.7	30.8
GQ26_0022160	scf00002	-	ncRNA	0	1000	0.1734	26.3	3.6	7.42	30.1	22.6	10.4	10.8	0	0.1	0	0
GQ26_0022170	scf00002	-	ncRNA	0	1100	0.258	23	2.7	8.42	25.7	33.1	16	17	6.2	3.8	0.5	0.4
GQ26_0022180	scf00002	+	protein	1	1100	0.0038	2699.6	182.9	14.76	3109.2	3383.2	2248.9	2057.1	358.6	232	55.1	85.9
GQ26_0022190	scf00002	+	protein	0	1111	0.2727	40.4	40.4	1	71	25	55	30.7	37.1	23.2	54.1	27.3
GQ26_0022200	scf00002	-	protein	0	1111	0.6438	630.6	630.6	1	616	691.5	551.2	797.9	449.1	631	635.3	673
GQ26_0022210	scf00002	-	ncRNA	0	1110	0.0159	3.9	1	3.92	3.9	3.8	3.9	5	3.4	3.1	0.6	1.3
GQ26_0022220	scf00002	+	protein	1	1000	0.0269	935.3	13.8	67.72	1400.1	470.4	16.3	44.5	10.6	7.2	1.3	3
GQ26_0022230	scf00002	+	protein	0	1000	0.4358	26	11.4	2.29	33.9	18.1	16.8	14.6	14.3	7.4	7.4	7.8
GQ26_0022240	scf00002	-	protein	0	1100	0.2487	6.6	3.1	2.12	8.4	4.8	7.3	5.9	6	1.4	2.7	2.4
GQ26_0022250	scf00002	-	protein	0	1100	0.0333	10.9	1.2	9.5	8.3	8.6	15.5	11.3	1.2	1.1	1.6	0.7
GQ26_0022260	scf00002	-	protein	0	0100	0.2681	10.8	2.6	4.22	5.3	5.2	11.6	10	1.1	1.1	1.5	1.1
GQ26_0022270	scf00002	-	protein	0	0011	0.0398	15.6	8.4	1.85	8.7	9.1	7.7	8.2	20.4	12.8	15.8	13.3
GQ26_0022280	scf00002	+	protein	0	0011	0.4452	6.7	3.4	1.94	2	4.9	3.1	3.8	5.9	6.1	4.5	10.1
GQ26_0022290	scf00002	+	protein	0	0011	0.0007	104.3	0.2	489.71	0	0.1	0.4	0.3	131.8	64.6	106.8	114
GQ26_0022300	scf00002	-	protein	0	1011	0.1045	1	0.4	2.52	1	1.1	0.4	0.4	1.3	0.7	0.7	1.2
GQ26_0022310	scf00002	-	protein	0	1011	0.0178	24.1	10	2.4	28.8	21.1	10.7	9.3	28.6	22.9	23.1	20.4
GQ26_0022320	scf00002	-	protein	0	0111	0.0363	3.6	0.4	9.5	0.3	0.4	4.1	3.6	3.2	4.5	1.8	4.4
GQ26_0022330	scf00002	+	protein	0	0111	0.0411	3.7	0.1	31.86	0.1	0.2	4.2	2.3	4.1	4.4	2.1	5.1
GQ26_0022340	scf00002	+	protein	0	0001	0.0024	2.6	0.4	6.11	0.2	0	0.5	0.2	1	0.6	2.4	2.8
GQ26_0022350	scf00002	-	protein	0	0111	0.5825	3.3	1.1	2.91	1	1.2	2.5	2.6	3.4	3	2.9	5.2
GQ26_0022360	scf00002	-	protein	0	1001	0.2485	9	5.8	1.55	8	8.2	5.8	6.5	6.6	4.4	8.7	11.1
GQ26_0022370	scf00002	-	protein	0	0111	0.5793	1.4	0.6	2.37	0.8	0.4	1.2	1	1.7	0.8	1.8	1.7
GQ26_0022380	scf00002	-	protein	0	0000	NaN	NaN	NaN	NaN	0.2	0.1	0	0.1	0.1	0.1	0	0.1
GQ26_0022390	scf00002	-	protein	0	1100	0.0051	33.4	8.9	3.74	44.5	25.1	36	28	8.7	6.2	11.2	9.7
GQ26_0022400	scf00002	+	ncRNA	0	1010	0.0889	1.4	0.4	3.83	2	1.4	0.5	0.8	1.3	1.2	0.1	0.1
GQ26_0022410	scf00002	-	protein	0	1010	0.1807	16.8	10.1	1.65	17.1	20.3	11.4	11.1	15	14.6	8.2	9.9
GQ26_0022420	scf00002	-	protein	0	1111	0.3758	5.1	5.1	1	3.7	8.5	4.4	3.1	3.7	5.7	3.8	7.7
GQ26_0022430	scf00002	-	protein	0	1111	0.7194	30.9	30.9	1	30.2	28.3	22.4	25.3	48.8	25.4	34.2	32.6
GQ26_0022440	scf00002	-	protein	0	1111	0.5926	28.3	28.3	1	34.6	26	26.1	19.9	35.3	18.6	33.1	32.6
GQ26_0022450	scf00002	-	protein	0	1000	0.6283	112.6	70.5	1.6	85.5	139.8	71.7	95.9	53.8	66.9	69.2	65.4
GQ26_0022460	scf00002	-	protein	0	0011	0.0005	38.5	27.5	1.4	28.6	28.1	28.4	24.8	39.2	40.2	38.9	35.6
GQ26_0022470	scf00002	+	protein	0	0011	0.2137	44.5	32.7	1.36	33.8	31.5	33.6	31.8	44.9	36.9	47.6	48.4
GQ26_0022480	scf00002	-	protein	0	1100	0.4694	97.5	64.1	1.52	91	124.6	80.8	93.7	75.2	56.3	54.6	70.4
GQ26_0022490	scf00002	-	protein	0	1111	0.4737	46.4	46.4	1	75.3	42.6	48.6	38.5	62.5	27.8	43.4	32.4
GQ26_0022500	scf00002	+	protein	0	0011	0.1689	41.3	21.3	1.94	28.8	13	23	20.5	57.1	29.2	38.3	40.5
GQ26_0022510	scf00002	-	protein	0	1100	0.2744	2	0.5	4.43	1.6	1.4	2.1	3	0.6	0.7	0.2	0.3
GQ26_0022520	scf00002	+	protein	0	0000	NaN	NaN	NaN	NaN	0	0	0.1	0.2	0.1	0.1	0.1	0
GQ26_0022530	scf00002	+	protein	0	0100	0.0046	1	0.3	3.89	0.3	0.1	1.2	0.9	0.1	0.2	0.4	0.4
GQ26_0022540	scf00002	-	protein	0	0000	NaN	NaN	NaN	NaN	0.2	0.1	0.1	0.2	0	0.1	0	0
GQ26_0022550	scf00002	+	protein	0	1000	0.1355	0.7	0	26.77	1.2	0.3	0	0	0	0	0	0.1
GQ26_0022560	scf00002	-	protein	0	0000	NaN	NaN	NaN	NaN	0.1	0.2	0.3	0.7	0	0	0.1	0
GQ26_0022570	scf00002	-	protein	0	0000	NaN	NaN	NaN	NaN	0	0	0.2	0.6	0.1	0	0.1	0
GQ26_0022580	scf00002	+	protein	0	0000	NaN	NaN	NaN	NaN	0.1	0.2	0.1	0.2	0	0	0	0
GQ26_0022590	scf00002	-	protein	0	0001	0.0038	1.3	0.4	3.54	0.1	0.5	0.3	0.3	0.3	0.6	1.1	1.4
GQ26_0022600	scf00002	+	protein	1	1100	0.1159	2	0.1	26.27	3.5	1.3	1.3	1.9	0.3	0	0	0
GQ26_0022610	scf00002	+	protein	0	0100	0.0155	0.7	0	65.82	0	0	0.4	1	0	0	0	0.1
GQ26_0022620	scf00002	-	protein	0	0100	0.0655	0.9	0.2	4.54	0.2	0.1	0.6	1.3	0.6	0.1	0.2	0.1
GQ26_0022630	scf00002	+	protein, partial	0	0110	0.9219	1.3	0.4	3.44	0.3	0.3	2.2	1.2	1.1	0.9	0.4	0.5
GQ26_0022640	scf00002	+	protein	0	1100	0.0211	10	3.2	3.14	10.6	8.8	9.5	10.8	5.7	4	1.2	1.9
GQ26_0022650	scf00002	+	protein	0	1100	0.6584	977.8	595.9	1.64	555.5	1269.1	822.3	1264.4	515.7	606	639.8	622.2
GQ26_0022660	scf00002	+	protein	0	1000	0.3613	40	27.6	1.45	41.9	38.2	22.9	29.3	20.7	39	28.9	24.6
GQ26_0022670	scf00002	-	protein	0	1111	0.6688	25.8	25.8	1	35.1	13.3	16.2	9.2	45.3	12.8	43.5	31.1
GQ26_0022680	scf00002	+	protein	0	1000	0.6233	91	67.7	1.34	107.6	74.3	69.5	68.1	68.6	50.8	73.1	76.3
GQ26_0022690	scf00002	-	protein	0	0100	0.0639	51.7	28.2	1.83	36.7	19.3	60.7	42.7	30	24.3	34.4	24.8
GQ26_0022700	scf00002	+	protein	0	0100	0.0085	63.8	42.3	1.51	48.4	44.6	64.4	63.2	44.4	38.6	35.6	42.2
GQ26_0022710	scf00002	-	protein	0	1100	0.0593	1	0.4	2.43	1	0.9	1.1	0.9	0.8	0.3	0.3	0.2
GQ26_0022720	scf00002	-	protein	0	0100	0.0002	87.7	20.5	4.28	26.6	15.7	102.8	72.5	16.8	23.8	22.4	17.5
GQ26_0022730	scf00002	-	protein	0	0001	0.0001	484	43.7	11.08	8	5.6	20.1	29.8	90.8	107.8	525.5	442.5
GQ26_0022740	scf00002	-	protein	0	1000	0.1248	51.9	26.9	1.93	52.4	51.4	17.5	16.9	35.8	30.5	34.6	26.2
GQ26_0022750	scf00002	+	protein	0	1100	0.0091	595.9	322.5	1.85	472.3	641.8	574.1	695.5	336.5	285.1	348.8	319.5
GQ26_0022760	scf00002	+	protein	0	1110	0.8456	26.7	20.9	1.28	26.9	24.3	23.7	29.4	24.7	31.4	17	24.8
GQ26_0022770	scf00002	-	protein	0	0011	0.1019	24.5	6.1	4.02	1.8	1.3	15.1	6.1	28	16.5	29.8	23.5
GQ26_0022780	scf00002	+	protein	0	0001	0.9519	87.3	47.2	1.85	48.3	54.8	25.1	31.5	56.7	66.8	86	88.7
GQ26_0022790	scf00002	-	ncRNA	0	0010	0.0048	8	3.4	2.34	3	4.1	3.4	3.8	9.5	6.5	2.5	3.5
GQ26_0022800	scf00002	+	ncRNA	0	0010	0.0199	7.4	3.4	2.18	3	4.3	3.2	3.9	9.1	5.7	2.5	3.5
GQ26_0022810	scf00002	+	protein	0	0001	0.3458	62.9	26.3	2.4	10.9	14.2	31.7	25.6	47.4	27.6	60.4	65.4
GQ26_0022820	scf00002	-	protein	0	1000	0.0266	71.5	34.6	2.07	75.2	67.8	46.5	39.6	40	25.6	25.6	30.3
GQ26_0022830	scf00002	-	protein	0	0001	0.6301	38.8	21.7	1.79	29.4	15.5	20.6	12.9	36.7	15.1	46.4	31.3
GQ26_0022840	scf00002	+	protein	0	1111	0.297	44.8	44.8	1	50.7	41.6	55.3	42.3	51	31.6	40.6	45
GQ26_0022850	scf00002	+	protein	0	0011	0.0116	108.2	57	1.9	44.6	46.6	62.3	74.4	116.4	97.6	110.4	108.5
GQ26_0022860	scf00002	-	protein	0	1111	0.282	5.6	5.6	1	5.7	3.8	7.1	6.2	8.1	3.1	5.2	6.1
GQ26_0022870	scf00002	+	protein	0	0001	0.2426	110.5	73.5	1.5	79.4	63.8	80.5	62	102.7	52.8	113.1	107.8
GQ26_0022880	scf00002	+	protein	0	0011	0.2513	50	34	1.47	40	36.3	30.1	29.5	51.4	40	59.3	49.2
GQ26_0022890	scf00002	+	protein	0	1110	0.2081	14	3.8	3.64	15.9	13.9	13.1	11.3	21.9	7.8	3.3	4.4
GQ26_0022900	scf00002	+	protein	0	1010	0.2439	476.9	324.6	1.47	447.1	545.5	364.1	361	498.3	416.6	364.6	208.8
GQ26_0022910	scf00002	+	protein	0	1111	0.6397	10.1	10.1	1	12.4	9.3	9.2	7.5	18.4	7.9	8.8	7.4
GQ26_0022920	scf00002	-	protein	0	0100	0.1224	3457.6	1078	3.21	243.2	358.4	3909.5	3005.6	1770.5	1537.3	1941	618
GQ26_0022930	scf00002	+	protein	0	1100	0.0665	33.4	12.5	2.66	34	22.6	41	35.9	17.9	10.6	13.6	8
GQ26_0022940	scf00002	+	protein	0	0110	0.5376	1	0.3	3.06	0.4	0.4	1.2	1.1	1.6	0.2	0.2	0.4
GQ26_0022950	scf00002	-	protein	0	0011	0.6242	69.3	2	34.56	1.3	1.4	3.2	2.1	62.3	29.4	99.2	86.5
GQ26_0022960	scf00002	+	ncRNA	0	0011	0.0219	26.3	3.7	7.05	2.8	1.9	6.5	3.8	36.9	26.2	22.3	19.8
GQ26_0022970	scf00002	+	protein, partial	0	0010	0.057	24	6.5	3.68	8.6	5.4	3.1	2.7	31.6	16.4	10.2	9.2
GQ26_0022980	scf00002	-	protein	0	0110	0.0677	13.8	5.8	2.4	6.5	7.3	15.8	15.2	15.6	8.6	5	4.1
GQ26_0022990	scf00002	-	protein	1	1000	0.0022	44014.8	4530.3	9.72	35264.5	52765.1	8027.1	13063.4	1949.5	2828.3	337.3	976
GQ26_0023000	scf00002	-	protein	1	1000	0	97.6	5.7	17.21	112.6	82.7	8.9	14.2	6.5	2.9	0.4	1.1
GQ26_0023010	scf00002	+	protein	0	1100	0.0136	2.1	0	47.6	1.8	1.7	3.2	1.6	0	0	0.2	0
GQ26_0023020	scf00002	+	protein	0	1111	0.4733	12.5	12.5	1	8.5	18.8	14.7	14.6	13.7	10.5	9.1	10.3
GQ26_0023030	scf00002	-	protein	1	0100	0.0005	18.9	3	6.28	3.6	6.8	21	16.8	1.4	1.2	2.8	2.3
GQ26_0023040	scf00002	-	protein	0	1000	0.6069	27.8	11.7	2.38	18.2	37.5	14.1	19.6	14.4	6.1	7.8	8.1
GQ26_0023050	scf00002	-	protein	0	1000	0.0173	8.9	3	2.97	10.8	6.9	2.4	3.6	5.2	1.9	2.3	2.6
GQ26_0023060	scf00002	-	ncRNA	0	1100	0.8848	11	5.1	2.17	6.3	11.5	10	16	3	11.1	1.2	4.9
GQ26_0023070	scf00002	+	protein	0	0100	0.5763	16.4	6.8	2.42	6.5	13.2	13.3	19.4	5.8	9.3	3	2.8
GQ26_0023080	scf00002	+	protein	0	1111	0.7875	27	27	1	18.3	30.8	25.4	22.3	38	26.9	28.6	25.4
GQ26_0023090	scf00002	+	protein	0	0000	NaN	NaN	NaN	NaN	0.2	0.4	0.5	0.9	0.4	0.5	0.3	0.8
GQ26_0023100	scf00002	-	protein	0	1111	0.4563	23	23	1	30.8	25	25.3	20.1	31.3	13.4	19.3	18.5
GQ26_0023110	scf00002	+	protein	0	1101	0.8309	316.8	185.9	1.7	340.1	316.6	311.2	392.8	178.6	193.2	252.8	287.4
GQ26_0023120	scf00002	+	protein	0	1100	0.013	12.2	2.9	4.2	17.2	9.8	11	10.8	5	2.7	1.8	2.2
GQ26_0023130	scf00002	-	protein, partial	0	1000	0.9964	7.8	3.9	2	10.4	5.2	5.9	4.4	7	1.9	2.3	1.9
GQ26_0023140	scf00002	+	protein	1	1000	0.5903	1.3	0.2	6.78	1.4	1.2	0.3	0.9	0	0	0	0
GQ26_0023150	scf00002	+	protein	0	1000	0.0816	1	0.4	2.64	1.1	0.9	0.7	0.2	0.6	0.1	0.4	0.2
GQ26_0023160	scf00002	-	protein	0	0010	0.0209	6.4	0.9	7.21	0.6	1	0.6	1.2	9.1	3.8	0.9	1
GQ26_0023170	scf00002	-	protein, partial	0	1111	0.8957	1.7	1.7	1	2.2	1.2	1.2	1.5	2.8	1.9	2.1	1
GQ26_0023180	scf00002	+	protein	0	0000	NaN	NaN	NaN	NaN	0.4	0.2	0.3	0.4	0.2	0.1	0	0
GQ26_0023190	scf00002	+	protein	0	0000	NaN	NaN	NaN	NaN	0.2	0.5	0.1	0.1	0	0	0	0
GQ26_0023200	scf00002	-	protein	0	0000	NaN	NaN	NaN	NaN	0	0	0	0	0	0	0	0
GQ26_0023210	scf00002	-	protein	0	0000	NaN	NaN	NaN	NaN	0.7	0.8	0.1	0.3	0.1	0	0.1	0
GQ26_0023220	scf00002	+	protein	0	0000	NaN	NaN	NaN	NaN	0.2	0.2	0.1	0.2	0	0	0	0
GQ26_0023230	scf00002	+	protein	0	1101	0.1134	9	4.5	2	9.7	7	11.3	9.2	6.3	2.7	8.7	8.1
GQ26_0023240	scf00002	-	protein	0	0100	0	123.3	1.2	98.8	3.7	2.2	140.5	106	0.5	0.3	0.5	0.2
GQ26_0023250	scf00002	-	protein	0	1111	0.5385	14.3	14.3	1	13.1	8.2	18.5	17.7	6	30.9	13.6	6.1
GQ26_0023260	scf00002	+	protein	0	1111	0.2879	4.7	4.7	1	4.3	4	4.8	4.9	2.4	10	5.3	1.8
GQ26_0023270	scf00002	-	protein	0	1110	0.3037	25	9.8	2.55	33.7	24.4	21.3	28.2	13.8	28.4	10.8	8.7
GQ26_0023280	scf00002	+	protein	0	1100	0.9415	41.3	18.1	2.28	39.3	26.5	52.4	47	22.8	21.9	15.5	12.5
GQ26_0023290	scf00002	-	protein	1	0100	0.0376	16.5	7	2.37	10.8	7.3	17.4	15.6	7.9	7.4	3.9	4.4
GQ26_0023300	scf00002	-	protein	0	1000	0.2199	4.2	1.7	2.38	5.3	3	2.3	1.8	3.2	1.2	1	0.9
GQ26_0023310	scf00002	+	protein	0	0000	NaN	NaN	NaN	NaN	0	0.2	0.2	0	0	0	0	0
GQ26_0023320	scf00002	+	protein	1	0100	0.0005	5.5	1	5.78	1.7	1.6	6	5	0.8	0.4	0.3	0.9
GQ26_0023330	scf00002	-	protein	0	1100	0.1784	165.9	67.8	2.45	207.4	146.2	170.8	139	110.4	80.9	43.4	36.4
GQ26_0023340	scf00002	+	protein	0	1010	0.8751	30.9	18.9	1.64	35.4	35.2	20.3	23.7	25.6	27.6	14.8	16.7
GQ26_0023350	scf00002	+	protein	0	1100	0.0513	8.9	2.9	3.08	7.9	11.5	8.2	8	6.6	1.1	1.8	2.1
GQ26_0023360	scf00002	+	protein, partial	0	0010	0.4689	5.3	2.2	2.4	3.3	1.4	2.4	1	7.8	2.9	2.4	2.8
GQ26_0023370	scf00002	-	protein	0	1111	0.4296	1.2	1.2	1	1.1	1.9	1.4	1.1	1.9	0.6	0.7	0.9
GQ26_0023380	scf00002	-	protein	0	0000	NaN	NaN	NaN	NaN	0.3	0.2	0.5	0.7	0.9	0.4	0.4	0.5
GQ26_0023390	scf00002	-	protein	0	0011	0.0505	25.2	2.6	9.53	2.3	5.9	0.8	1.6	36.4	24	13.6	26.7
GQ26_0023400	scf00002	-	protein	0	0011	0.0132	9	2.1	4.38	1.4	3	1.5	2.3	11.5	9.3	6	9.3
GQ26_0023410	scf00002	+	protein	0	0011	0.0324	14	3.5	3.94	5.3	5.1	2.2	1.7	17.3	11.3	9.2	18.1
GQ26_0023420	scf00002	-	protein	0	0010	0.0709	104.9	28.8	3.64	12.9	25.9	17.7	17.6	114.3	95.4	34.8	63.8
GQ26_0023430	scf00002	-	protein	0	0010	0	5.7	0.5	11.7	0.1	0.9	0.2	0.6	6.3	5.1	0.3	0.8
GQ26_0023440	scf00002	.	ncRNA	0	1010	0.2997	9.9	5.1	1.92	13.6	8.2	5.8	6.6	11.5	6.1	4.6	3.5
GQ26_0023450	scf00002	-	protein, partial	0	1111	0.9369	2.5	2.5	1	2.8	2.2	1.4	1.2	5.2	2.2	1.8	2.8
GQ26_0023460	scf00002	+	ncRNA	0	1010	0.6957	3.7	1.8	2.02	3.7	2.8	1.8	1.6	6.1	2.2	1.5	2.4
GQ26_0023470	scf00002	+	protein, partial	0	0010	0.0626	4.1	1.3	3.15	1.5	1.3	0.5	0.8	3.9	4.3	0.7	3
GQ26_0023480	scf00002	-	protein	1	0100	0.0391	6.2	1	6.37	0.8	2.5	3.7	8.6	1.3	0.5	0.6	0.2
GQ26_0023490	scf00002	-	protein	1	0010	0.8962	3.1	1	3.13	0.6	1.6	1.4	1.1	5.3	0.9	0.7	0.7
GQ26_0023500	scf00002	-	protein	0	1111	0.6752	0.7	0.7	1	0.2	0.3	0.6	0.5	2.6	0.3	0.7	0.8
GQ26_0023510	scf00002	+	protein	0	1111	0.4462	0.4	0.4	1	0.4	0.4	0.4	0.1	1.3	0.1	0.5	0.2
GQ26_0023520	scf00002	-	protein	0	0100	0.0365	12	5.1	2.38	5.3	5.4	14.9	9.2	6.9	5.4	3.8	3.6
GQ26_0023530	scf00002	+	protein	0	1111	0.4342	55.7	55.7	1	57.6	37.9	62.4	46.9	89.8	45.9	53.8	51.6
GQ26_0023540	scf00002	+	protein	0	1110	0.7986	12.9	3.4	3.82	18.7	6.8	12.1	13.5	21	5.2	4.2	2.5
GQ26_0023550	scf00002	-	protein	0	0000	NaN	NaN	NaN	NaN	0.1	0	0.1	0.1	0.2	0	0	0
GQ26_0023560	scf00002	-	protein	0	0000	NaN	NaN	NaN	NaN	0.1	0	0	0.1	0	0	0	0
GQ26_0023570	scf00002	+	protein	1	0000	NaN	NaN	NaN	NaN	0.3	0.5	0.1	0.2	0	0	0	0
GQ26_0023580	scf00002	-	protein	0	0100	0.2447	6.7	3.2	2.11	3.4	3.4	7.5	5.9	5.7	2.4	2.1	1.9
GQ26_0023590	scf00002	-	protein	0	0000	NaN	NaN	NaN	NaN	0.1	0.2	0.1	0.2	0.2	0.3	0.2	0.5
GQ26_0023600	scf00002	-	protein	0	0010	0.2195	2.1	0.6	3.22	1.4	0.7	0.4	0.6	2.4	1.7	0.2	0.5
GQ26_0023610	scf00002	-	protein	0	0000	NaN	NaN	NaN	NaN	0.1	0.5	0	0.2	0.7	0.8	0.3	0.8
GQ26_0023620	scf00002	-	protein	0	0011	0.0125	23.2	0.4	59.18	0.2	0.6	0.2	0.6	33.9	17.9	13.5	27.2
GQ26_0023630	scf00002	+	protein	0	1111	0.9637	2.3	2.3	1	3.1	2	0.7	0.4	6.6	1.9	1.6	2.4
GQ26_0023640	scf00002	+	protein	0	1011	0.4756	23.6	5.2	4.56	23.4	18.5	5.1	5.3	40.4	22.8	12	24.8
GQ26_0023650	scf00002	-	protein	0	0000	NaN	NaN	NaN	NaN	0.4	0.7	0.6	0.5	0.3	0.6	0.2	1
GQ26_0023660	scf00002	+	protein	1	0100	0.0011	1.1	0.1	15.75	0.2	0	0.9	1.4	0	0	0	0.2
GQ26_0023670	scf00002	-	protein	0	0101	0.3757	10.3	6.7	1.54	6.4	7	10.6	10.2	10.3	3.2	10.8	9.8
GQ26_0023680	scf00002	-	protein	0	0000	NaN	NaN	NaN	NaN	0	0.1	0.1	0.2	0.7	0.7	0	0.2
GQ26_0023690	scf00002	-	protein	0	1010	0.0016	1.4	0.3	4.21	1.4	1.7	0.4	0.2	1.5	1.1	0.4	0.4
GQ26_0023700	scf00002	+	protein	0	1111	0.8829	3.9	3.9	1	3.9	3.5	4.1	4.2	4.4	1.4	4.9	4.9
GQ26_0023710	scf00002	-	protein	0	0001	0.1552	7	4.1	1.71	3.9	3.9	5	4.6	4.9	2.3	7.7	6.3
GQ26_0023720	scf00002	-	protein	0	0100	0.0025	14.3	6.3	2.27	6.9	5.9	15.7	12.9	6.3	4.3	5.9	8.5
GQ26_0023730	scf00002	+	ncRNA	0	0100	0.0975	19.4	8.8	2.2	9.5	5.7	22.4	16.3	10.2	4.9	10	12.4
GQ26_0023740	scf00002	+	protein	0	0010	0.0195	45.7	5.3	8.61	0	0.1	0	0.1	44.9	46.6	17.2	14.4
GQ26_0023750	scf00002	+	protein	0	0010	0.0027	31.1	3.8	8.23	0.3	0.3	2.8	1.4	35.5	26.7	9.3	8.6
GQ26_0023760	scf00002	+	protein	0	0010	0.0124	23.5	5.3	4.46	1.5	0.8	10.1	4.5	28.8	18.2	7.7	7.1
GQ26_0023770	scf00002	-	protein	0	0000	NaN	NaN	NaN	NaN	0	0	0.1	0	0	0	0	0
GQ26_0023780	scf00002	-	protein	0	1100	0.0141	4	1	3.95	4.3	3.6	5.5	2.8	0.9	0.5	1.6	1.1
GQ26_0023790	scf00002	-	protein	0	0101	0.7081	1.2	0.6	1.83	1.2	0.4	1.4	0.9	0.5	0.4	1	1.3
GQ26_0023800	scf00002	-	protein	1	0001	0.0449	2.7	0.5	4.94	0.4	0.5	0.4	0.8	0.5	0.7	1.5	3.8
GQ26_0023810	scf00002	+	protein	0	0011	0.286	6.8	3.4	2.02	3.4	2.9	3.9	3.4	10.5	4.5	6	6.2
GQ26_0023820	scf00002	+	protein	0	0000	NaN	NaN	NaN	NaN	0	0	0	0	0	0	0.4	0
GQ26_0023830	scf00002	+	protein	0	0011	0.8622	4.7	2.4	1.93	2.1	4.4	1.4	1.9	3.6	4.8	4.2	6.3
GQ26_0023840	scf00002	-	protein	0	1111	0.9793	9.8	9.8	1	8.7	9.8	12.6	10.5	10.4	6.4	9.1	10.8
GQ26_0023850	scf00002	-	protein	0	0011	0.1487	12.4	4.3	2.86	3.9	4.7	4.6	4.1	18.4	10.7	10.8	9.9
GQ26_0023860	scf00002	-	protein	0	0010	0.0982	19.2	7.6	2.51	6.7	6.8	5.1	5.1	18.2	20.1	10.2	11.9
GQ26_0023870	scf00002	+	ncRNA	0	0010	0.0014	8.2	2	4.1	3	1.6	1	0.7	8.8	7.6	2.8	3
GQ26_0023880	scf00002	+	protein	1	0010	0.8019	3	1.3	2.35	0.7	1.1	0.9	1.2	2.2	3.8	1	2.7
GQ26_0023890	scf00002	-	protein	0	0000	NaN	NaN	NaN	NaN	0	0.3	0.3	0.1	0.1	0.1	0.3	0.3
GQ26_0023900	scf00002	-	protein	0	0011	0.423	29.1	4.4	6.55	12.7	2.7	1.7	0.7	23.3	19	29.8	44.5
GQ26_0023910	scf00002	-	protein	0	1111	0.4465	17.5	17.5	1	23.8	15.2	21.1	17.7	20.5	12.4	17.9	11.3
GQ26_0023920	scf00002	-	protein	0	0111	0.0173	30.8	5.9	5.24	6.1	5.7	39.7	20.8	31.6	37.4	24.9	30.7
GQ26_0023930	scf00002	-	protein	0	1111	0.3279	106.5	106.5	1	103	82.9	127.7	78.9	125.2	90	143.1	101
GQ26_0023940	scf00002	+	protein	0	0011	0.1637	43.4	24.2	1.79	22.5	27.4	25.3	21.6	44.1	31.8	45.7	52
GQ26_0023950	scf00002	+	protein	0	0110	0.2647	2	0.4	5.61	0.3	0.1	1.5	1.4	1.9	3	0.8	0.3
GQ26_0023960	scf00002	-	protein	0	1010	0.5521	64.2	41.3	1.56	75.3	66.4	36	33.9	76	39	51.2	43.9
GQ26_0023970	scf00002	-	protein	0	0010	0.4759	5.6	2.4	2.36	3.9	2.3	1.7	0.8	7.6	3.5	1.5	3.8
GQ26_0023980	scf00002	+	protein	0	0011	0.1342	11.5	0.2	62.56	0	0	0.4	0.3	6.4	11	9	19.7
GQ26_0023990	scf00002	-	protein	0	0011	0.7598	3.9	0.2	25.63	0	0.1	0.3	0.2	2.2	3	3	7.4
GQ26_0024000	scf00002	+	protein	0	0011	0.01	111.2	45	2.47	42.8	43.9	44	49.2	106.3	86.6	134.5	117.4
GQ26_0024010	scf00002	-	protein	0	0111	0.0379	15.2	5.4	2.81	5.5	5.3	17	10.5	14.4	13.8	19.9	15.4
GQ26_0024020	scf00002	+	protein	0	0111	0.3211	18.2	10	1.82	8.1	11.8	18.9	17.2	24.3	16.6	13.9	18.1
GQ26_0024030	scf00002	+	protein	0	0111	0.0323	316.2	116.5	2.71	145.5	87.6	336.4	223.5	304.7	360.8	375.8	296
GQ26_0024040	scf00002	+	protein	0	0011	0.2692	110.8	63.2	1.75	55.8	44.1	88.5	64.4	97.4	139	96.4	110.4
GQ26_0024050	scf00002	-	protein	0	0100	0.0069	48.5	25.5	1.9	28.3	22.1	55.1	41.9	27.4	19.4	26.6	29.4
GQ26_0024060	scf00002	+	protein	0	0011	0.2578	11.3	6.3	1.79	5.4	5.3	7.3	7.1	14.5	8.8	7.7	14.1
GQ26_0024070	scf00002	+	protein	1	0100	0	52.3	8.2	6.35	5.2	7.3	54.1	50.5	9.5	6.2	13.3	8
GQ26_0024080	scf00002	+	protein	0	0011	0.0137	53.3	11	4.86	2.7	2.8	21.3	17.1	66.4	38.9	51.8	56.3
GQ26_0024090	scf00002	+	protein	0	0000	NaN	NaN	NaN	NaN	0.3	0.5	0.2	0.3	0.8	0.3	0.5	0.9
GQ26_0024100	scf00002	+	protein	0	1010	0.218	16.4	10.4	1.57	19.7	13	9.2	11.1	20.1	12.7	10.2	11.3
GQ26_0024110	scf00002	-	protein	0	0100	0.6351	0.6	0.1	5.86	0.2	0.3	1.1	0.2	0	0	0	0.2
GQ26_0024120	scf00002	+	protein	0	0001	0.0107	23.7	3.6	6.65	0.9	0.6	2.2	2.9	4.3	10.6	19.4	28
GQ26_0024130	scf00002	+	protein	0	0100	0.0628	1	0.2	4.17	0.4	0.5	1	1	0.1	0.1	0.1	0.2
GQ26_0024140	scf00002	-	protein	0	0000	NaN	NaN	NaN	NaN	0	0.1	0.2	0.2	0.1	0	0.1	0.3
GQ26_0024150	scf00002	+	protein	0	1100	0.9116	3.2	0.7	4.28	1.5	3.1	3.3	4.8	1	0.4	0.8	0.7
GQ26_0024160	scf00002	-	protein	0	1100	0.0069	12.3	1.8	6.9	7.3	16.1	12.4	13.4	3.7	1.9	0.8	0.7
GQ26_0024170	scf00002	+	protein	0	0100	0.6771	23.7	6.3	3.78	8.9	15.8	26.5	20.8	5.4	2.6	2.9	1.9
GQ26_0024180	scf00002	-	protein	0	1100	0.9271	30.5	4.7	6.52	10.7	31.7	34	45.7	6.6	3.7	5	3.4
GQ26_0024190	scf00002	+	protein	0	0100	0.622	61.4	17	3.61	17.5	46.9	54.7	68	14.8	7.1	8.1	7.6
GQ26_0024200	scf00002	.	ncRNA	0	1000	0.0079	4.3	1.1	3.74	4.9	3.7	1.5	1.7	2	0.8	0.6	0.3
GQ26_0024210	scf00002	+	protein	1	0101	0.8521	6.4	3.1	2.08	3.4	4.2	5.6	7.2	1.4	3.3	2.7	10.2
GQ26_0024220	scf00002	-	protein	0	0100	0	163.3	9.2	17.79	0	0.2	172.4	154.2	2.5	5.5	20.6	26.3
GQ26_0024230	scf00002	-	protein	0	0001	0.0001	11.4	1	10.95	0.1	0.2	0.8	0.7	2.1	2.5	10	12.8
GQ26_0024240	scf00002	-	protein	0	0011	0.0002	7.1	1.5	4.62	0.6	1	2.3	2.2	6.3	7	8.1	6.8
GQ26_0024250	scf00002	-	protein	0	0100	0.5851	5.2	2.7	1.96	1.7	4.1	4.1	6.3	4.7	1.5	2	2
GQ26_0024260	scf00002	-	protein	0	1111	0.3396	5.6	5.6	1	1.8	6	4.7	9.4	7.2	4.1	3.7	7.6
GQ26_0024270	scf00002	+	protein	0	1011	0.3261	5.1	2.9	1.74	4.4	5.2	3	2.9	6.7	5.2	3.5	5.7
GQ26_0024280	scf00002	-	protein	0	1000	0.2384	4.6	1.9	2.38	4.1	5.1	2.4	1.7	3.6	1.7	0.7	1.5
GQ26_0024290	scf00002	-	protein	0	1100	0.3281	16.1	7.1	2.26	15.1	18.9	19.4	10.9	14.4	4.5	4.7	4.9
GQ26_0024300	scf00002	+	protein	0	1110	0.7733	4.4	1.8	2.41	5.2	4.2	4.5	3.4	7.2	2.2	1.8	1.9
GQ26_0024310	scf00002	-	protein	0	1010	0.0956	7.5	4	1.9	8.8	7.7	5.1	4.2	8.7	5	3.2	3.4
GQ26_0024320	scf00002	+	protein	0	1100	0.188	53.2	30.3	1.76	63.2	56.3	49.7	43.7	38.8	30.9	21.3	30.1
GQ26_0024330	scf00002	+	protein	0	1100	0.3005	9	5.9	1.52	9.6	8.4	10.5	7.4	7.1	4.6	4.1	7.9
GQ26_0024340	scf00002	-	protein	0	0010	0.0028	16.6	8	2.08	8.5	7.2	8.5	6.6	16.6	16.7	5.7	11.3
GQ26_0024350	scf00002	+	protein	0	1010	0.02	14.1	6.6	2.15	13	14.8	4.6	6.7	15.1	13.5	3.9	11
GQ26_0024360	scf00002	+	protein	0	0011	0.0303	257.9	5.5	46.48	6	5.6	5.3	5.3	214.5	407.4	206.7	203.1
GQ26_0024370	scf00002	+	protein	0	0011	0.0721	44	13.4	3.28	7.1	9.9	19.8	16.8	65.2	34.1	33.3	43.6
GQ26_0024380	scf00002	+	protein	0	0001	0.0997	67.9	17.2	3.96	0.9	1	29.8	13.9	36.2	21.1	54	81.8
GQ26_0024390	scf00002	+	protein	0	1100	0.0481	60.3	15.3	3.95	56.3	85.5	57.7	41.8	15.9	14	14.4	16.9
GQ26_0024400	scf00002	-	ncRNA	0	1100	0.045	183.9	44.5	4.13	168.6	263	175.8	128.3	45.4	42	41.3	49.4
GQ26_0024410	scf00002	+	protein	1	1000	0.0001	4.5	0.2	18.82	5.2	3.8	0.6	0.7	0.1	0	0	0
GQ26_0024420	scf00002	+	protein	0	1000	0.0009	4.3	0.9	5.04	3.7	4.9	1.5	0.9	1.4	0.8	0.4	0.2
GQ26_0024430	scf00002	+	protein	0	1000	0.2234	6.9	2.7	2.55	5.8	8.1	3.4	3.5	5.2	2.1	1.5	0.7
GQ26_0024440	scf00002	+	protein	0	1000	0.0017	13	2.3	5.66	13.9	12.1	3.9	4.3	3.5	0.8	1.1	0.2
GQ26_0030010	scf00003	+	protein, partial	0	1111	0.4297	0.7	0.7	1	0	1.1	0	2.9	0.5	1	0	0
GQ26_0030020	scf00003	-	protein	0	1100	0.1808	61.9	30.3	2.05	70.4	65.1	52.5	59.8	54.7	21.4	25	20.1
GQ26_0030030	scf00003	+	protein	0	0100	0.0008	456.2	52.1	8.75	118.4	96.9	533.4	379.1	59.4	12.5	15.5	10.1
GQ26_0030040	scf00003	-	protein	0	0100	0	190	7.1	26.84	20	21.6	198.9	181.2	0.4	0.4	0.1	0
GQ26_0030050	scf00003	+	ncRNA	0	0100	0	286	7.7	37.36	17.5	12.6	276.2	295.7	7.4	4.4	1.9	2.1
GQ26_0030060	scf00003	-	protein	0	0100	0.0086	207.4	0.1	2961.78	0.1	0.4	294.6	120.2	0	0	0	0
GQ26_0030070	scf00003	-	protein	0	0100	0.0001	463.5	1.4	342.68	2	2.5	567	360	2.3	0.5	0.3	0.5
GQ26_0030080	scf00003	+	protein	0	0100	0	651.2	7.1	92.05	13.2	22	647.6	654.8	2.8	2.8	0.7	1
GQ26_0030090	scf00003	+	protein	0	0100	0	1648.4	13.2	124.49	45.7	25.8	1883.8	1413	3.5	1.2	1.5	1.6
GQ26_0030100	scf00003	-	protein	0	0100	0	469.8	1	476.26	1.4	4	508	431.5	0.2	0.1	0.1	0.2
GQ26_0030110	scf00003	-	protein	0	0100	0	416	19.1	21.73	28	85.5	444.7	387.3	0.9	0.1	0.4	0.1
GQ26_0030120	scf00003	+	protein	0	0100	0	623.5	13.3	46.98	19.2	25.3	616.3	630.8	12.3	10.1	6.6	6.3
GQ26_0030130	scf00003	+	protein	0	1100	0.0001	1295.7	4.3	303.72	1085.3	1231.1	1226.4	1640.1	10.8	2.9	2	1.4
GQ26_0030140	scf00003	+	protein	0	0100	0	1464	2.2	670.32	2.3	1.8	1649.3	1278.7	1.2	1.1	2.5	4.2
GQ26_0030150	scf00003	+	protein	0	0100	0	4332.4	1.9	2242.62	1.3	2	4516.4	4148.5	0.9	1.4	2	4
GQ26_0030160	scf00003	-	ncRNA	0	1010	0.4559	1.9	0.7	2.53	2.6	0.8	1.5	0.3	2	2.1	0.9	0.3
GQ26_0030170	scf00003	+	protein	0	1100	0.3609	72.7	31.1	2.34	58.6	61	83.3	87.7	29.1	55.3	18.7	21.3
GQ26_0030180	scf00003	-	protein	0	1110	0.2121	61	29.9	2.04	62.6	69	71.5	60	47.4	55.8	25.7	34.1
GQ26_0030190	scf00003	+	protein	1	1110	0	19	9.6	1.98	19.5	19.1	19.1	19.6	19.1	17.7	8.4	10.8
GQ26_0030200	scf00003	-	protein	0	1010	0.1209	59.1	29.9	1.98	76.8	55.3	22.2	23.5	54.8	49.6	35.9	38.2
GQ26_0030210	scf00003	+	protein	0	0100	0.0004	41.8	8.4	4.98	12.4	6.2	46.9	36.7	15.9	4.3	5.1	6.4
GQ26_0030220	scf00003	-	protein	0	0100	0	298.1	0.8	353.17	1.3	2.2	356.6	239.6	0.9	0.5	0.1	0
GQ26_0030230	scf00003	+	ncRNA	0	0100	0	106.7	0.2	518.12	0.4	0.4	127	86.3	0.3	0	0	0.1
GQ26_0030240	scf00003	-	protein	0	0100	0	67.3	0.1	538.63	0.2	0.1	68.8	65.8	0.2	0.1	0	0.1
GQ26_0030250	scf00003	-	protein	0	1100	0.0036	5.9	0	118.55	5.2	8.4	5.6	4.3	0.1	0	0.1	0
GQ26_0030260	scf00003	-	protein	0	1110	0.1493	4.5	0.8	5.73	5.9	4.7	5	4.2	5.3	2	1	0.6
GQ26_0030270	scf00003	-	protein	0	0010	0.5624	28.1	17.6	1.6	25.4	16.1	16.6	16.2	34	22.2	13.6	17.6
GQ26_0030280	scf00003	-	protein	0	1111	0.1734	0.9	0.9	1	1.1	0.7	0.9	0.8	1.5	0.3	1	0.5
GQ26_0030290	scf00003	+	protein	0	1100	0.8702	44.4	31.3	1.42	59.2	34.9	48	35.4	38.1	22.7	31.3	33
GQ26_0030300	scf00003	-	protein	0	1000	0.7091	75.9	45.2	1.68	104.1	47.7	53.5	42.3	56.2	35.5	43.2	40.7
GQ26_0030310	scf00003	-	protein	0	1111	0.6424	17.1	17.1	1	21.1	15.8	12.5	16.5	19.8	17.5	14.2	19.2
GQ26_0030320	scf00003	+	protein	0	1111	0.8135	0.9	0.9	1	1.7	1	2.6	0.2	0.9	0.1	0.6	0.1
GQ26_0030330	scf00003	+	protein	0	1111	0.817	50.8	50.8	1	64.1	55.8	67.5	45.5	58.7	25.6	46.8	42.6
GQ26_0030340	scf00003	-	protein	0	1111	0.2539	3	3	1	3.5	2.6	4.1	2.7	4.3	1.6	2.4	2.5
GQ26_0030350	scf00003	.	ncRNA	0	0100	0.0259	5.7	0.6	9.19	0.5	2.7	7	4.3	0	0.5	0	0
GQ26_0030360	scf00003	+	protein	1	0100	0	526.2	2.5	214.53	4.6	5.7	564.9	487.6	1.5	0.7	1.1	1.1
GQ26_0030370	scf00003	-	protein	0	0100	0	377.2	5.8	64.78	12.1	10.7	401.1	353.2	4.6	2.3	2.8	2.4
GQ26_0030380	scf00003	-	protein	0	0100	0.0084	22.2	4.9	4.49	10.5	7.1	23.5	20.8	4.5	3.4	2.3	1.9
GQ26_0030390	scf00003	+	protein	1	0100	0	225	0.6	360.44	1.3	0.7	200.7	249.4	1	0.3	0.2	0.2
GQ26_0030400	scf00003	+	protein	0	0100	0.4476	51.6	26.9	1.91	42.7	25.1	62.9	40.2	35.1	17.5	19.5	21.6
GQ26_0030410	scf00003	-	protein	0	1100	0.0021	59.3	29.3	2.02	54.1	67.6	57	58.6	37.1	19.5	33.1	27.4
GQ26_0030420	scf00003	+	protein	0	1100	0.5902	15.6	10.1	1.55	20.5	12.6	14.8	14.5	14.8	6.6	10.8	8
GQ26_0030430	scf00003	-	protein	0	1001	0.2764	57.6	37.6	1.53	66	45.5	43.1	31.8	49.7	25.7	66.2	52.6
GQ26_0030440	scf00003	+	protein	0	1100	0.3107	87.2	60.2	1.45	95.7	83.7	93.2	76.1	86.5	42.7	54.5	57.1
GQ26_0030450	scf00003	+	protein	0	1111	0.7819	8.4	8.4	1	11.2	8.1	6.8	5.5	11.4	5.7	8	10.9
GQ26_0030460	scf00003	-	protein	0	1011	0.0541	19.5	13	1.5	21.3	18.9	12.9	13.1	20.6	16.2	18.1	22.1
GQ26_0030470	scf00003	+	protein	0	0011	0.2488	37.2	22.7	1.64	28.7	24.1	18.4	19.6	46.9	28.7	34.9	38.2
GQ26_0030480	scf00003	+	protein	0	1111	0.9207	16.5	16.5	1	17.5	20.2	19.8	15	18.5	12.5	14.8	13.7
GQ26_0030490	scf00003	-	protein	0	0011	0.0074	46.2	26	1.77	29.2	27	25.3	22.6	55.8	39.9	41.8	47.1
GQ26_0030500	scf00003	-	protein	0	1000	0.2863	29.5	17	1.73	33.4	25.6	19.5	17.2	26.6	10	16.2	12.6
GQ26_0030510	scf00003	-	protein	0	0001	0.0063	44.7	14.2	3.14	15.6	11	11.6	8.8	25.8	12.7	49.2	40.2
GQ26_0030520	scf00003	-	protein	0	1011	0.2227	31	18.6	1.67	37.2	34.1	21	16.1	29.5	25.6	31.5	27.9
GQ26_0030530	scf00003	+	protein	0	1111	0.4182	33.1	33.1	1	21.9	29.3	42.6	33.1	45.8	28.1	20.5	44
GQ26_0030540	scf00003	-	protein, partial	0	1111	0.5536	10.6	10.6	1	3.7	7.2	13.2	12.3	17.7	9.7	2.2	18.8
GQ26_0030550	scf00003	+	protein	0	1111	0.5804	20.4	20.4	1	28.8	23	21	19.5	28.9	11.8	13.4	16.8
GQ26_0030560	scf00003	-	protein	0	0100	0.0196	9.6	2.9	3.3	1.8	1.8	11.5	7.7	5.7	1.6	3	3.6
GQ26_0030570	scf00003	+	protein	0	0000	NaN	NaN	NaN	NaN	0	0	0.2	1	0	0	0	0
GQ26_0030580	scf00003	-	protein	0	0101	0.0181	41.1	8.7	4.74	3.4	3.4	55.3	34.5	11.1	16.8	30.2	44.5
GQ26_0030590	scf00003	+	protein	0	0101	0.5548	22.1	4.6	4.83	0.1	0.4	35.3	20.3	6.8	10.9	16	16.7
GQ26_0030600	scf00003	-	protein	0	1111	0.6173	30.6	30.6	1	40.1	29.7	27.2	28.7	35.2	24.4	29.4	30.3
GQ26_0030610	scf00003	+	protein	0	1011	0.4521	24.5	16.2	1.51	26	24.1	16.7	15.7	28.4	16.1	27.8	24.7
GQ26_0030620	scf00003	+	protein	0	1000	0.0166	472.6	19	24.91	681.9	263.3	30.6	55.8	10.8	4.9	5.7	6
GQ26_0030630	scf00003	-	protein	0	1111	0.3088	11.4	11.4	1	16.5	11.6	9.6	7.3	20.5	4.5	10.5	10.6
GQ26_0030640	scf00003	+	protein	0	1000	0.9245	32.1	13.8	2.33	41.9	22.2	9.8	6.5	27.2	13.4	14.6	11.1
GQ26_0030650	scf00003	-	protein	0	0100	0.2101	33.5	18.1	1.85	21	24	37.8	29.2	19.9	12	16.3	15.3
GQ26_0030660	scf00003	-	ncRNA	0	1100	0.0437	1.3	0.3	4.98	1.7	1.5	1.2	0.9	0.6	0.2	0	0.3
GQ26_0030670	scf00003	+	protein	0	0100	0.0343	39.2	16.7	2.34	17.4	14.1	49	29.4	24.5	14.6	14.4	15.3
GQ26_0030680	scf00003	+	ncRNA	0	0110	0.1436	10.9	4	2.7	1.6	2.6	11.5	9.8	13.4	9	6.3	5.6
GQ26_0030690	scf00003	-	protein	0	0011	0.0001	2391.4	42.2	56.66	31.4	61.9	34.1	41.5	2429.5	2950.9	2077.1	2108.1
GQ26_0030700	scf00003	-	protein	0	0011	0.0356	108.6	17.7	6.14	28.6	16.4	14.9	10.8	132.6	53.3	143.6	104.9
GQ26_0030710	scf00003	-	protein	0	0100	0.0931	6.6	2.7	2.49	2.6	4.4	6.3	7	1.7	0.7	3.2	3.5
GQ26_0030720	scf00003	-	protein	0	0000	NaN	NaN	NaN	NaN	0.2	0.1	0.3	0.1	0.4	0.1	0.4	0.2
GQ26_0030730	scf00003	-	protein	0	0111	0.4547	84.2	33	2.55	36.4	29.6	61.7	87.4	81.5	59.9	109.6	105.1
GQ26_0030740	scf00003	+	protein	0	0011	0.0513	25.8	14.7	1.76	17.3	12	15.2	14.2	27.9	19.5	30.6	25.3
GQ26_0030750	scf00003	-	protein	0	1111	0.383	18.2	18.2	1	18	20.7	18.9	18.5	20.5	12	19.3	17.8
GQ26_0030760	scf00003	-	protein	0	0011	0.3594	7.7	3.2	2.38	2.2	2.6	4.5	3.7	10	8	4	8.9
GQ26_0030770	scf00003	-	protein	0	1100	0.9892	96	68.2	1.41	71.5	117.8	96.9	97.9	67.5	48.5	80.2	76.4
GQ26_0030780	scf00003	-	protein	0	0011	0.5013	29.8	17.9	1.66	23.2	19.9	14	14.6	39.4	22.3	27.8	29.7
GQ26_0030790	scf00003	-	protein	0	1111	0.977	15.6	15.6	1	14.6	16.5	16.3	14	21.4	15	12.8	14.2
GQ26_0030800	scf00003	+	protein, partial	0	0100	0.0347	6.7	2.7	2.45	4	2.8	7.5	5.9	4.1	2.2	1.3	2.1
GQ26_0030810	scf00003	-	protein	0	1000	0.2766	33.4	11.9	2.81	37.3	29.5	19.8	17.8	10.6	8.6	7.5	7
GQ26_0030820	scf00003	-	protein	0	1100	0.3887	80.9	55.6	1.46	55.4	93.8	93.1	81.5	42.8	56.5	62.4	60.6
GQ26_0030830	scf00003	+	ncRNA	0	1100	0.0015	6.1	0.7	8.97	4.9	8.3	5.9	5.2	0.9	1	0.4	0.5
GQ26_0030840	scf00003	-	ncRNA	0	1100	0.0013	7.3	0.7	9.98	5.7	10	7.2	6.3	1	1	0.4	0.5
GQ26_0030850	scf00003	-	protein	0	1111	0.3322	18.2	18.2	1	24.1	17.7	17.6	14.8	24.4	12.9	17.6	16.1
GQ26_0030860	scf00003	-	protein	0	1111	0.7156	55.4	55.4	1	54.3	40.9	75.5	43.6	60.1	29.6	81.2	58.1
GQ26_0030870	scf00003	-	protein	0	1001	0.5878	13.9	9.3	1.49	17.3	9.9	9.2	6.9	12.1	9.2	12.1	16.3
GQ26_0030880	scf00003	-	protein	0	0100	0.0016	348.2	175.5	1.98	162	225.9	322	374.5	167	155.5	148.5	194
GQ26_0030890	scf00003	-	protein	0	1001	0.1747	19.1	13.4	1.43	19.8	18.4	13.2	10.8	17.7	11.8	20.7	17.5
GQ26_0030900	scf00003	-	protein	0	0000	NaN	NaN	NaN	NaN	0.1	0.6	0.2	0.3	0.1	0	0	0
GQ26_0030910	scf00003	-	protein	0	1010	0.9749	105.3	76.2	1.38	104.2	96.8	64	67.1	126.3	94	87.5	86.1
GQ26_0030920	scf00003	+	protein	0	1000	0.0004	100.1	51.4	1.95	110.1	90.1	59.7	52.1	46.9	49.8	53.2	46.3
GQ26_0030930	scf00003	-	protein	0	1110	0.0865	9.9	5.1	1.94	11.9	9.5	9	8.7	11.8	8.6	5.5	4.7
GQ26_0030940	scf00003	-	protein	0	1111	0.7582	17.6	17.6	1	27.3	15.5	24.5	16.3	21.1	9.7	13	13.7
GQ26_0030950	scf00003	-	protein	0	0100	0.6144	62.5	56.3	1.11	57.1	59.2	63.2	61.9	56.2	52.1	60.7	52.3
GQ26_0030960	scf00003	+	protein	0	1000	0.199	63.8	29	2.2	69.2	58.3	21.6	23.7	33.2	45.9	27.7	21.8
GQ26_0030970	scf00003	+	protein	0	0011	0.7559	31.6	20.5	1.54	18.3	22.2	22	19.4	35.7	20.1	31	39.7
GQ26_0030980	scf00003	-	protein	0	1000	0.4436	22.4	12.9	1.74	27.1	17.7	12.1	10.9	17.9	13.7	12.3	10.3
GQ26_0030990	scf00003	+	protein	0	0011	0.522	18.7	11	1.69	15	10.8	11.1	7.3	22.8	10.9	23.5	17.4
GQ26_0031000	scf00003	-	protein	0	0001	0.0592	52.5	23.9	2.2	31.7	29.6	14.1	14.9	30	22.9	56	49.1
GQ26_0031010	scf00003	-	protein	0	0011	0.0815	19.4	10.1	1.92	10.1	11.1	10.9	8.1	21.4	13.3	23.2	19.6
GQ26_0031020	scf00003	-	protein	0	1100	0.1239	3.7	1.1	3.39	4	4.2	3.3	3.3	2.9	0.5	0.4	0.5
GQ26_0031030	scf00003	-	protein	0	1111	0.2964	67.8	67.8	1	99.8	38.7	129.2	48.4	83.2	41.7	63.6	37.8
GQ26_0031040	scf00003	-	protein	0	1111	0.5119	41.7	41.7	1	34.2	28.3	51.3	42.8	74.4	27.4	34.3	40.6
GQ26_0031050	scf00003	+	protein	0	0100	0.0908	2.5	1.2	2.05	1.4	1.6	2.2	2.7	1.7	0.7	0.9	1
GQ26_0031060	scf00003	-	protein	0	0001	0	2	0.2	8.14	0.4	0.3	0.2	0.2	0.3	0.1	2.1	1.8
GQ26_0031070	scf00003	+	protein	0	1001	0.8593	2.9	1.6	1.86	3.2	1.6	1.7	1.5	1.6	1.3	3.6	3.2
GQ26_0031080	scf00003	+	protein	0	1011	0.2129	22.5	12.7	1.77	26.6	22.7	13.3	12	25.3	15.1	24.5	20.4
GQ26_0031090	scf00003	+	protein	0	0011	0.4739	1.1	0.4	2.42	0.3	0.4	0.6	0.5	1.2	0.6	1.2	1.3
GQ26_0031100	scf00003	-	protein	0	0100	0.0018	1.2	0	27	0	0	1.5	0.8	0.1	0	0	0.1
GQ26_0031110	scf00003	-	protein	1	0000	NaN	NaN	NaN	NaN	0.1	0.4	0.2	0.5	0.1	0	0.1	0.3
GQ26_0031120	scf00003	+	protein	1	0011	0.0274	29.5	0.3	93.1	0.1	0.1	0.6	0.5	24.7	22.7	46.9	23.6
GQ26_0031130	scf00003	+	protein	0	0100	0.3262	18.1	0.6	29.8	0.1	0.1	32.5	3.8	0.1	0.1	2	1.4
GQ26_0031140	scf00003	-	protein	0	0111	0.045	2.3	1	2.3	1.1	0.9	2.8	2.1	1.9	2.4	1.8	2.9
GQ26_0031150	scf00003	+	protein	0	0100	0.3241	37.3	25.2	1.48	27.6	24.8	39.3	35.3	27.6	15.4	22.2	33.8
GQ26_0031160	scf00003	-	protein	0	1111	0.2304	29.3	29.3	1	42.7	20	31.6	15.6	56.1	14.6	29.5	23.9
GQ26_0031170	scf00003	+	protein	0	1100	0.0057	102.3	31.8	3.22	113.9	75.6	130	89.8	39.7	24.3	35.2	28
GQ26_0031180	scf00003	+	protein	1	0000	NaN	NaN	NaN	NaN	0.4	0.2	0	0.1	0	0	0.1	0
GQ26_0031190	scf00003	+	protein	0	0000	NaN	NaN	NaN	NaN	0.1	0.1	0.3	0.3	0.4	0.2	0.4	0.7
GQ26_0031200	scf00003	+	protein	0	1111	0.335	7.4	7.4	1	11.5	4.3	6.7	5.7	9.1	4	8.6	9.6
GQ26_0031210	scf00003	+	protein	0	1111	0.8225	5.6	5.6	1	6.8	4.4	3.9	2.7	10.4	4.2	5.8	6.3
GQ26_0031220	scf00003	-	protein	0	1000	0.0187	23.2	9.3	2.5	25.9	20.5	12.9	9	14.3	4.8	8.7	6.2
GQ26_0031230	scf00003	-	protein	0	1011	0.0019	16.1	8.5	1.9	15	16.7	8.9	8.1	16.3	18.4	14.1	16.4
GQ26_0031240	scf00003	+	protein	0	1011	0.0495	26.2	12.2	2.14	26.1	20.6	13.2	11.3	33	23.8	25.7	27.7
GQ26_0031250	scf00003	+	protein	0	0010	0	183.9	31.3	5.87	28.8	44.5	17.9	24.2	185.9	181.9	27.6	45
GQ26_0031260	scf00003	+	protein	1	0011	0.0192	195.1	32.3	6.03	14.7	15.8	46.3	52.7	109.4	281.5	189.4	199.9
GQ26_0031270	scf00003	+	protein	0	1001	0.8587	28.5	15.1	1.88	27	27.7	10.2	10.5	25.6	14.1	34.5	24.7
GQ26_0031280	scf00003	-	protein	0	1010	0.5944	23.9	12.8	1.87	29.1	26	10.7	13.2	25.3	15	14.9	12.4
GQ26_0031290	scf00003	+	protein	0	1100	0.0251	27.6	7.6	3.61	32.2	32.9	23.9	21.4	12.1	4.3	7.9	6.3
GQ26_0031300	scf00003	-	protein	0	1000	0.4333	6.9	4.1	1.68	7.9	6	5.2	4.1	6.5	2.9	3	3.2
GQ26_0031310	scf00003	+	protein	0	0011	0.0553	53	16.4	3.23	25.8	10.6	16.4	12.9	78.8	35	52.2	46
GQ26_0031320	scf00003	-	protein	0	1000	0.9571	27.9	19	1.47	27.5	28.4	24	19.7	26.9	9.6	14.6	19.2
GQ26_0031330	scf00003	.	ncRNA	0	1000	0.0112	31.5	13.6	2.32	34.1	28.9	14.4	17.1	19.2	13	7.9	9.7
GQ26_0031340	scf00003	+	protein	0	1100	0	10	1.1	8.9	10.3	11.6	8.8	9.4	2.4	0.8	0.6	0.6
GQ26_0031350	scf00003	-	protein	0	1100	0.1389	1450.2	589.6	2.46	1328.8	1978.6	983.4	1510.1	845	639.9	516.8	356.7
GQ26_0031360	scf00003	-	protein	0	1100	0	38.3	2	19.33	40	36.4	41.7	35.1	2.3	2.4	1.5	1.7
GQ26_0031370	scf00003	+	protein	0	1001	0.3476	35.5	13.6	2.61	35.2	22.3	16.7	16.5	14.9	6.3	47.9	36.7
GQ26_0031380	scf00003	-	protein	0	1111	0.9882	11.4	11.4	1	20	9.8	9	7	12.9	6.6	14.8	11.2
GQ26_0031390	scf00003	-	protein	0	1111	0.6449	19.7	19.7	1	13.8	8.8	24.9	14.1	33	8.7	28.2	26.2
GQ26_0031400	scf00003	-	protein	0	1111	0.7066	16.6	16.6	1	19	11.8	12.6	11.2	27	13.2	16.5	21.2
GQ26_0031410	scf00003	+	protein	0	0001	0.5462	78.3	52.6	1.49	58.7	55.5	40.6	41.4	73	46.3	79.7	77
GQ26_0031420	scf00003	-	protein	0	0011	0.4886	30.6	19.2	1.59	20.8	17.3	22.3	16.4	40	17.8	30.6	34.1
GQ26_0031430	scf00003	+	protein	0	1011	0.0565	49.1	35.3	1.39	53.4	42.4	39.4	31.1	47	48	50	53.9
GQ26_0031440	scf00003	-	protein	0	1011	0.0148	42.4	28.8	1.48	42.1	44.1	31.2	26.3	43.5	36.8	46.1	42
GQ26_0031450	scf00003	+	protein	0	1010	0.5344	9.2	4	2.28	14	6.2	6.2	2.7	11.5	5.1	3.2	4
GQ26_0031460	scf00003	-	protein	0	0101	0.055	69.9	38.4	1.82	26.7	33.2	78.3	68.6	47.7	45.8	66.5	66.1
GQ26_0031470	scf00003	-	protein	0	1111	0.6672	67.8	67.8	1	62.5	54.8	70.8	55.7	83.3	52.6	96	66.9
GQ26_0031480	scf00003	+	protein	0	1111	0.4216	15	15	1	17	11.2	11.1	10.2	25.7	8.2	18.8	17.4
GQ26_0031490	scf00003	-	protein	0	0100	0.0207	65	20.7	3.14	14.7	14.3	81.6	48.4	31.8	11.9	23.7	28
GQ26_0031500	scf00003	-	protein	0	0100	0.0165	8.2	1.4	5.9	0.2	0.3	10.2	6.2	1.7	1	2	3.3
GQ26_0031510	scf00003	.	ncRNA	0	0100	0.0048	2.7	0.4	7.04	0.9	0.2	2	3.3	0.5	0.6	0	0
GQ26_0031520	scf00003	-	protein	1	0100	0.0024	30.3	1.8	16.83	0	0.3	39.8	20.8	2.8	0.6	4	3.1
GQ26_0031530	scf00003	-	protein	0	0100	0	1	0	21.13	0	0.1	1.2	0.8	0.1	0	0.1	0.1
GQ26_0031540	scf00003	-	protein	0	0100	0.0291	34.1	3.1	10.86	0.2	0.3	49.3	18.9	4	2.3	4.4	7.6
GQ26_0031550	scf00003	-	protein	1	1000	0.4798	2.6	0.9	3.01	3.9	1.3	0.3	0.4	1.7	0.6	1.3	0.9
GQ26_0031560	scf00003	-	protein	0	0100	0.003	1.5	0.3	4.31	0.1	0.1	1.7	1.3	0.4	0.4	0.5	0.5
GQ26_0031570	scf00003	+	protein	0	0100	0.3174	4.3	2.7	1.6	2.8	2.8	4.2	4.4	3.2	3.1	1.4	2.9
GQ26_0031580	scf00003	-	protein	1	0100	0.3928	13.5	4.3	3.14	1.7	2.9	17.8	9.2	4	10	3.7	3.5
GQ26_0031590	scf00003	-	protein	0	0001	0.0005	1.3	0.3	3.81	0.3	0.2	0.2	0.6	0.5	0.2	1.4	1.2
GQ26_0031600	scf00003	+	protein	0	0011	0.0802	1.4	0.2	9	0.1	0.2	0.2	0.2	1.8	0.5	1.4	1.8
GQ26_0031610	scf00003	-	protein	0	0000	NaN	NaN	NaN	NaN	0.1	0.1	0.1	0	0	0	0	0
GQ26_0031620	scf00003	-	protein	0	0000	NaN	NaN	NaN	NaN	0	0.1	0	0.1	0	0	0	0
GQ26_0031630	scf00003	-	protein	0	0101	0.2791	8.7	4.4	1.97	3.2	3.9	8	7.1	5.5	5.1	7.9	12
GQ26_0031640	scf00003	+	protein	0	1100	0.1096	9.5	4.2	2.28	9.7	7	12.1	9.4	6.6	2.4	4.9	2.8
GQ26_0031650	scf00003	-	protein	0	1111	0.5685	6.3	6.3	1	8	4.5	5.9	7.3	11.2	5.4	3.8	4.8
GQ26_0031660	scf00003	-	protein	0	1100	0.0757	3899.8	1699.7	2.29	2549.2	5015.8	3197.5	4836.9	1360.2	2129.6	1660.1	1648.8
GQ26_0031670	scf00003	+	protein	0	1100	0.0003	127	16.3	7.8	132.7	153.1	123.2	99.1	27.5	18.9	10.6	8.1
GQ26_0031680	scf00003	+	protein	0	0011	0.1048	64.4	48.9	1.32	44.5	47.9	46.5	56.6	73.6	59	67.1	57.8
GQ26_0031690	scf00003	+	protein	0	1111	0.4123	7.6	7.6	1	6.2	6.1	7.6	6.6	15.4	4.7	7	7
GQ26_0031700	scf00003	-	protein	0	1000	0.4442	6.9	3.5	1.99	8.6	5.2	4.3	2.9	6.3	2.1	2.3	2.9
GQ26_0031710	scf00003	+	protein	0	1101	0.8182	571.9	371.6	1.54	536.9	683.1	515.1	690.4	294	449.3	450.7	555.1
GQ26_0031720	scf00003	+	protein	0	1111	0.4455	7.5	7.5	1	5.7	7.9	7.3	8.9	9.1	4.5	8	9
GQ26_0031730	scf00003	-	protein	0	0010	0.0001	17.8	2.2	8.25	1.8	2.2	0.7	1	15.8	19.8	5.2	2.1
GQ26_0031740	scf00003	-	protein	0	0010	0.0029	5.1	1.9	2.64	2	1.9	2.1	2	4	6.2	1.9	1.6
GQ26_0031750	scf00003	+	protein	0	1111	0.2012	8	8	1	9.9	4.1	9.5	6	9.7	6.7	12.7	5.7
GQ26_0031760	scf00003	-	protein	0	1111	0.9809	105	105	1	53.9	87.3	125.7	147.3	61.7	195.3	97.6	71.1
GQ26_0031770	scf00003	-	protein	0	0011	0.2411	902.6	108.9	8.29	30.6	114.2	104.4	186.4	443	1701.9	622	843.4
GQ26_0031780	scf00003	-	protein	0	1000	0.1184	31.3	15.7	1.99	33.7	28.9	16.8	13.6	12.7	25.8	10.7	14.9
GQ26_0031790	scf00003	-	protein	0	1000	0.1726	163.9	58.4	2.81	227	100.9	96.9	55	80.2	50.5	42.6	25.4
GQ26_0031800	scf00003	+	protein	0	1000	0.0001	546.2	87.9	6.21	607.4	485	134.4	129.6	87.5	96	42.2	37.9
GQ26_0031810	scf00003	-	protein	0	0011	0.1867	47.8	26.3	1.82	29.9	32.9	22	20.4	56.7	33.4	56.7	44.6
GQ26_0031820	scf00003	-	protein	0	0001	0.0133	136	37.9	3.59	31.7	30.8	21.1	25.2	79.3	39.4	141.5	130.5
GQ26_0031830	scf00003	+	protein	0	0001	0.2864	114.1	31.5	3.63	24.9	20.2	16.8	14.3	83.2	29.4	132.9	95.3
GQ26_0031840	scf00003	+	protein	0	0011	0.0314	64.5	41.5	1.55	46.6	34.4	48.4	36.4	72.5	58.4	71.4	55.5
GQ26_0031850	scf00003	-	protein	0	1011	0.0034	60.2	26.2	2.29	67.3	47.6	27.3	25.2	63.8	53.8	65.4	63.5
GQ26_0031860	scf00003	-	protein	0	1000	0.5496	69.5	41.8	1.67	92.3	46.8	44.5	36.8	51.4	30.2	49.2	38.4
GQ26_0031870	scf00003	+	protein	0	1001	0.8758	16.4	9.8	1.67	21.9	12.5	8.5	7.2	17.3	6.4	17.9	13.3
GQ26_0031880	scf00003	+	protein	0	0010	0.0678	153.6	79.1	1.94	90	73.5	73.5	82.6	195.8	111.3	68.9	86.1
GQ26_0031890	scf00003	-	protein	0	0010	0.2502	56	23.2	2.41	22.9	17	16.8	15.6	48.7	63.3	35.4	31.5
GQ26_0031900	scf00003	+	ncRNA	0	0100	0.0612	19.1	6	3.19	2.5	1.4	14.6	23.6	7.4	7.6	8.6	8.5
GQ26_0031910	scf00003	-	protein	0	0100	0.8055	13.9	5.3	2.62	1.5	1.3	14.2	13.7	6.1	6.2	11	5.7
GQ26_0031920	scf00003	+	protein	0	0100	0	29.2	7.6	3.84	7.6	9.1	30.9	27.5	7.9	6.9	9.2	5
GQ26_0031930	scf00003	-	protein	0	0010	0.0069	77.4	62	1.25	63.7	59.2	63.1	58	80.8	74.1	62.5	65.8
GQ26_0031940	scf00003	+	protein	0	0010	0.4097	12.4	8.3	1.48	10.1	8.9	8.1	7.9	14.3	10.4	6.3	8.6
GQ26_0031950	scf00003	-	protein	0	1101	0.2677	1102.2	637.4	1.73	946.5	1194	1045	1451.1	519.2	755.5	942.6	1034
GQ26_0031960	scf00003	+	protein	0	0001	0.2145	33.4	16.2	2.06	26	14.3	11.2	9	21.4	15.4	39.2	27.5
GQ26_0031970	scf00003	+	protein	0	0110	0.1164	58.1	24.6	2.36	18.4	20.7	54.9	46.3	49.2	81.9	24.9	34.6
GQ26_0031980	scf00003	+	protein	0	1111	0.831	2.4	2.4	1	0.8	0.8	2.8	1.6	1.6	5.7	2	3.6
GQ26_0031990	scf00003	+	protein	0	0101	0.1838	5.7	1.6	3.64	0.9	1.3	7.9	5.7	0.8	3.3	3.4	5.9
GQ26_0032000	scf00003	+	protein	0	1100	0.3294	19.9	8.8	2.25	25	21.5	18.5	14.6	13.1	4.5	11.7	6
GQ26_0032010	scf00003	-	protein	0	0011	0.6396	655.6	339.6	1.93	280.1	214.8	361.7	501.9	501.9	1004.4	608.4	507.6
GQ26_0032020	scf00003	-	protein	0	1111	0.6512	11.9	11.9	1	17.8	11.5	12.8	10.2	13.9	7.3	11.4	10.2
GQ26_0032030	scf00003	+	protein	0	0001	0.0379	1	0.2	4.06	0.1	0	0.4	0.2	0.2	0.5	0.8	1.3
GQ26_0032040	scf00003	-	protein	0	0011	0.8546	29.5	15.4	1.92	24.3	16.5	10.6	10.1	25.6	36.5	30.2	25.6
GQ26_0032050	scf00003	+	protein	0	0010	0.0385	35.9	22.4	1.6	26.9	17.9	21.7	18.2	35.2	36.5	27	22.8
GQ26_0032060	scf00003	-	protein	0	1011	0.3025	420	272.7	1.54	480.6	343.1	256.7	288.6	379.8	381.4	433	502
GQ26_0032070	scf00003	-	protein	0	1111	0.8118	15.4	15.4	1	23.3	14.2	13.2	9.6	21.1	12.9	14.7	14.3
GQ26_0032080	scf00003	+	protein	0	1001	0.1287	17.8	10.6	1.68	17.2	15.7	9.3	9.7	15.6	7.8	21.7	16.7
GQ26_0032090	scf00003	+	protein	0	0100	0.0243	18.7	7.9	2.35	11.1	5.7	22.8	14.6	7.6	9.5	8.2	5.6
GQ26_0032100	scf00003	-	protein	0	1001	0.5945	92.6	61	1.52	81.9	100.3	40.3	61.3	53.8	88.5	90.4	98
GQ26_0032110	scf00003	+	protein	0	1111	0.2927	1.8	1.8	1	2.9	1	2	1.5	2.9	1.4	1	1.7
GQ26_0032120	scf00003	+	protein	0	0001	0.391	40.5	27.6	1.46	27	32.8	24.6	20.5	38.6	22.4	38.2	42.8
GQ26_0032130	scf00003	-	protein	0	0000	NaN	NaN	NaN	NaN	0	0.1	0	0.1	0	0	0	0
GQ26_0032140	scf00003	-	protein	0	0000	NaN	NaN	NaN	NaN	0.4	0	0.1	0.1	0	0	0	0
GQ26_0032150	scf00003	-	protein	0	0011	0.0003	14.1	0.7	19.79	0.1	0.3	1.1	1.3	16	10.2	17	13.3
GQ26_0032160	scf00003	-	protein	0	0011	0.6234	6.8	4.2	1.61	3.9	3.3	5.2	4.5	9.8	5.4	5	7.1
GQ26_0032170	scf00003	+	protein	0	0100	0.286	17.5	8	2.2	11.9	9.3	20.3	14.6	11.5	5.6	4.8	4.6
GQ26_0032180	scf00003	+	protein	0	0100	0.4583	1	0.2	4.22	0.2	0.1	0.7	1.3	0.1	0.2	0.3	0.7
GQ26_0032190	scf00003	-	protein	0	1100	0.8397	51	39.7	1.28	49.5	60.3	43.5	50.6	33.1	40.4	40.2	45.1
GQ26_0032200	scf00003	+	protein	0	0100	0.8579	57.7	35.2	1.64	37.1	24.9	65	50.4	39.8	23.3	42.2	44.2
GQ26_0032210	scf00003	-	protein	0	1000	0.0068	209.8	58.9	3.56	243.9	175.7	87.5	87	54.8	52.7	30.9	40.8
GQ26_0032220	scf00003	+	protein	0	1111	0.4754	74.1	74.1	1	72.4	89.5	77.2	73.6	57.2	74.8	64.6	83.4
GQ26_0032230	scf00003	+	protein	0	1011	0.0251	20.8	12.4	1.68	24.2	20.5	12.4	12.4	23.3	16.8	20.2	19.7
GQ26_0032240	scf00003	-	protein	0	0010	0.4048	65.7	8.5	7.75	0.5	0.8	0.5	0.8	27.3	104	13.2	35.1
GQ26_0032250	scf00003	-	protein	0	0011	0.7234	8.3	2	4.15	0.8	1.1	3.7	2.3	6.7	5.4	9.7	11.3
GQ26_0032260	scf00003	+	protein	0	0011	0.0003	45.3	2	22.21	1.1	1.3	3.2	2.5	46.9	57.3	36.9	40.2
GQ26_0032270	scf00003	-	protein	0	1001	0.8817	47.8	35.1	1.36	61.1	43.4	33.1	31.2	36.4	39.8	43.3	43.2
GQ26_0032280	scf00003	-	protein	0	1111	0.7341	111.7	111.7	1	107.2	81.1	112.9	97.3	153.2	100.1	136.1	106.1
GQ26_0032290	scf00003	-	protein	0	0010	0.1957	42	30.7	1.37	27.8	24.8	31.4	34.6	42.5	41.5	37	28.8
GQ26_0032300	scf00003	+	protein	0	0011	0.7208	37.8	26.6	1.42	28.1	21.8	30.4	25.9	50.7	26.2	38.2	35.9
GQ26_0032310	scf00003	+	protein	0	1100	0.0028	82	21.7	3.77	104.1	77.7	81.2	65	32	16.6	17	21.3
GQ26_0032320	scf00003	+	protein	0	1111	0.6293	5.6	5.6	1	5.1	7.7	4.9	5.1	4	10.7	4	3.5
GQ26_0032330	scf00003	+	protein	0	0110	0.3471	16.4	12.5	1.32	10.7	13.7	16.4	16.6	12.9	19.8	13.1	12.5
GQ26_0032340	scf00003	-	protein	0	0010	0.2425	77.5	50.6	1.53	60.9	44.7	51.8	45.5	59.2	95.7	53.1	47.9
GQ26_0032350	scf00003	+	protein	0	1000	0.0464	38.5	20.5	1.88	44.4	32.6	18.8	15.9	22.3	26	22.7	17.1
GQ26_0032360	scf00003	-	protein	0	1000	0.683	78.3	56.9	1.37	84.7	71.8	60.8	63	66.4	31.6	56.5	63.2
GQ26_0032370	scf00003	+	protein	0	1111	0.6735	41.5	41.5	1	28.1	41.3	40.1	40.1	55.6	38.6	49	39.6
GQ26_0032380	scf00003	+	protein	0	0001	0.0082	40.9	21.5	1.9	24.7	22.6	21.6	16.4	25.6	18	46.1	35.6
GQ26_0032390	scf00003	-	protein	0	1111	0.8863	33.7	33.7	1	23	21.1	17.7	19.5	21.7	95.8	37.5	33.1
GQ26_0032400	scf00003	+	protein	0	0011	0.0037	88.1	45	1.96	55.5	44.1	44.3	36.1	80.8	93.6	102	76.1
GQ26_0032410	scf00003	-	protein	0	1000	0.1435	1.6	0.6	2.69	1.4	1.8	0.9	0.8	0.3	0.4	0.7	0.5
GQ26_0032420	scf00003	+	ncRNA	0	1010	0.0013	18.5	4.9	3.79	13.8	22.6	3	6	17.7	19.9	3.9	6.8
GQ26_0032430	scf00003	-	protein	0	1010	0.0017	7.9	2.6	3.06	6.3	7.9	1.7	2.6	8.4	9	2.2	3.8
GQ26_0032440	scf00003	+	protein	0	0100	0	1.2	0.1	12.19	0.2	0.2	1.1	1.3	0.1	0	0	0
GQ26_0032450	scf00003	-	protein	0	1100	0.0169	0.9	0.1	7.69	1	1.1	0.8	0.6	0.1	0.1	0.1	0.1
GQ26_0032460	scf00003	+	protein	0	0000	NaN	NaN	NaN	NaN	0.2	0.4	0.2	0.5	0	0	0.1	0.1
GQ26_0032470	scf00003	-	protein	0	0000	NaN	NaN	NaN	NaN	0.5	0.5	0.3	0.2	0.4	0.1	0.1	0.2
GQ26_0032480	scf00003	+	ncRNA	0	1000	0.2871	1.2	0.2	5.4	1.9	0.5	0.1	0.3	0.3	0.1	0	0.4
GQ26_0032490	scf00003	+	protein	0	0000	NaN	NaN	NaN	NaN	0.1	0.3	0.1	0.4	0.1	0.2	0	0
GQ26_0032500	scf00003	-	ncRNA	0	0010	0.3663	2.3	0.3	6.95	0.5	0.1	0	0	3.8	0.8	0.3	1
GQ26_0032510	scf00003	+	protein	0	1010	0.4767	1.6	0.8	1.88	1.9	1.3	0.8	0.8	2.3	0.9	0.7	1
GQ26_0032520	scf00003	+	protein	0	0000	NaN	NaN	NaN	NaN	0	0.1	0.1	0.2	0	0	0	0
GQ26_0032530	scf00003	-	protein	0	1100	0.0264	1.6	0.4	4.16	1.1	2.1	1.6	1.8	0.6	0.6	0	0.3
GQ26_0032540	scf00003	-	protein	0	0000	NaN	NaN	NaN	NaN	0.3	0.2	0.1	0.1	0	0.1	0	0.1
GQ26_0032550	scf00003	+	protein	0	0000	NaN	NaN	NaN	NaN	0	0.2	0.1	0.2	0	0.1	0	0.1
GQ26_0032560	scf00003	-	protein	0	1111	0.2618	0.6	0.6	1	1.1	0.6	0.3	0.6	1.3	0.2	0.9	0.2
GQ26_0032570	scf00003	+	protein	0	1010	0.3396	5.7	1.6	3.54	8.7	4.4	0.9	0.7	7.7	2.1	3.1	1.8
GQ26_0032580	scf00003	-	protein	0	0011	0.0003	18.7	5.5	3.38	3.6	4.7	6.8	7	22.5	17.1	18	17.1
GQ26_0032590	scf00003	+	protein	0	0010	0.0097	4.5	1.5	3.09	0.9	0.8	1.2	2.2	5.2	3.7	2.2	1.4
GQ26_0032600	scf00003	-	protein	0	0110	0.9307	0.9	0.5	1.7	0.4	0.4	1	0.8	1.2	0.7	0.4	1
GQ26_0032610	scf00003	+	protein	0	0000	NaN	NaN	NaN	NaN	0.1	0.1	0.2	0.2	0.3	0.2	0.1	0.6
GQ26_0032620	scf00003	-	protein	0	0100	0.2561	1.7	0.4	4	0.1	0.7	1.1	2.3	0.2	1.2	0.4	0
GQ26_0032630	scf00003	-	protein	0	0000	NaN	NaN	NaN	NaN	0.2	0.7	0.3	0.4	0.3	0.4	0.2	0.3
GQ26_0032640	scf00003	+	protein	0	0000	NaN	NaN	NaN	NaN	0.2	0.1	0.1	0.3	0.3	0.2	0.2	0.6
GQ26_0032650	scf00003	-	protein	0	1100	0.2167	12.6	4.5	2.82	7.5	13.1	13.9	16.1	6.5	4.5	2.1	4.8
GQ26_0032660	scf00003	-	protein	0	0011	0.0284	80.2	24.7	3.25	21	20.8	27	29.9	48.4	110.9	88.5	73
GQ26_0032670	scf00003	+	protein	0	0101	0.0146	9.8	3	3.24	1.6	3.1	8.6	9.1	4.1	3.3	8	13.5
GQ26_0032680	scf00003	-	protein	0	0001	0.0022	30.9	1	31.6	0.2	0.2	1.6	3.4	0.2	0.2	20.8	41
GQ26_0032690	scf00003	-	protein	0	0001	0.0002	11.3	0.7	17.04	0.1	0.2	0.5	0.5	1.4	1.3	8.9	13.6
GQ26_0032700	scf00003	+	protein	0	0001	0.0463	14.8	1.3	11.54	3.2	1.4	1	1.1	0.7	0.3	7.5	22.2
GQ26_0032710	scf00003	-	protein	0	0001	0.3584	2.3	0.6	3.55	0.5	0.6	0.7	0.8	0.9	0.3	0.9	3.6
GQ26_0032720	scf00003	-	protein	0	0101	0.2188	62.1	37	1.68	30.8	29	72.3	66.1	39.6	48.4	50.8	59.1
GQ26_0032730	scf00003	-	protein	0	1011	0.4116	19.5	13.7	1.42	18.8	17.2	13.8	13.6	20.5	16.3	21.9	22.2
GQ26_0032740	scf00003	-	protein	0	1010	0.3339	9.5	4.9	1.93	12.3	9.4	4.4	6.2	10.6	5.9	4.8	4.4
GQ26_0032750	scf00003	+	protein	0	1010	0.968	23.3	17.8	1.31	28.5	18.8	19.9	15	26.9	19.2	20.6	15.8
GQ26_0032760	scf00003	-	protein	0	1010	0.0007	72.2	42	1.72	81.8	67.3	42.1	37.3	73.7	66	46.3	42.3
GQ26_0032770	scf00003	+	protein	0	1110	0.86	65.8	20.2	3.25	69	70.6	78	78.3	49.8	48.8	19	21.4
GQ26_0032780	scf00003	+	protein	0	0010	0.2553	1.6	0.5	3.3	0.4	1.1	0.4	0.5	1.5	1.7	0.1	0.2
GQ26_0032790	scf00003	-	protein	0	1101	0.0569	37.7	21.2	1.78	31.6	44.4	40	40.2	26.6	15.7	35.3	35
GQ26_0032800	scf00003	+	protein	0	0011	0.0376	85.3	63.2	1.35	69.3	66.8	58.6	58.1	95	84.3	78.8	83.1
GQ26_0032810	scf00003	-	protein	0	1010	0.2247	259.3	84.6	3.07	335.5	176.5	127.7	102.5	384.4	140.8	52.3	55.8
GQ26_0032820	scf00003	+	protein	0	1010	0.803	40.5	7.1	5.69	47.7	13	7.8	5.3	84.1	17.3	6.7	8.6
GQ26_0032830	scf00003	-	protein	0	1000	0.916	58.5	21.4	2.73	79.1	37.9	27.3	22.6	53.8	15.3	4.9	4.6
GQ26_0032840	scf00003	+	protein	0	1010	0.1592	90.5	23.8	3.81	131.5	59.5	22.1	17.1	124.7	46.3	27.1	28.7
GQ26_0032850	scf00003	+	protein	0	0010	0.8262	90.4	37.2	2.43	48.7	35.9	13.9	12.9	108.1	72.7	69.8	42
GQ26_0032860	scf00003	+	protein	1	0011	0.0013	63.1	3	20.85	4.6	2.3	2.7	2.5	71.1	42.3	81.2	57.8
GQ26_0032870	scf00003	-	protein	0	1100	0.2351	33.2	16.6	2	34.1	23.4	39.2	36.2	26.3	12.9	14.2	13.2
GQ26_0032880	scf00003	+	protein	0	0011	0.1346	38	28.9	1.32	30.1	26.5	32	26.8	42.8	31.3	41.3	36.5
GQ26_0032890	scf00003	-	protein	0	0001	0.0031	102.8	4.8	21.39	1	1	2.6	1.5	5.3	17.4	136.7	68.9
GQ26_0032900	scf00003	-	protein	1	0001	0.6961	43.7	17.3	2.52	15.2	10.9	12.8	11.8	28.5	24.9	43.7	43.6
GQ26_0032910	scf00003	-	protein	0	0000	NaN	NaN	NaN	NaN	0	0	0	0	0	0.1	0.2	0.5
GQ26_0032920	scf00003	-	protein	0	0001	0.0001	1.3	0.2	6.91	0	0.2	0.1	0.4	0.2	0.2	1.2	1.4
GQ26_0032930	scf00003	+	protein	0	0000	NaN	NaN	NaN	NaN	0	0	0.1	0.1	0.1	0.1	0.5	0.2
GQ26_0032940	scf00003	+	protein	0	0011	0.0006	46.6	9.6	4.86	10.7	9.2	10.6	7.9	33.9	58	46.2	48
GQ26_0032950	scf00003	+	protein	0	0001	0.0031	23.8	3.1	7.72	1.2	3.6	0.6	0.5	5	7.6	19.1	28.5
GQ26_0032960	scf00003	-	protein	0	0001	0.2909	2.4	1.4	1.74	1.9	1.6	1.4	1.4	1.3	0.9	2.4	2.4
GQ26_0032970	scf00003	-	protein	0	1100	0.0179	105.2	8.7	12.06	99.9	151.8	70.7	98.6	11.4	10.4	7.1	6
GQ26_0032980	scf00003	-	protein	0	1100	0.2519	11	4.7	2.37	7.7	10.7	14.9	10.8	6.7	3.9	4.1	3.9
GQ26_0032990	scf00003	-	protein	0	1100	0	2.4	0.1	19.16	2.6	2.2	2.6	2.2	0.2	0.1	0.1	0.1
GQ26_0033000	scf00003	-	protein	0	0101	0.0771	8.2	2.9	2.83	1.4	1.8	6.6	7	4.1	4.1	9.3	9.7
GQ26_0033010	scf00003	.	ncRNA	0	1010	0.5053	2.7	0.7	3.92	4.7	1.2	0.5	0.2	3.4	1.6	1.6	0.5
GQ26_0033020	scf00003	.	ncRNA	0	1100	0.2298	1.7	0.5	3.56	2.2	2	1.1	1.7	0.3	1.3	0	0.4
GQ26_0033030	scf00003	-	protein	0	0001	0.6936	43.1	27.1	1.59	26.8	29.8	32	33.2	25.8	15.2	41.9	44.3
GQ26_0033040	scf00003	+	protein	0	0010	0.405	6.5	4.5	1.44	5.5	4.8	4.7	3.9	7.4	5.7	4	4.3
GQ26_0033050	scf00003	+	protein	0	0101	0.0006	7.3	3.5	2.1	4.6	2.6	7.9	7.1	3.2	3.5	6.6	7.5
GQ26_0033060	scf00003	-	protein	0	1100	0.1322	96.5	74.9	1.29	99.7	99.9	97.3	89.1	82	59.2	85.5	73.1
GQ26_0033070	scf00003	+	protein	0	1001	0.9603	91.8	59.1	1.55	120.7	71.1	52.4	42.5	92.6	49.2	96	79.2
GQ26_0033080	scf00003	-	protein	0	1111	0.4011	12.1	12.1	1	20.9	8.2	9.4	5.8	18.6	5.6	17.1	11.1
GQ26_0033090	scf00003	+	protein	0	1011	0.5417	20.5	11.1	1.85	27	19.7	11.9	10.4	25	16.2	19	16.3
GQ26_0033100	scf00003	-	protein	0	0100	0.4428	52.2	34.3	1.52	37.9	42.1	52.8	51.6	41	25.6	31.4	28.1
GQ26_0033110	scf00003	-	protein	0	0010	0.2586	4.3	2	2.2	2.9	1.9	1.7	1.5	6	2.7	1.9	2
GQ26_0033120	scf00003	+	protein	0	0011	0.0001	53.5	23.2	2.3	26.5	21.5	26.3	18.6	56.6	56.8	53.2	47.4
GQ26_0033130	scf00003	-	protein	0	0101	0.3407	57.9	42.6	1.36	43.8	45.8	55.3	51.1	46.6	34.3	65.4	59.6
GQ26_0033140	scf00003	+	protein	0	0100	0.0004	8.6	1.1	7.79	1.2	2.6	9.6	7.5	1.8	0.4	0.3	0.2
GQ26_0033150	scf00003	+	protein	0	0100	0.0902	146.8	85.3	1.72	89	85.2	140.2	153.3	60.2	73.6	101.1	102.9
GQ26_0033160	scf00003	-	protein	0	1100	0.0678	165.1	50.7	3.26	93.6	195.3	146.8	224.8	53.6	39.3	67.5	42.6
GQ26_0033170	scf00003	+	protein	0	1111	0.2525	21.1	21.1	1	25.7	17.9	23.6	17.9	26.5	9.2	26.9	21.4
GQ26_0033180	scf00003	+	protein	0	1001	0.8639	28	21.7	1.29	30	21.9	21.5	17.5	27.3	20.4	32.4	27.7
GQ26_0033190	scf00003	+	protein	0	1001	0.1743	35.5	19.7	1.8	48.1	25.8	20	13.5	26.2	19.1	35.6	32.6
GQ26_0033200	scf00003	-	protein	0	1011	0.9709	52.6	28.8	1.82	36.5	51.6	26.7	31	82.6	43.8	45.3	55.9
GQ26_0033210	scf00003	-	protein	0	0010	0.0967	1255.2	407.7	3.08	142.8	359.7	292.8	503.2	848.9	1661.4	593.3	554.5
GQ26_0033220	scf00003	-	protein	0	0010	0.0195	35.8	15.5	2.31	9.3	10.4	17.9	18.1	34	37.6	13.4	23.8
GQ26_0033230	scf00003	+	protein	0	0101	0.2695	120.7	90.1	1.34	91.7	96.6	132.2	127.6	97.9	74.4	112.2	110.9
GQ26_0033240	scf00003	-	protein	0	1000	0.0183	49.9	23.6	2.12	51.3	48.6	18	20.4	20.5	36.6	23.7	22.4
GQ26_0033250	scf00003	+	protein	0	1000	0.0128	130.1	62.9	2.07	121	139.1	69.6	86.1	51.8	61.2	58.3	50.7
GQ26_0033260	scf00003	-	protein	0	1010	0.7999	16.3	11.7	1.4	18.7	14.8	9.6	10.7	19.9	11.9	13.9	12.6
GQ26_0033270	scf00003	-	protein	0	0011	0.202	84.7	45.1	1.88	48.3	36.9	50.7	44.6	70.1	74.4	96.7	97.6
GQ26_0033280	scf00003	-	protein	0	0100	0.0039	3.3	0.6	5.66	1	0.7	4.2	2.4	0.5	0.2	0.8	0.4
GQ26_0033290	scf00003	-	protein	0	0001	0.0101	26.3	1.5	17	0.5	0.6	2.8	2.1	2.2	1.1	36.9	15.7
GQ26_0033300	scf00003	+	protein	0	0101	0.0352	10	4.1	2.46	2.4	4.6	11.4	11	6.4	2.8	8.1	9.4
GQ26_0033310	scf00003	-	protein	0	1100	0.0062	1.5	0.4	3.3	1.6	1.6	1.2	1.4	0.4	0.4	0.2	0.8
GQ26_0033320	scf00003	+	protein	1	1111	0.4711	1.9	1.9	1	3.1	2	1.6	2.2	2.2	0.7	1	2.5
GQ26_0033330	scf00003	+	protein	0	1011	0.7309	4.1	2.2	1.91	5	3.4	2.5	1.9	4.5	2.5	4.3	5.1
GQ26_0033340	scf00003	-	protein	0	1111	0.7844	2.2	2.2	1	3.4	2.2	1.7	1	3.4	1.4	2	2.1
GQ26_0033350	scf00003	+	protein	0	1011	0.2741	3.4	0.9	3.57	4.2	2.4	0.9	0.9	3.8	1.8	3.6	4.6
GQ26_0033360	scf00003	-	protein, partial	0	1011	0.7187	3	0.5	6.21	5	3.3	0.5	0.4	3.7	1.1	2.3	2.5
GQ26_0033370	scf00003	+	protein	0	1011	0.0636	19.7	7.8	2.53	18.4	17.3	7	8.6	14.1	24.6	24.8	19.2
GQ26_0033380	scf00003	+	protein	0	0011	0.001	71.1	32.8	2.17	39.9	28.5	40.5	22.2	61.5	76.4	73.8	72.6
GQ26_0033390	scf00003	-	protein	0	1111	0.2642	30.3	30.3	1	47.2	22.7	41.7	24.8	33.2	18.7	38	16.3
GQ26_0033400	scf00003	-	protein	0	0011	0.1521	37.2	17.5	2.13	25	17.1	14.8	12.9	34.7	49.8	32.7	31.5
GQ26_0033410	scf00003	+	protein	0	0011	0.223	13.8	5.8	2.37	7.1	5.1	5.6	5.6	18.6	13.9	11.4	11.3
GQ26_0033420	scf00003	-	protein	0	1111	0.4879	30.5	30.5	1	30.9	21.5	46.5	26.4	30.8	30.5	26.3	31.4
GQ26_0033430	scf00003	-	protein	0	0000	NaN	NaN	NaN	NaN	0.7	0.3	0.1	0.6	0.7	0.5	0.1	0.2
GQ26_0033440	scf00003	+	protein	0	0011	0.0179	17.5	0.6	31.33	0.6	0.7	0.5	0.5	13.3	27.4	13.5	15.9
GQ26_0033450	scf00003	-	protein	0	1000	0.6449	41.4	25.4	1.63	46.2	36.6	27.8	19.7	40.5	12.3	24.3	27.8
GQ26_0033460	scf00003	-	protein	0	0001	0.0097	62.8	34.1	1.84	41.5	30.1	32.5	28.1	44.3	28.3	68.2	57.5
GQ26_0033470	scf00003	-	protein	0	0011	0.4887	125.9	86.5	1.46	113.5	84.6	78.1	69.7	146.1	119.2	113.6	124.9
GQ26_0033480	scf00003	-	protein	0	1011	0.5177	28.9	17.2	1.68	37.5	23.7	18.5	15.9	37.2	23.2	28.4	23.6
GQ26_0033490	scf00003	+	protein	0	0001	0.2037	13.8	5.4	2.55	4.6	3.9	8.2	6.9	6.9	1.9	10.4	17.1
GQ26_0033500	scf00003	-	protein	0	1111	0.3072	24.8	24.8	1	26.5	17	29	19	36.4	21.6	28.8	20.5
GQ26_0033510	scf00003	+	protein, partial	0	1100	0.0052	73.8	39.2	1.88	86.1	67	71.8	70.2	49.5	36.8	29.1	41.3
GQ26_0033520	scf00003	-	protein	0	1001	0.6322	29.5	14.3	2.06	46.7	21	13.4	9	25.4	9.6	26.2	24
GQ26_0033530	scf00003	+	protein	0	1111	0.6657	22.5	22.5	1	32.7	23.5	24.8	20.1	27.6	12.7	22	16.9
GQ26_0033540	scf00003	+	protein	0	0100	0.7069	26.2	12.1	2.17	22.2	11.6	29.3	23.2	14.6	6.1	7.4	10.5
GQ26_0033550	scf00003	-	protein	0	1111	0.9293	28	28	1	47.9	28.2	22.1	18.2	39	19.2	23.1	26
GQ26_0033560	scf00003	+	protein	0	1111	0.4061	88.6	88.6	1	122.5	85.5	78.4	74.2	111	60.4	98.1	78.5
GQ26_0033570	scf00003	+	protein	0	0111	0.682	1174.5	748.6	1.57	831.3	665.8	1442.6	1313.3	1086.2	987.9	1068	1149.2
GQ26_0033580	scf00003	-	protein	0	1100	0	33	7.3	4.54	27.4	32.8	35.8	36.1	6.7	8	6.4	8
GQ26_0033590	scf00003	+	protein	0	0100	0.0003	30.5	5.4	5.65	10.1	9.1	31.6	29.4	3.6	3.6	2.8	3.1
GQ26_0033600	scf00003	-	protein	0	0011	0.8242	15.9	5.9	2.7	3.3	1.5	12.8	6	16.6	15.2	9.8	22.3
GQ26_0033610	scf00003	-	protein	0	0011	0.0906	11.1	3	3.7	3.2	1.5	3.6	3.7	13.8	9.5	5.3	15.7
GQ26_0033620	scf00003	-	protein	0	0100	0.0085	24.1	5.2	4.65	5.4	5.2	31.7	16.5	7.2	2.5	5.5	5.3
GQ26_0033630	scf00003	-	protein, partial	0	0100	0.0398	2.1	0.5	4.21	0.9	0.7	2.6	1.7	0.7	0.2	0	0.4
GQ26_0033640	scf00003	+	protein	0	0100	0.0006	60.8	19.5	3.12	15.4	22.7	66.7	55	14.7	14.3	23.2	26.9
GQ26_0033650	scf00003	+	protein	0	1100	0.1719	1.3	0.2	5.97	0.6	1.3	1.6	1.5	0.3	0.2	0.2	0.1
GQ26_0033660	scf00003	+	protein	0	0100	0.7119	3	0.8	3.59	1.5	1.6	3.7	2.2	0.4	0.3	0.3	0.8
GQ26_0033670	scf00003	-	protein	0	1000	0.0007	30.4	5.3	5.69	34.7	26.2	7.5	10.2	6	3.8	2.3	2.3
GQ26_0033680	scf00003	+	protein	0	1010	0.025	40.6	19.6	2.07	48.5	39.9	14.4	15.7	39.9	34.3	24.7	23.6
GQ26_0033690	scf00003	-	protein	0	1111	0.3108	7.2	7.2	1	10.8	5.4	5.9	4	12.9	4	9.4	4.9
GQ26_0033700	scf00003	-	protein	0	1000	0.1099	0.9	0.2	4.57	0.7	1	0.3	0.5	0.1	0	0.1	0.2
GQ26_0033710	scf00003	-	protein	1	0010	0.1873	11.7	4.9	2.37	8.2	5.2	2.3	2.2	10.9	12.4	4.9	6.7
GQ26_0033720	scf00003	-	protein	0	0000	NaN	NaN	NaN	NaN	0.3	0.2	0	0.1	0.3	0	0.1	0
GQ26_0033730	scf00003	-	protein, partial	0	1000	0.6203	36.6	18.6	1.97	41	32.3	16.8	13.1	22.2	10	29	20.2
GQ26_0040010	scf00004	+	protein	1	1100	0.0009	4.9	0.5	10.56	6.3	5.2	4.2	4.1	0.4	0.6	0.4	0.5
GQ26_0040020	scf00004	-	protein	0	0011	0.9959	5.2	1.2	4.39	0.8	2.6	0.7	0.5	1.1	8.8	2.2	8.6
GQ26_0040030	scf00004	+	ncRNA	0	0010	0.4056	2.5	1.3	1.82	1.9	0.8	1.5	1.1	1.8	3.1	0.9	1.8
GQ26_0040040	scf00004	-	protein	0	0010	0.7645	2.9	1.4	2.07	1.1	1.3	1.5	0.6	2.1	3.7	1.7	2.2
GQ26_0040050	scf00004	-	protein	0	0000	NaN	NaN	NaN	NaN	0.3	0	0.3	0	0.3	0	0	0
GQ26_0040060	scf00004	-	protein	0	1000	0.7118	2.2	1.2	1.85	2.9	1.4	1.2	1.1	1.8	0.6	1	1.5
GQ26_0040070	scf00004	-	protein	0	1000	0.0045	1.8	0.2	9.36	2.4	1.2	0.1	0.2	0	0.1	0.3	0.3
GQ26_0040080	scf00004	-	protein	0	1010	0.1245	4.1	2	2.01	4.5	4.5	2.1	2.1	5	2.3	1.9	2
GQ26_0040090	scf00004	+	protein	0	1000	0.3901	41.9	33.5	1.25	44.2	39.7	36	35.4	35.1	25.7	33.1	35.6
GQ26_0040100	scf00004	+	protein	0	1100	0.0428	14.9	3.3	4.52	13.8	20.4	10.5	14.8	7.9	2.1	1	2.2
GQ26_0040110	scf00004	-	protein	0	1011	0.9096	69.4	53	1.31	81.6	64.9	55.8	50.2	84.2	58.2	64.2	63.1
GQ26_0040120	scf00004	+	protein, partial	0	1000	0.2397	0.8	0.2	5.2	1	0.6	0.3	0.4	0.2	0	0	0
GQ26_0040130	scf00004	+	ncRNA	0	1010	0.0829	2.2	0.6	3.54	2.6	2.7	0.8	0.8	2.2	1.3	0.5	0.4
GQ26_0040140	scf00004	-	protein	0	1000	0.4209	23.2	7.9	2.94	32.7	13.8	15.3	8.8	12	3	5.7	2.7
GQ26_0040150	scf00004	+	protein	0	0110	0.0357	22.9	17.2	1.33	15.2	18.3	24.1	22.3	22.2	22.9	14.9	20.5
GQ26_0040160	scf00004	+	protein	0	1001	0.0414	42.2	27.3	1.55	48	42.5	25.3	23.6	34	26.2	41.4	37
GQ26_0040170	scf00004	-	protein	0	0010	0.4547	21.2	14.6	1.45	15.6	14	18.8	14.5	21	21.3	10.7	13.8
GQ26_0040180	scf00004	+	protein	1	0011	0.3789	11.2	6.8	1.64	7.7	8.4	6.2	5	14.8	10	10.5	9.5
GQ26_0040190	scf00004	-	protein	0	1100	0.0533	37.3	21.2	1.76	44.1	38.2	36.2	30.7	25.5	22.9	18.6	17.8
GQ26_0040200	scf00004	-	protein	0	1000	0.4984	35.8	14.8	2.42	41.2	30.3	23.4	20.3	10.1	15.2	9.6	10.2
GQ26_0040210	scf00004	-	protein	1	1000	0.3283	43.1	8.1	5.35	44.4	41.9	18.2	21.4	2.7	2.5	1.5	2.2
GQ26_0040220	scf00004	-	protein	0	1000	0.5724	67.5	31.5	2.14	87	48	30	21.3	61.7	22.9	22.1	31.1
GQ26_0040230	scf00004	+	protein	0	1000	0.0353	13.9	5.2	2.66	17.8	10	4.2	6.9	7.3	4.8	3.6	4.6
GQ26_0040240	scf00004	-	protein	0	0011	0.0052	55.3	11.9	4.67	3.2	8.4	17.7	18.1	36.8	63.9	59.2	61.5
GQ26_0040250	scf00004	.	ncRNA	0	0111	0.9196	8.8	3.5	2.51	4.8	2.2	9	4.8	9.2	12.8	6.3	10.6
GQ26_0040260	scf00004	+	protein	0	0001	0.2441	4	1.4	2.84	1.8	1.1	1	0.6	2	2	2.4	5.6
GQ26_0040270	scf00004	-	protein	0	1111	0.742	12.3	12.3	1	18.6	8.6	7.3	6.2	23.5	9.7	11	13.2
GQ26_0040280	scf00004	+	protein	0	1011	0.8191	9.2	2.4	3.88	9.2	4.5	2.8	1.9	14.9	8.2	9.1	9.5
GQ26_0040290	scf00004	+	protein	1	1000	0.1875	77.4	5.2	14.85	129.5	25.3	3.1	3.8	12	3.4	5	4
GQ26_0040300	scf00004	-	protein	0	1100	0.3154	37.1	22.2	1.67	48.3	34.5	31.9	33.9	23.3	15.1	25.7	24.6
GQ26_0040310	scf00004	+	protein	0	1001	0.3914	73.3	49.2	1.49	96.7	56.7	46.3	40.2	59.7	50.7	75.7	64.2
GQ26_0040320	scf00004	+	protein	0	0001	0.1134	42.6	18.7	2.28	30.4	18.8	11.7	10.6	21.9	18.6	46.9	38.2
GQ26_0040330	scf00004	-	protein	0	1100	0.0015	19.5	8	2.44	21.8	19.4	20.1	16.8	10.9	4.4	8	8.6
GQ26_0040340	scf00004	-	protein	0	0001	0	40.3	6.9	5.87	3	6.7	7.9	6.3	5.2	12.2	36.7	44
GQ26_0040350	scf00004	+	protein	0	1111	0.7351	6.3	6.3	1	7.5	6.7	4	4.5	10.8	4.4	6.6	5.8
GQ26_0040360	scf00004	+	protein	0	0011	0.1067	40.1	9.1	4.41	14.1	5.3	8.4	8.5	39.8	39.3	63.3	17.9
GQ26_0040370	scf00004	-	protein	0	0011	0.9221	234.6	28.8	8.15	29.2	40.5	19.4	26.1	77.1	537.3	181.4	142.8
GQ26_0040380	scf00004	+	protein	0	0011	0.0005	98.1	18.3	5.37	16.4	17.5	20.9	18.3	71.3	121.4	98.3	101.5
GQ26_0040390	scf00004	-	protein	0	0011	0.0832	2.1	0.8	2.57	1	1.1	0.5	0.7	1.8	1.9	1.8	3
GQ26_0040400	scf00004	+	ncRNA	0	1010	0.9809	15	8.7	1.73	11.1	17.8	4.3	17.1	13.9	17	5.1	8.1
GQ26_0040410	scf00004	-	protein	0	1001	0.9378	63.3	43.6	1.45	62.7	73.7	49.9	51.5	33.3	39.5	65.1	51.9
GQ26_0040420	scf00004	-	protein	0	1000	0.4429	31.5	18.5	1.71	39.6	23.4	20.8	17.7	24	9.5	22.3	16.6
GQ26_0040430	scf00004	+	protein	0	1000	0.0393	18.5	9.2	2	19.1	17.9	9.9	11	13.4	4.3	9.4	7.5
GQ26_0040440	scf00004	-	protein	0	0100	0.9589	6.9	2.5	2.8	2.7	5.4	7	6.7	2.8	2.3	0.6	1
GQ26_0040450	scf00004	+	protein	0	1100	0.0034	7.1	1.8	3.92	7.7	8.5	7.2	5.1	1.8	2.1	1.3	2
GQ26_0040460	scf00004	-	protein	0	1000	0.0076	106.9	48.3	2.21	116.3	97.4	42.8	50.9	34.7	74	46.1	41.6
GQ26_0040470	scf00004	+	protein	0	1011	0.4141	21	10.6	1.99	20.6	19.5	8.7	12.5	27.9	12.9	26.9	18.3
GQ26_0040480	scf00004	-	protein	0	1010	0.005	37.2	20.2	1.85	41.5	38.6	20.3	16.3	30.7	38.1	21.3	22.7
GQ26_0040490	scf00004	-	protein	0	0100	0	208.2	52.9	3.94	41.8	74.9	214.5	201.8	38.2	33.1	68.2	60.9
GQ26_0040500	scf00004	+	ncRNA	0	1111	0.5386	3.4	3.4	1	5.6	3.3	4.2	3.1	4.7	1.4	2.5	2.1
GQ26_0040510	scf00004	-	protein, partial	0	1010	0.5564	13.7	7.7	1.77	19.1	10.9	7.1	7	17	7.8	8.9	7.9
GQ26_0040520	scf00004	+	protein	0	1000	0.7838	27.1	15.1	1.8	30	24.3	14.2	11.5	30	8.1	13.2	13.6
GQ26_0040530	scf00004	-	protein	0	1011	0.8361	38.9	23.3	1.67	41.9	30.1	25.9	20.6	30.9	57.6	40.2	33
GQ26_0040540	scf00004	+	protein	0	1111	0.1983	46.6	46.6	1	62.7	38.2	46.3	43.3	57	31.6	45.5	47.9
GQ26_0040550	scf00004	-	protein	0	1011	0.0002	42.7	26.4	1.62	42.1	39.8	27.4	25.4	45.2	44.1	40.6	44.2
GQ26_0040560	scf00004	+	protein	0	1111	0.765	42.5	42.5	1	36.8	33	30.9	31.3	32.4	88.4	44.8	42.3
GQ26_0040570	scf00004	-	protein	0	1111	0.8511	141.9	141.9	1	149.2	240.4	150.4	126.8	199.1	87.1	88.2	93.8
GQ26_0040580	scf00004	+	protein	0	1111	0.3491	2.3	2.3	1	3	1.6	1.9	1	4.4	1.4	3.5	1.6
GQ26_0040590	scf00004	-	protein	0	1111	0.3822	33.2	33.2	1	39.9	27.4	46.7	32	35.6	19.1	36.6	28.2
GQ26_0040600	scf00004	+	ncRNA	0	1000	0.3865	29.7	12.7	2.33	42.2	17.1	15.9	9.9	18	7.8	16.5	8.2
GQ26_0040610	scf00004	+	protein	0	1011	0.306	45.6	25.4	1.79	46.2	34.2	27.6	23.3	54.1	38.6	55.9	44.9
GQ26_0040620	scf00004	-	protein	1	0100	0.0962	0.9	0.1	13.19	0	0.3	0.4	1.4	0	0	0	0
GQ26_0040630	scf00004	-	protein	0	0001	0.2324	4.6	1.2	3.9	0.1	0.2	3.2	0.8	0.9	1.9	3.2	6
GQ26_0040640	scf00004	-	protein	0	0011	0.3824	51.1	21.5	2.38	20	11.9	29.3	24.8	28.8	82	41.8	51.8
GQ26_0040650	scf00004	-	protein	0	1011	0.1157	19.8	10.6	1.87	21.7	20.4	11.1	10.1	19.2	23	15.7	18.6
GQ26_0040660	scf00004	+	protein	0	0000	NaN	NaN	NaN	NaN	0	0.2	0.1	0.1	0.1	0	0.9	1
GQ26_0040670	scf00004	+	protein	0	1001	0.5244	12.1	6.4	1.89	12.7	8.7	4.7	4.6	9.1	7.1	16.8	10
GQ26_0040680	scf00004	-	protein	0	0011	0.1863	9.3	3.4	2.7	4.8	2.7	2.9	3.4	12.1	4	10.1	11
GQ26_0040690	scf00004	-	protein	0	1111	0.5365	0.9	0.9	1	0.5	0.4	1.3	0.8	1.5	0.2	0.6	1.4
GQ26_0040700	scf00004	+	protein	0	1111	0.8447	5	5	1	5.2	1.1	3.1	2.5	13.8	3.6	5.6	5.2
GQ26_0040710	scf00004	-	protein	0	0001	0.6293	68	40.8	1.67	45.6	26.6	44	28.5	49.4	50.4	72.9	63
GQ26_0040720	scf00004	+	protein	0	1011	0.0387	1.1	0.3	3.37	0.9	0.9	0.3	0.3	1.2	0.9	0.9	1.5
GQ26_0040730	scf00004	-	protein	0	0000	NaN	NaN	NaN	NaN	0	0.4	0.5	0.6	0	0	0.1	0.4
GQ26_0040740	scf00004	+	protein	0	0100	0	5.7	0.2	27.96	0.2	0.3	6.7	4.7	0.2	0.3	0.1	0.2
GQ26_0040750	scf00004	-	protein	1	0000	NaN	NaN	NaN	NaN	0.2	0.4	0.1	0.1	0	0	0.1	0
GQ26_0040760	scf00004	-	protein	1	0000	NaN	NaN	NaN	NaN	0.5	0.3	0	0	0.1	0	0	0
GQ26_0040770	scf00004	+	protein	0	1000	0.0192	2	1.2	1.72	1.9	2.2	1.4	1.2	1.5	0.8	1.2	1.1
GQ26_0040780	scf00004	-	protein	0	0000	NaN	NaN	NaN	NaN	0.2	0	0	0.2	0.3	0.2	0.4	0.6
GQ26_0040790	scf00004	-	protein	0	0100	0.031	3.1	0.5	6.5	0.7	1.3	2.3	3.8	0.5	0.1	0.2	0
GQ26_0040800	scf00004	-	protein	1	0000	NaN	NaN	NaN	NaN	0	0	0.3	0.5	0	0	0.4	0.4
GQ26_0040810	scf00004	-	protein	0	0000	NaN	NaN	NaN	NaN	0.5	0.4	0.6	0.1	0.1	0.1	0	0.1
GQ26_0040820	scf00004	-	protein	0	0010	0.3288	0.9	0.3	3.03	0.3	0.3	0.2	0.6	1.4	0.5	0.3	0.1
GQ26_0040830	scf00004	+	protein	0	1111	0.7858	20.6	20.6	1	58.3	11	1.8	3.3	31.2	10.1	34.1	15.1
GQ26_0040840	scf00004	+	protein	1	1011	0.1807	81.6	12.4	6.56	123.9	56.7	5.2	19.7	79.1	51.4	98.3	80.3
GQ26_0040850	scf00004	+	protein	0	1111	0.8478	8.5	8.5	1	10.5	7.9	9	9.5	12.2	6.3	7.4	5.4
GQ26_0040860	scf00004	-	protein	0	1000	0.1947	9.1	4.9	1.84	11.5	6.7	5.2	5.9	6.7	3.9	3.9	4
GQ26_0040870	scf00004	+	protein	0	1000	0.0518	5.6	2.1	2.66	7.1	4.1	2.2	1.8	3.6	1.6	1.8	1.6
GQ26_0040880	scf00004	-	protein	1	0001	0	8.2	0.3	26.14	0.2	0	0.2	0.4	0.5	0.5	9.3	7.1
GQ26_0040890	scf00004	-	protein	0	0000	NaN	NaN	NaN	NaN	0.3	0.2	0.4	0.1	0.2	0	0.8	0.9
GQ26_0040900	scf00004	+	protein	0	1111	0.6789	2.6	2.6	1	4.3	2.5	2.1	2.5	2.5	1.4	1.9	3.4
GQ26_0040910	scf00004	+	protein	0	1100	0.2993	467.9	247.1	1.89	309	518.3	438.4	605.8	171	210.6	251.3	355.4
GQ26_0040920	scf00004	-	protein	0	0000	NaN	NaN	NaN	NaN	0.2	0.3	0.3	0.6	0.2	0.1	0.5	0
GQ26_0040930	scf00004	-	protein	0	0101	0.7	0.9	0.4	2.53	0.3	0.8	1	1.1	0.2	0.2	0.9	0.6
GQ26_0040940	scf00004	-	protein	0	0000	NaN	NaN	NaN	NaN	0	0	0.1	0	0	0	0.1	0
GQ26_0040950	scf00004	+	protein	0	0000	NaN	NaN	NaN	NaN	0.2	0.4	0.7	0.8	0.2	0.3	0.4	0.1
GQ26_0040960	scf00004	-	protein	0	0000	NaN	NaN	NaN	NaN	0	0	0.3	0.6	0	0	0.3	0
GQ26_0040970	scf00004	-	protein	0	1010	0.144	30.9	18.7	1.65	24.5	39.1	15.7	23.1	34.8	25.2	17.6	18.5
GQ26_0040980	scf00004	-	protein	0	1000	0.5015	7.1	4.4	1.61	6.9	7.3	4.5	5.4	4.3	2.6	6.6	2.7
GQ26_0040990	scf00004	-	protein	0	1111	0.5524	47.5	47.5	1	50.6	47.4	53.9	49.3	54.3	38.1	44.6	42
GQ26_0041000	scf00004	+	protein	0	1111	0.3756	1.7	1.7	1	2.2	1.6	1.9	1.5	2.2	0.5	2.1	1.9
GQ26_0041010	scf00004	+	protein	0	1111	0.4487	12.4	12.4	1	15.4	16.1	7.4	10.1	20.6	6.4	13.9	9.4
GQ26_0041020	scf00004	+	protein	0	0111	0.5738	23.9	10.5	2.27	8.1	13	21.8	19.1	24.5	17.9	31.2	29.2
GQ26_0041030	scf00004	-	protein	0	0001	0.5891	5.5	1.4	4.02	0.2	1.2	0.5	0.9	2	3.5	3.5	7.5
GQ26_0041040	scf00004	-	protein	0	1111	0.5278	31.1	31.1	1	18.7	36.1	20.7	23.3	59.6	24.1	30.4	35.6
GQ26_0041050	scf00004	+	ncRNA	0	1100	0.5101	29.9	2.7	11.21	31.3	47.1	20.6	20.7	4.7	3.3	1.7	1.1
GQ26_0041060	scf00004	-	protein	0	0010	0.6877	20.1	10.5	1.92	13.7	9.1	6.7	6.6	12.9	27.4	16.7	10.1
GQ26_0041070	scf00004	-	protein	0	0101	0.5022	186.8	88.9	2.1	86.9	79	234.5	205.7	77.9	111.7	164.9	142
GQ26_0041080	scf00004	+	protein	0	0101	0.1895	5.2	3	1.75	2.8	2.1	5.3	4.5	3.6	3.5	6.7	4.3
GQ26_0041090	scf00004	-	protein	0	0011	0.2071	4.7	2.2	2.12	2.1	1.9	2.5	2.2	7	3.5	4.6	3.7
GQ26_0041100	scf00004	+	protein	0	1111	0.2049	27.9	27.9	1	33.5	27	30.5	20.6	35.6	19.8	27	29.1
GQ26_0041110	scf00004	-	protein	0	1100	0.1742	461.3	226.9	2.03	284.7	533.7	441.7	585.1	150.2	229.4	252.5	275.6
GQ26_0041120	scf00004	-	protein	0	1011	0.5163	25.3	16.3	1.55	20.3	25.7	14.6	18.1	27.6	31.2	24.2	22.9
GQ26_0041130	scf00004	+	protein	0	1111	0.4025	22.7	22.7	1	26.9	21.5	21.2	17.4	28.5	15.4	27.3	23.2
GQ26_0041140	scf00004	+	protein	0	1100	0.0276	9.8	2	4.8	6.5	10.1	13.8	8.9	3	1.8	1.9	1.5
GQ26_0041150	scf00004	-	protein	0	1000	0.1099	33.2	13.1	2.54	33.9	32.4	8.5	12.9	10.9	25.5	12.1	8.7
GQ26_0041160	scf00004	+	protein	0	0000	NaN	NaN	NaN	NaN	0.1	0.3	0.2	0.4	0.3	0.1	0.5	0.4
GQ26_0041170	scf00004	-	protein	0	0010	0.4201	93.8	45.8	2.05	44.2	42.8	40.3	37.5	53.8	133.8	50.1	59.9
GQ26_0041180	scf00004	-	protein	0	0001	0.1745	35.8	18.1	1.98	19.3	12.6	17.3	14.1	29.8	15.4	38.4	33.2
GQ26_0041190	scf00004	+	protein	0	1101	0.13	147.1	106.6	1.38	157	155.3	130.9	144.1	89.5	123.6	145.6	149.6
GQ26_0041200	scf00004	-	protein	0	1111	0.2614	23.6	23.6	1	33	19.4	22.3	20.8	25.2	20.9	27	20.1
GQ26_0041210	scf00004	+	protein	0	1000	0.3637	74.6	57.9	1.29	77.5	71.7	56.8	57.5	58.4	49	69.8	55.7
GQ26_0041220	scf00004	+	protein	0	1001	0.227	41.8	21.2	1.97	50.3	30.4	24.6	21.9	26.9	11.5	55.4	31
GQ26_0041230	scf00004	+	protein	0	1111	0.3968	7.5	7.5	1	8.3	4.6	4.1	4.3	18.8	2.7	8.9	8.5
GQ26_0041240	scf00004	-	protein	0	0100	0	120.6	23.3	5.17	15.2	18.5	130.3	110.9	27.1	19.1	33.2	26.7
GQ26_0041250	scf00004	+	protein	0	1100	0.024	8.4	3.9	2.13	9.6	8.8	8.2	6.8	5.6	3.8	2.4	3.9
GQ26_0041260	scf00004	-	protein	0	0001	0.8811	3.9	2.1	1.84	2.1	1.1	3.2	2.3	2.3	1.6	3.2	4.5
GQ26_0041270	scf00004	-	protein	0	1100	0.3308	15.9	6.8	2.33	22.2	12.5	17	12.1	13.9	4.2	5.1	4.1
GQ26_0041280	scf00004	+	protein	0	1110	0.7703	1.3	0.2	5.95	2.2	0.7	0.8	1.1	2	1	0.1	0.4
GQ26_0041290	scf00004	-	protein	0	1011	0.0331	80.7	44.9	1.8	98.3	69.2	43.3	46.5	88.5	76.9	69.8	81.4
GQ26_0041300	scf00004	-	protein	0	0011	0.0258	788.1	153.8	5.13	138.4	131.1	165.7	179.8	605.7	776.6	586	1184
GQ26_0041310	scf00004	+	ncRNA	0	1111	0.357	3.2	3.2	1	3	2.5	2.8	3.2	4.7	2.4	2.7	4.6
GQ26_0041320	scf00004	+	protein	0	0011	0.1197	19.5	3.8	5.15	8.7	3.1	2.4	1	24.5	14	9.7	29.6
GQ26_0041330	scf00004	-	protein	0	0001	0.5403	2	1.3	1.57	1.1	1.2	1.6	1.2	1.6	1	2.5	1.5
GQ26_0041340	scf00004	+	protein	0	0100	0.0336	14.2	4.1	3.5	6.6	3.5	19	9.4	4.5	2.7	2.7	4.4
GQ26_0041350	scf00004	+	protein	0	0100	0.0006	903.1	92.6	9.75	194.8	274.8	967.5	838.6	27.4	18.1	28.8	11.8
GQ26_0041360	scf00004	+	protein	0	1111	0.4096	14.4	14.4	1	22.7	13.1	20.6	11.6	18.6	5.1	14.5	9
GQ26_0041370	scf00004	-	protein	0	0011	0.2272	340.1	221.4	1.54	203.5	286	204.3	192	351.7	391.1	266.1	351.5
GQ26_0041380	scf00004	-	protein	1	0111	0.0339	122.5	28.3	4.34	26.2	30.3	130.6	111.3	149.5	144.7	107.4	91.5
GQ26_0041390	scf00004	-	protein	0	1111	0.858	14.2	14.2	1	19.5	15	12.2	11.1	17.7	10.6	14.8	13.1
GQ26_0041400	scf00004	+	protein	0	0011	0.001	54.7	30.4	1.8	28.8	32	30.8	30	57.2	47.6	51.5	62.5
GQ26_0041410	scf00004	+	protein	0	1000	0.1014	242.6	170.1	1.43	223.1	262.2	178.2	195	131.1	169.2	172.2	174.8
GQ26_0041420	scf00004	-	protein	0	1000	0.6067	29.3	20.9	1.4	33.7	24.8	22.5	23.1	27.1	17.7	19.7	15.2
GQ26_0041430	scf00004	+	protein	0	1101	0.0553	1084.9	671.5	1.62	1113.3	1206.3	1027.1	1185.8	571.6	771.3	1004.8	971.8
GQ26_0041440	scf00004	-	protein	0	1111	0.4608	73.5	73.5	1	114.2	55.8	72.2	59.9	72.4	45.5	104.4	63.1
GQ26_0041450	scf00004	+	protein	0	0010	0.303	109.5	79.4	1.38	74.8	78.3	88	67.1	130.3	88.6	80.9	87.3
GQ26_0041460	scf00004	-	protein	0	0010	0.0007	69.5	42.1	1.65	45.7	38.3	39.4	39.2	74.4	64.7	44.3	45.9
GQ26_0041470	scf00004	-	protein	0	1010	0.7547	7.8	5.6	1.4	8.5	6.5	6	6.7	9.7	6.5	3.9	5.8
GQ26_0041480	scf00004	+	protein	0	1111	0.382	6.5	6.5	1	10.7	6.2	7.5	6	8.8	2.1	6.9	3.7
GQ26_0041490	scf00004	+	protein	0	1001	0.2897	15.7	8.7	1.8	21.5	12.7	9.9	6.9	11.8	6.2	16.9	11.5
GQ26_0041500	scf00004	+	protein	0	1111	0.8743	1	1	1	1.6	0.7	2.5	1	1.4	0.3	0.4	0.3
GQ26_0041510	scf00004	+	protein	0	0010	0.332	6.4	2.4	2.64	4	2.8	1.6	1.4	9	3.7	2	2.8
GQ26_0041520	scf00004	-	protein, partial	0	0010	0.2188	10.6	3.1	3.46	6.6	3.6	1.7	0.9	13.8	7.4	2.8	2.9
GQ26_0041530	scf00004	-	protein	0	0000	NaN	NaN	NaN	NaN	0.2	0	0.1	0.1	0	0	0	0
GQ26_0041540	scf00004	+	protein	0	0011	0.7497	1.5	0.5	3.09	0.1	0.1	0.8	0.8	1.5	1	1.3	2.3
GQ26_0041550	scf00004	-	protein	0	0110	0.9232	24.2	14.2	1.7	12.6	20.7	22.4	23.2	14.4	36.8	12.1	11.7
GQ26_0041560	scf00004	+	protein	0	1000	0	14.2	2.4	5.92	13	15.3	2.2	2.6	3.9	2.4	2.2	1.1
GQ26_0041570	scf00004	-	protein	0	0011	0.0626	31.5	16.2	1.94	22.5	11.7	15.9	14.9	35.4	33.5	34.2	22.8
GQ26_0041580	scf00004	+	protein	0	1011	0.8076	21.6	9.5	2.29	20.2	14.5	10.3	8.6	27.1	22.4	26.7	18.9
GQ26_0041590	scf00004	+	protein	0	1000	0.3317	1.5	0.3	4.54	2.5	0.6	0.2	0.3	0.8	0.2	0.2	0.3
GQ26_0041600	scf00004	-	protein	0	1111	0.8156	33.1	33.1	1	49.7	27.3	37.2	35.8	25.2	29.4	33.6	26.9
GQ26_0041610	scf00004	+	protein	0	1111	0.5342	0.4	0.4	1	0.1	0.1	0.4	0.3	0.1	1.2	0.2	0.5
GQ26_0041620	scf00004	+	protein	0	0011	0.8403	4.1	0.3	14.18	0.3	0.1	0.2	0.5	1.2	8.9	0.9	5.3
GQ26_0041630	scf00004	+	protein	1	0100	0	10.1	0.1	105.08	0.1	0.1	11	9.1	0	0	0.2	0.1
GQ26_0041640	scf00004	-	protein	0	1111	0.3816	1.4	1.4	1	2.9	1	1.1	0.4	2.5	0.7	1.2	1.4
GQ26_0041650	scf00004	+	protein	0	0010	0.0001	65.6	4.1	16.09	1.5	0.4	0.1	0.3	57.1	74.1	6.8	15.3
GQ26_0041660	scf00004	-	protein	0	0010	0	191.4	7.4	25.82	8	5.5	0.9	1.7	177.8	205	9.8	18.6
GQ26_0041670	scf00004	+	protein	0	0011	0.378	55	4.5	12.32	5.4	2.1	5.5	4.9	101.7	38	33.7	46.7
GQ26_0041680	scf00004	-	protein	0	0110	0.7775	1.6	0.7	2.34	0.4	0.7	2.4	1.4	2.2	0.5	0.8	0.8
GQ26_0041690	scf00004	+	protein	0	0010	0.6166	14.2	9.9	1.44	11	9.2	11.3	8.9	18.1	10.3	9.9	9.1
GQ26_0041700	scf00004	+	ncRNA	0	0100	0.1947	1.1	0.5	2.49	0.4	0.5	1	1.3	0.4	0.2	0.8	0.5
GQ26_0041710	scf00004	-	protein	0	0100	0.0384	8.3	2.9	2.86	1.4	1.3	7.6	9	3.4	3.3	3	5.1
GQ26_0041720	scf00004	+	protein	0	0100	0.4573	25.7	9.1	2.82	17.8	11.4	30	21.3	6.3	4.6	6.8	7.9
GQ26_0041730	scf00004	-	protein	0	0010	0.0051	15.9	8.9	1.79	9.6	8.6	9.3	6.4	16.7	15.1	8.4	11
GQ26_0041740	scf00004	-	protein	0	0100	0.0063	595.5	196.3	3.03	357.3	144.3	624.2	566.7	239.9	154.7	179.8	101.9
GQ26_0041750	scf00004	-	protein	0	1011	0.23	82.8	29.9	2.77	75.1	62.1	30.3	29.6	106.3	59.1	96.3	97.8
GQ26_0041760	scf00004	+	protein	0	0011	0.1465	4.4	1.1	4.07	0.9	0.4	1.6	1.4	5.2	2.3	3.5	6.7
GQ26_0041770	scf00004	+	protein	0	0000	NaN	NaN	NaN	NaN	0	0.1	0.4	0.2	0.8	0.4	0.3	0
GQ26_0041780	scf00004	-	protein	0	1111	0.5384	48.9	48.9	1	52.5	42.7	45.8	43.9	43	53.3	46.1	64.1
GQ26_0041790	scf00004	+	protein	0	1111	0.26	63.8	63.8	1	64.3	58.8	73.4	68.7	75.4	42.1	49.9	78
GQ26_0041800	scf00004	+	protein	0	1010	0.5641	35.1	26.8	1.31	33.7	31.5	26.6	24	44.2	30.9	27.1	29.5
GQ26_0041810	scf00004	+	protein	0	0110	0.0062	2.2	0.5	4.8	0.3	0.5	2.3	2.3	3	1.4	0.5	0.5
GQ26_0041820	scf00004	-	protein	0	0010	0.0016	1.7	0.4	4.23	0.2	0.3	0.8	0.2	1.8	1.6	0.6	0.4
GQ26_0041830	scf00004	-	protein	0	0010	0.0723	10.3	1.4	7.19	0.4	0.2	0	0.1	11.6	9	3.3	4.6
GQ26_0041840	scf00004	-	protein	0	0011	0.2746	10.9	0.1	83.19	0	0	0.2	0.2	8.6	6.4	11.3	17.4
GQ26_0041850	scf00004	+	protein	0	0011	0.0014	16.8	0.3	55.09	0.1	0.3	0.4	0.4	16.7	12.4	15.2	22.9
GQ26_0041860	scf00004	-	protein	0	0011	0.0001	87.8	1.5	59.06	1.1	1.8	1.6	1.6	77.6	111.9	70.2	91.5
GQ26_0041870	scf00004	+	protein	0	0001	0.0047	10.6	0.7	15.68	0.3	0.3	0.2	0.2	1.7	1.4	7	14.2
GQ26_0041880	scf00004	-	protein	0	1110	0.4491	53	32.2	1.65	55.3	63.3	58.2	48.2	39.2	53.9	34.6	29.7
GQ26_0041890	scf00004	-	protein	0	1111	0.9302	14.3	14.3	1	18.5	10.7	12	8.9	26.8	13.1	12.5	12.3
GQ26_0041900	scf00004	-	protein	0	1110	0.0755	2.2	1.1	2.03	2.5	2.3	2.1	2.1	2.5	1.8	0.6	1.6
GQ26_0041910	scf00004	+	protein	0	1000	0.0011	12.1	2.9	4.23	10.8	13.5	3.7	4.4	2.2	4.1	1.1	1.7
GQ26_0041920	scf00004	+	protein	0	0101	0.0003	1.4	0.2	7.92	0	0.2	1	1.5	0.1	0.3	1.6	1.3
GQ26_0041930	scf00004	+	protein	0	0011	0.3609	24.1	13.7	1.77	17.3	10.4	14.1	12.8	22.1	19.5	29.2	25.8
GQ26_0041940	scf00004	+	protein	1	1000	0.1349	20.8	2.7	7.71	28.9	12.7	6.9	7.5	0.3	0.2	0.2	1.1
GQ26_0041950	scf00004	-	protein	0	0000	NaN	NaN	NaN	NaN	0.1	0	0	0.1	0	0	0	0
GQ26_0041960	scf00004	+	protein	0	0000	NaN	NaN	NaN	NaN	0.1	0.1	0	0	0.1	0.3	0.2	0.5
GQ26_0041970	scf00004	-	protein	0	0001	0.9883	51.8	17.7	2.93	0.6	0.7	33.4	18.1	7.3	45.9	50.8	52.8
GQ26_0041980	scf00004	-	protein	0	1111	0.5423	0.8	0.8	1	0.6	0.5	0.6	0.4	0.5	1.4	0.4	2.1
GQ26_0041990	scf00004	+	protein	0	0010	0.1882	6	1.8	3.37	1.5	1.5	1	1.1	3.7	8.3	2.7	2.9
GQ26_0042000	scf00004	-	protein	0	1100	0.1305	26.3	1.4	18.35	31.2	36.6	17.3	20.1	2.2	1.4	1.3	0.9
GQ26_0042010	scf00004	+	protein	0	1100	0.2445	5.6	0.6	10.14	6.7	7.7	3.5	4.5	0.9	0.5	0.3	0.5
GQ26_0042020	scf00004	+	protein	0	1100	0.0678	2167.6	533.4	4.06	1522.3	3262.5	1589.5	2296	330.4	1174	328.4	301
GQ26_0042030	scf00004	+	protein	0	0011	0.475	107.3	38.1	2.82	30.2	25.1	49.5	47.5	69.4	184.2	91.8	83.6
GQ26_0042040	scf00004	-	protein	0	0010	0.2587	10.4	6.8	1.53	7.6	4.7	7	5.9	11	9.7	9	6.4
GQ26_0042050	scf00004	-	protein	0	0111	0.642	6.7	1.8	3.62	2	1.7	6.5	5.4	10.4	7.4	3.3	7
GQ26_0042060	scf00004	-	protein	0	0100	0	1.5	0.1	11.52	0.1	0.2	1.7	1.2	0.1	0.1	0.1	0.1
GQ26_0042070	scf00004	-	protein	0	0010	0.4105	0.7	0.2	2.93	0.2	0.3	0.3	0.3	1	0.3	0.1	0.1
GQ26_0042080	scf00004	-	protein	0	1111	0.3915	0.8	0.8	1	0.4	0.4	0.8	1	2.5	0.2	0.5	0.7
GQ26_0042090	scf00004	-	protein	0	1100	0.0252	4.1	2.2	1.85	3.9	4.5	3.8	4	3.2	1.9	1.8	1.9
GQ26_0042100	scf00004	+	protein	0	1100	0.7348	30.2	5	6.01	17.4	25.6	24.5	53.3	7.7	6	3.7	2.8
GQ26_0042110	scf00004	+	protein	0	1000	0.0012	24.6	7.2	3.4	20.3	28.9	8.8	6.1	10.2	7.3	5.6	5.5
GQ26_0042120	scf00004	-	protein	0	1111	0.45	16.4	16.4	1	20.8	13.9	13.4	10	25.9	9.6	22.4	15.2
GQ26_0042130	scf00004	-	protein	0	1100	0.0211	55.9	31.8	1.76	64.8	54.6	55.6	48.5	41.2	23.5	33.4	28.9
GQ26_0042140	scf00004	+	protein	0	1100	0.0001	333.8	132.4	2.52	314.3	307.3	328.8	384.9	145.5	145.8	128.9	109.6
GQ26_0042150	scf00004	-	protein	0	1001	0.4423	18.7	12.2	1.53	21.6	17.2	10.2	10.6	19	9	18.2	17.7
GQ26_0042160	scf00004	-	protein	0	1111	0.4837	27.7	27.7	1	29.3	24.9	33.3	27.1	31.1	25.2	26.2	24.2
GQ26_0042170	scf00004	+	protein	0	0011	0.0803	64.4	17.5	3.68	29.8	17.7	11.6	11	86	68.2	48.5	55
GQ26_0042180	scf00004	+	protein	0	0011	0.1188	30.9	17.1	1.8	23.2	17.2	13.5	14.5	38.9	27.8	31.4	25.5
GQ26_0042190	scf00004	+	protein	0	0100	0.0069	11.8	4.2	2.77	2.8	2.9	11.9	11.6	5.2	6.6	4.5	3.5
GQ26_0042200	scf00004	+	protein	0	1100	0	329.4	92.2	3.57	273.7	379.5	336.6	327.8	88	96	97	88
GQ26_0042210	scf00004	-	protein	0	0001	0.7836	114.8	26.8	4.29	5.1	6.3	20.3	12.5	52	64.5	98.3	131.4
GQ26_0042220	scf00004	-	protein	0	0100	0.2475	39.9	17.9	2.23	20.6	27.7	48.2	31.5	15.1	12.7	12.7	18.7
GQ26_0042230	scf00004	+	protein	0	0001	0.0758	5.2	1.3	3.91	1	1.2	1.1	1.1	2.2	1.5	7.5	3
GQ26_0042240	scf00004	-	protein	0	1111	0.609	13.2	13.2	1	10.2	13.6	13.8	10.6	16.2	10.7	16.2	14.5
GQ26_0042250	scf00004	-	protein	0	1111	0.8126	7.3	7.3	1	8.1	7.8	5.7	4.3	12.6	5.7	7.2	7.4
GQ26_0042260	scf00004	-	protein	0	1000	0.0237	15.9	7.6	2.07	13.7	18	6.6	8.4	11.3	6.6	7	6
GQ26_0042270	scf00004	+	protein	0	1000	0.3111	2.6	1.4	1.83	2.2	3.1	2.1	1.4	1.8	0.9	1	1.5
GQ26_0042280	scf00004	-	protein	0	0011	0.9105	15.5	12.5	1.24	11.9	15.1	11.3	11.8	18.4	14.1	12.9	16.5
GQ26_0042290	scf00004	+	ncRNA	0	1000	0.1837	3.9	1.4	2.77	4	3.8	1.9	2.2	2.3	1.3	0.2	0.6
GQ26_0042300	scf00004	+	protein	0	0001	0.002	16.8	3.5	4.86	2	1.9	4.3	4.3	5.8	2.5	20.6	13
GQ26_0042310	scf00004	+	protein	0	1100	0.0367	466.2	232.3	2.01	323	531.5	453.3	557.2	202.7	255.5	238.6	232.4
GQ26_0042320	scf00004	-	protein	0	1110	0.7436	18.1	10.2	1.77	19	24.1	18.7	16	19.6	11.4	10.7	9.8
GQ26_0042330	scf00004	+	protein	0	1100	0.5315	9.8	3.8	2.59	6.7	8.9	12.2	11.4	6.8	4	2.3	2.1
GQ26_0042340	scf00004	+	protein	1	1100	0.0393	201.2	24.7	8.13	111.5	314.6	151.7	227	29.7	30.5	18.1	20.8
GQ26_0042350	scf00004	-	protein	0	1100	0.0598	55.6	36.9	1.5	63.7	54.9	49.1	54.5	39.2	31.6	45	32
GQ26_0042360	scf00004	-	protein	0	1110	0.5688	14.2	5.9	2.39	21.9	14	12.3	11.8	14.1	11.1	5.1	6.8
GQ26_0042370	scf00004	-	protein	0	0011	0.0094	10.8	2.6	4.13	0.9	0.8	5.9	2.9	10.5	11.9	10.9	9.9
GQ26_0042380	scf00004	+	protein	0	0100	0.0073	2	0.2	8.8	0.1	0	2.5	1.4	0.3	0	0.5	0.4
GQ26_0042390	scf00004	+	protein	0	0000	NaN	NaN	NaN	NaN	0.3	0.2	0	0.1	0	0	0	0
GQ26_0042400	scf00004	+	protein	0	0000	NaN	NaN	NaN	NaN	0	0.2	0.1	0.1	0	0	0.3	0
GQ26_0042410	scf00004	+	protein	0	1110	0.7309	0.8	0.5	1.76	0.6	0.8	0.7	1.1	1	0.6	0.4	0.5
GQ26_0042420	scf00004	-	protein	0	1101	0.4609	124.6	88.5	1.41	130.4	149.3	117.5	123.3	100.3	76.8	118.3	109
GQ26_0042430	scf00004	+	protein	0	1001	0.6409	34	19.5	1.74	45.5	25	19.7	15.2	30.5	12.6	40.9	24.6
GQ26_0042440	scf00004	-	protein	0	0011	0.7399	86	56.3	1.53	54.5	65.3	56.4	49	79.7	112.7	69.8	81.8
GQ26_0042450	scf00004	+	protein	0	1111	0.4222	7.9	7.9	1	6.9	9.4	7.3	4.3	12.9	4.6	9	9
GQ26_0042460	scf00004	-	protein	1	1000	0.0435	6.8	3.2	2.15	5.7	7.9	3.4	3.9	4.8	2.4	2.2	2.3
GQ26_0042470	scf00004	-	protein	0	0001	0.5349	12.3	2.2	5.6	0.4	0.4	0.6	0.5	6.6	4.6	9.6	15.1
GQ26_0042480	scf00004	-	protein	0	1000	0.0275	13.8	1.7	8.15	19.5	8.1	2.4	3.8	1.2	0.4	0.9	1.4
GQ26_0042490	scf00004	-	protein	0	0100	0.0001	3	0.2	14.08	0.1	0.2	3.5	2.5	0.1	0.1	0.3	0.5
GQ26_0042500	scf00004	-	protein	0	0000	NaN	NaN	NaN	NaN	0.3	0.2	0.1	0.2	0.1	0	0.1	0
GQ26_0042510	scf00004	-	protein	0	0011	0.0619	5.5	1.3	4.29	0.6	1.2	1.3	2	6.2	2.8	6.5	6.3
GQ26_0042520	scf00004	+	protein	0	0100	0.8305	84.7	52	1.63	53.3	40.8	94.1	75.4	61.7	29.4	65.9	61.1
GQ26_0042530	scf00004	+	protein	0	1100	0.5159	145.1	99.7	1.45	128	169.9	137.9	144.4	80.2	145.6	85.6	87.4
GQ26_0042540	scf00004	-	protein	1	1000	0.4649	71.2	36.6	1.95	86.7	55.7	31.9	29.5	58.8	35.8	31.4	32.3
GQ26_0042550	scf00004	+	protein	0	0100	0.0028	86.8	27.4	3.17	46	29.4	92.2	81.4	27.6	14.7	20.3	26.3
GQ26_0042560	scf00004	-	protein	0	1111	0.5037	24	24	1	25.5	19.9	26.4	23.3	23.3	27.8	23.8	22.1
GQ26_0042570	scf00004	+	protein	0	1100	0.481	96.2	66.7	1.44	112.4	99.6	89.5	83.3	67.2	57.6	66.6	75.6
GQ26_0042580	scf00004	-	protein	0	1000	0.0125	164.7	60.9	2.7	148.2	181.2	86.2	72.7	83.8	43.3	33.7	45.7
GQ26_0042590	scf00004	-	protein	0	1111	0.3891	66.2	66.2	1	55	60.3	81.1	64.1	77.1	56.5	54.6	80.8
GQ26_0042600	scf00004	+	protein	0	1111	0.6208	126.6	126.6	1	123.4	132.4	114.1	110.2	176.2	127.5	78.5	150.2
GQ26_0042610	scf00004	+	protein	0	0111	0.0526	116.4	69.8	1.67	67.9	71.8	115.8	110.9	124.7	101.9	100.1	144.9
GQ26_0042620	scf00004	-	protein	0	0100	0.4753	22.9	13.2	1.73	15	10.7	28	17.8	13.5	8	17.4	14.7
GQ26_0042630	scf00004	-	protein	0	0100	0.0209	73.1	29	2.52	37.9	17.8	86.8	59.4	42.9	20.5	33	22.1
GQ26_0042640	scf00004	+	protein	0	1111	0.857	19.6	19.6	1	28.6	14.3	14.7	12.6	21.2	17.2	28.6	19.6
GQ26_0042650	scf00004	-	protein	0	1111	0.3133	1.2	1.2	1	1.4	1	1.3	1.6	2.1	0.5	1.1	0.7
GQ26_0042660	scf00004	+	protein	1	1000	0.0238	56.7	19	2.99	39.9	73.6	19.8	23.5	20.1	11.8	24.8	13.9
GQ26_0042670	scf00004	+	protein	0	1100	0.1037	33.2	12.2	2.72	40	23.6	46.5	22.5	17.5	9.3	13.8	8.2
GQ26_0042680	scf00004	+	protein	0	0011	0.7211	29.8	20.5	1.45	24.6	22.9	17.7	16.8	30.1	32.8	27.1	29.1
GQ26_0042690	scf00004	+	protein	0	1000	0.0237	19.6	9.5	2.07	21.9	17.2	8.8	7.2	10.9	6.9	12.1	10.9
GQ26_0042700	scf00004	-	protein	0	1111	0.2862	6.9	6.9	1	10.3	5.8	9.9	5.2	9.2	2.7	6.2	5.7
GQ26_0042710	scf00004	+	protein	0	1100	0.2811	114.5	60.6	1.89	142.8	119	102.6	93.6	53.7	43.4	80.6	64.5
GQ26_0042720	scf00004	-	protein	0	1000	0.231	25.2	15.9	1.58	28.9	21.4	18.1	12.5	21.2	12.4	18.3	13.1
GQ26_0042730	scf00004	-	protein	0	0011	0.0593	333.4	249.6	1.34	237.5	221.7	278.8	260.4	345	308.3	317.9	362.3
GQ26_0042740	scf00004	+	protein	0	1111	0.2907	22.1	22.1	1	24.5	17.6	27.4	15.4	28.3	10.3	31.9	21.4
GQ26_0042750	scf00004	+	protein	0	1010	0.0611	25	8.6	2.92	30.5	28.2	10	9.4	23.8	17.4	5.1	9.7
GQ26_0042760	scf00004	+	protein	0	0001	0.2609	25.7	14.4	1.78	18.9	13.3	11.2	8.8	15.5	18.9	21.2	30.2
GQ26_0042770	scf00004	-	protein	0	1000	0.3561	51.8	27.1	1.91	66.6	37	28.1	21.4	43.5	18.3	30	21.4
GQ26_0042780	scf00004	+	protein	0	0001	0.1796	84.3	61.5	1.37	63.9	56.9	59.1	53.3	73.1	63	81.4	87.1
GQ26_0042790	scf00004	-	protein	0	1100	0.0165	21.2	9.4	2.26	26.2	20.8	19.7	18.2	12	6	9.9	9.7
GQ26_0042800	scf00004	+	protein	0	0000	NaN	NaN	NaN	NaN	0.1	0.2	0.1	0.1	0.2	0	0	0.1
GQ26_0042810	scf00004	-	protein	0	0000	NaN	NaN	NaN	NaN	0	0.1	0	0.3	0	0	0	0
GQ26_0042820	scf00004	-	protein	0	0000	NaN	NaN	NaN	NaN	0	0	0	0	0	0	0	0
GQ26_0042830	scf00004	+	protein	0	1011	0.3125	121	98.9	1.22	130.5	109.5	107.4	90.4	135.6	116	114.6	119.6
GQ26_0042840	scf00004	-	protein	0	0100	0.4308	365.1	201.4	1.81	255.6	233.8	263.5	466.7	104.7	202.1	162.3	249.7
GQ26_0042850	scf00004	-	protein	0	1000	0.3674	33.6	8	4.2	26	41.2	11.4	20.6	10.2	3.1	1.9	0.8
GQ26_0042860	scf00004	-	protein	0	1111	0.3941	0.6	0.6	1	0.4	0.5	0.7	0.2	1.6	0.2	0.6	0.5
GQ26_0042870	scf00004	.	ncRNA	0	1010	0.0021	1.4	0.1	15.42	1.9	1.1	0	0	1.5	1.1	0.4	0
GQ26_0042880	scf00004	+	protein	0	0000	NaN	NaN	NaN	NaN	0.1	0.3	0	0.3	0.1	0	0	0
GQ26_0042890	scf00004	+	protein	0	1000	0.0001	74.4	23.2	3.2	65.9	82.9	25.5	28.8	21.8	18.9	18.4	25.9
GQ26_0042900	scf00004	-	protein	0	1101	0.9572	6.8	4.9	1.41	7.9	5.1	8.1	7.3	5.4	4.3	5.2	7.5
GQ26_0042910	scf00004	+	protein	0	0110	0.5153	154.7	126.4	1.22	113.1	121.2	158.6	149.9	141.6	168.5	134.4	136.9
GQ26_0042920	scf00004	-	ncRNA	0	0011	0.0831	1.9	0.1	30.96	0	0.1	0.1	0	1.5	3.1	1.1	1.9
GQ26_0042930	scf00004	-	protein	1	1111	0.3101	5.3	5.3	1	3.4	7.1	4.4	5	6.6	2.8	7.9	5
GQ26_0042940	scf00004	-	protein	0	0011	0.0093	113	15.4	7.32	10.4	15	23.3	13.1	95.1	160.3	80.3	116.5
GQ26_0042950	scf00004	+	protein	0	1100	0.0671	3.5	1.7	2.05	2.4	3.8	3.7	4	1.9	1.9	1.1	1.9
GQ26_0042960	scf00004	-	ncRNA	0	0110	0.7974	7.3	4.6	1.6	3.5	7.5	8.5	7.7	4.6	8.5	3.3	4.1
GQ26_0042970	scf00004	+	ncRNA	0	0011	0.0538	51.3	14.4	3.55	14.4	11.1	18.5	13.7	45.6	40.7	43.9	74.8
GQ26_0042980	scf00004	-	protein	0	1100	0.2884	106.2	76.4	1.39	92.8	118.7	89	124.5	57.2	83.1	77.1	88
GQ26_0042990	scf00004	-	protein	0	1000	0.0945	850.9	390.8	2.18	618.4	1083.4	415	542.2	296.4	390.3	351.5	349.7
GQ26_0043000	scf00004	+	protein	0	1111	0.4071	24.9	24.9	1	23.6	23.4	28	24	32.9	21.4	24.8	21.2
GQ26_0043010	scf00004	+	protein	0	1011	0.2831	75.5	57.7	1.31	83.4	76	51.5	63.9	67.8	84	72.5	69.6
GQ26_0043020	scf00004	-	protein	0	0100	0.0752	28.7	14	2.04	19.6	8.6	34.5	22.9	10.8	18.3	13.6	13.2
GQ26_0043030	scf00004	-	protein	0	0011	0.6758	642.6	124.6	5.16	37.4	45.2	202.8	212.9	191.8	1314.4	518.3	545.8
GQ26_0043040	scf00004	-	protein	0	0001	0.0915	116.5	70.9	1.64	73.9	71.3	60.4	55.2	94.6	69.8	120.5	112.5
GQ26_0043050	scf00004	+	protein	1	0111	0.1077	7.5	6	1.25	5.3	6.7	8.1	7.3	7.3	7.3	7.9	7
GQ26_0043060	scf00004	-	protein	0	0011	0.0186	117.5	70.9	1.66	67.2	61	78.7	76.5	100.7	124.9	105.7	138.8
GQ26_0043070	scf00004	+	protein	0	1011	0.1501	45.4	26.3	1.72	56.9	41.4	29.5	23.2	37.8	43.7	44.5	48
GQ26_0043080	scf00004	-	protein	0	1001	0.0423	41.6	22	1.89	43.4	48.1	16.4	19.2	30.8	21.7	39.1	35.8
GQ26_0043090	scf00004	-	protein	0	1100	0.2673	7.7	3	2.55	10.5	7.6	5.9	6.9	5.5	3.2	1.4	2.1
GQ26_0043100	scf00004	+	protein	0	0010	0.5462	85.7	40.3	2.13	54.2	31.7	22.2	23.2	72.6	98.9	51.4	58.8
GQ26_0043110	scf00004	-	protein	0	0011	0.021	2.3	0.6	3.53	1.1	0.7	0.5	0.2	3	1.9	2.3	1.8
GQ26_0043120	scf00004	+	protein	0	0000	NaN	NaN	NaN	NaN	0.1	0	0.1	0	0.4	0.9	0.1	0.1
GQ26_0043130	scf00004	+	protein	0	0001	0.2506	18.8	5	3.78	4.6	3.6	2.6	1.7	11	6.3	25.5	12
GQ26_0043140	scf00004	-	protein	0	0011	0.0114	147.4	45.3	3.25	74.8	32.9	43.4	30.1	167.9	170.8	122	128.8
GQ26_0043150	scf00004	+	protein	0	1010	0.826	65.1	51.5	1.26	77.7	55.3	54	46.5	52.8	74.5	56	49.4
GQ26_0043160	scf00004	-	protein	0	0010	0.8519	28.7	9.8	2.92	5.1	6.5	7.3	7.6	12.1	45.3	10.1	22.4
GQ26_0043170	scf00004	+	protein	0	1111	0.7452	8.8	8.8	1	7.3	5.1	7.6	6.4	5.8	21.9	6.5	9.9
GQ26_0043180	scf00004	-	protein	0	0011	0.3578	86.3	42.7	2.02	56.2	54.3	27.1	33.2	60.8	111.9	74.5	98.2
GQ26_0043190	scf00004	+	protein	0	1111	0.5628	14.7	14.7	1	30.6	12.2	8.9	7.2	21.3	8.1	13.8	15.3
GQ26_0043200	scf00004	-	protein	0	1000	0.0016	14.8	7.4	2	14.3	15.2	8.3	8.8	5.4	6.6	6.9	8.4
GQ26_0043210	scf00004	-	protein	0	0100	0.1983	6.7	2.3	2.92	3.5	3.3	8.3	5.2	3.5	2.2	0.6	0.6
GQ26_0043220	scf00004	-	protein	0	1100	0.0891	2.8	1	2.76	1.9	2.8	3.4	3.1	1	1.7	0.6	0.8
GQ26_0043230	scf00004	-	protein	0	1111	0.3084	12.4	12.4	1	9.6	10.5	12.7	11.2	19.6	7.6	13.8	13.9
GQ26_0043240	scf00004	+	protein	0	0010	0.6146	33.6	24	1.4	27.4	25	22.5	18.4	41.2	26	27.6	23
GQ26_0043250	scf00004	-	protein	0	0000	NaN	NaN	NaN	NaN	0.5	0.3	0.3	0.1	0.2	0	0.1	0.1
GQ26_0043260	scf00004	+	protein	0	0000	NaN	NaN	NaN	NaN	0.6	0.8	0.3	0.5	0.1	0	0	0.1
GQ26_0043270	scf00004	-	protein	0	0000	NaN	NaN	NaN	NaN	0.3	0.5	0.1	0	0	0	0	0
GQ26_0043280	scf00004	+	protein	0	0000	NaN	NaN	NaN	NaN	0.2	0.9	0.4	0.8	0	0	0	0.1
GQ26_0043290	scf00004	+	protein	0	0000	NaN	NaN	NaN	NaN	0.1	0.2	0.2	0.3	0.4	0.1	0.2	0.3
GQ26_0043300	scf00004	-	protein	0	1000	0.4488	1.1	0.6	1.72	1.1	1.1	0.5	0.5	1	0.5	0.5	0.9
GQ26_0043310	scf00004	-	protein	0	0001	0.2987	109.6	28.9	3.8	23.6	21.9	7.6	10.8	51.5	57.7	129.2	90.1
GQ26_0043320	scf00004	+	protein	0	0001	0.3376	5.7	1.8	3.06	0.6	1.7	1.4	1.8	1.7	3.9	3.1	8.2
GQ26_0043330	scf00004	-	protein	0	1011	0.117	66.7	33	2.02	80.4	71.2	33.8	32.3	71.9	46.4	70.8	59.8
GQ26_0043340	scf00004	+	protein	0	1111	0.4085	35.4	35.4	1	47.2	33.1	35.2	30	49.1	26.7	33.2	28.7
GQ26_0043350	scf00004	-	protein	0	1000	0.0014	117.8	63.4	1.86	106.1	129.5	52	76.1	60.1	67.2	66	58.8
GQ26_0043360	scf00004	-	protein	0	1010	0.531	18.3	8.5	2.16	21	21.8	11.1	10	21.6	8.9	6.2	6.6
GQ26_0043370	scf00004	-	protein	0	1111	0.9631	22.6	22.6	1	27.6	23.8	17.6	16.8	32.5	17.4	22.8	22.1
GQ26_0043380	scf00004	+	protein	0	0101	0.0001	169.5	79.1	2.14	91.4	85.5	165	177.6	65.7	73.8	183.5	151.9
GQ26_0043390	scf00004	-	protein	0	1100	0.2309	95.3	55	1.73	118.8	96.6	88.4	77.4	52.5	58.2	57.4	51.8
GQ26_0043400	scf00004	+	protein	0	1100	0.0316	23.2	8.2	2.83	31.3	19.6	25.1	16.8	11.1	4.8	8.9	7.9
GQ26_0043410	scf00004	-	protein	0	0001	0.597	53.9	29.3	1.84	31.6	25.7	19.9	22.8	37.5	38.1	55.2	52.7
GQ26_0043420	scf00004	+	protein	0	1100	0.111	27.3	13.4	2.04	27.9	19.4	32.9	28.9	17.5	11.1	11.9	13.1
GQ26_0043430	scf00004	-	protein	0	1111	0.5824	2.4	2.4	1	3.7	2.1	1.6	1.5	7.6	0.8	1	1
GQ26_0043440	scf00004	-	protein	0	0001	0.5568	10.9	6.6	1.64	8	5.1	6.6	4.8	10.7	4.6	12.2	9.5
GQ26_0043450	scf00004	+	protein	0	0001	0.0129	92.1	29.2	3.16	39.9	34.6	21.5	21	32.9	25.2	115.9	68.3
GQ26_0043460	scf00004	-	ncRNA	0	0010	0.6013	10.6	3.9	2.74	7	5.4	2.7	1.7	11.7	9.5	2.5	3.9
GQ26_0043470	scf00004	-	protein	0	0011	0.3729	26.6	2.7	9.76	0.7	1.1	6.2	2.9	18.8	18.9	26.4	42.3
GQ26_0043480	scf00004	-	protein	0	0011	0.0977	9.1	1.6	5.81	0.5	0.6	3.3	1.8	6.8	7.2	10	12.4
GQ26_0043490	scf00004	.	ncRNA	0	1100	0.5231	6.1	0.8	8.09	3.2	12.1	2.2	7	1.9	0	0.7	0.4
GQ26_0043500	scf00004	-	protein	0	1000	0.0045	8.3	4.5	1.85	7.9	8.7	4.7	5.6	3.9	3.6	4.2	4.6
GQ26_0043510	scf00004	-	protein	0	1011	0.7513	8.4	3.9	2.15	7.9	5.9	6.2	1.6	10.5	8.9	7.1	10.1
GQ26_0043520	scf00004	+	protein	0	0100	0.0164	13.4	1.3	10.34	0.2	0.2	18.9	8	1.5	1	2.6	2.2
GQ26_0043530	scf00004	-	protein	1	0000	NaN	NaN	NaN	NaN	0.4	0.4	0.6	0.7	0.1	0	0	0
GQ26_0043540	scf00004	-	protein	0	1111	0.3162	7	7	1	8.4	7.6	5.3	5.7	11.2	3.6	6.3	8.2
GQ26_0043550	scf00004	+	protein	0	0000	NaN	NaN	NaN	NaN	0	0.3	1	0.9	0.1	0.1	0.1	0.5
GQ26_0050010	scf00005	+	protein	0	0000	NaN	NaN	NaN	NaN	0	0	0	0	0	0	0	0
GQ26_0050020	scf00005	-	protein	0	0000	NaN	NaN	NaN	NaN	0	0	0	0	0	0	0	0
GQ26_0050030	scf00005	-	protein	0	0000	NaN	NaN	NaN	NaN	0	0	0	0	0	0	0	0
GQ26_0050040	scf00005	+	ncRNA	0	0000	NaN	NaN	NaN	NaN	0	0	0	0	0	0	0	0
GQ26_0050050	scf00005	-	protein	0	0000	NaN	NaN	NaN	NaN	0.1	0.1	0	0	0	0	0	0
GQ26_0050060	scf00005	-	protein	0	0000	NaN	NaN	NaN	NaN	0.1	0.2	0.5	0.2	0	0.2	0.2	0.1
GQ26_0050070	scf00005	-	protein	0	1011	0.0157	49.4	28.7	1.72	59.9	47.6	27.6	29.8	48	44.9	50.8	45.2
GQ26_0050080	scf00005	+	protein	0	0010	0.0259	221.8	124.5	1.78	101.2	127.7	92.7	145	198.8	244.8	154.9	125.5
GQ26_0050090	scf00005	-	protein	0	0011	0.6685	27.7	20.9	1.32	20.8	18.2	23.3	21.2	30.1	20.8	31.7	28.1
GQ26_0050100	scf00005	+	protein	0	1111	0.6071	21.6	21.6	1	20.9	11	18.8	16.8	39.3	13.9	32.2	20.2
GQ26_0050110	scf00005	-	protein	0	1111	0.1758	161.7	161.7	1	198.9	135.8	168.6	133.1	212.6	118.4	199.2	127.1
GQ26_0050120	scf00005	+	protein	0	1011	0.3611	19.3	7.6	2.54	24.9	14	9	6.2	24.5	11.2	24.8	16.4
GQ26_0050130	scf00005	+	protein	0	0100	0.0146	5	1.3	3.83	1.8	0.8	6	4.1	1.2	0.2	1.9	2
GQ26_0050140	scf00005	+	protein	0	1000	0.5536	13.5	6.2	2.18	18.2	8.8	7	5.7	12.1	3.5	5.1	3.8
GQ26_0050150	scf00005	-	protein	0	1100	0.1504	26.4	5.4	4.92	35.4	14.8	40.5	15.1	8.1	2.1	7.5	3.8
GQ26_0050160	scf00005	-	protein	0	1101	0.7447	14.2	7.1	1.99	16.8	12.2	13	19.3	7.7	6.6	11.4	12.1
GQ26_0050170	scf00005	+	protein, partial	0	0011	0.9964	4.4	2.3	1.93	2.3	3	1.4	2.5	2.9	7.4	2.8	4.7
GQ26_0050180	scf00005	-	protein	1	0011	0.0325	1.5	0.2	9.68	0.2	0.1	0.1	0.3	0.6	2.2	1.4	1.8
GQ26_0050190	scf00005	+	protein	1	0000	NaN	NaN	NaN	NaN	0	0.1	0.1	0.4	0.2	0.3	0.3	0.4
GQ26_0050200	scf00005	-	protein	0	0010	0.0642	6.4	1.8	3.61	0.3	0.1	3	1.7	5.3	7.4	2.1	3.2
GQ26_0050210	scf00005	.	ncRNA	0	0010	0.0016	3.6	0.3	10.37	0.2	0	0	0.2	3.3	3.9	0.3	1.4
GQ26_0050220	scf00005	+	protein	0	0011	0.0352	14.7	0.7	19.87	1.4	0.7	0.4	0.5	10	13.5	12.4	22.9
GQ26_0050230	scf00005	-	protein	0	0011	0.0622	142.5	76.5	1.86	75.9	88.3	53.7	88.1	108.4	145.8	153.7	161.9
GQ26_0050240	scf00005	-	protein	0	1100	0.2793	138.8	93.6	1.48	139.3	136.5	142.2	137.3	131.8	80.8	74.6	87.3
GQ26_0050250	scf00005	+	protein	0	0011	0.0545	44.8	20.6	2.18	29.3	19.4	16.8	16.8	55.6	31.5	51.6	40.5
GQ26_0050260	scf00005	-	protein	0	0100	0.0836	56.6	32.4	1.75	27.6	29.8	62	51.3	33.6	26.2	43.6	33.4
GQ26_0050270	scf00005	+	protein	0	0100	0.286	128.5	81.5	1.58	112.4	75.4	138.1	118.9	70	60.6	74.9	95.7
GQ26_0050280	scf00005	-	protein	0	0000	NaN	NaN	NaN	NaN	0.1	0.2	0.6	0.6	0	0.2	0	0.1
GQ26_0050290	scf00005	+	protein	0	0111	0.4887	1.4	0.6	2.38	0.5	0.7	1.6	1.2	1.5	1.9	0.8	1.5
GQ26_0050300	scf00005	+	protein	0	0011	0.0003	49.3	6.4	7.75	0.7	2	13.7	9	46.8	43.3	46.9	60.2
GQ26_0050310	scf00005	-	protein	0	0011	0.0688	0.7	0.2	4.74	0.2	0.1	0.3	0.1	1.1	0.6	0.6	0.6
GQ26_0050320	scf00005	-	protein	0	0000	NaN	NaN	NaN	NaN	0.2	0.2	0.3	0.2	0	0	0.1	0.1
GQ26_0050330	scf00005	+	protein	0	0100	0.0014	25.8	4.1	6.27	8.9	7.3	28.5	23.1	2.3	1.8	1.9	2.5
GQ26_0050340	scf00005	-	protein	0	0000	NaN	NaN	NaN	NaN	0.4	0.4	0.1	0.1	0.8	0.1	0.1	0.1
GQ26_0050350	scf00005	-	protein	0	1000	0.329	16.4	3.8	4.36	22.5	10.3	1.9	1.9	11.6	2.9	2.3	2
GQ26_0050360	scf00005	+	protein	0	1010	0.0609	22.5	9.4	2.4	31.9	17.5	9	8.2	22	18.4	10.6	9.7
GQ26_0050370	scf00005	-	protein	0	1000	0.0215	27	14.9	1.81	30.3	23.7	11.9	17.1	19.6	13	12.5	15.7
GQ26_0050380	scf00005	+	protein	0	1111	0.6756	24.6	24.6	1	30	23.8	17.8	21.5	29.5	21.4	33	19.8
GQ26_0050390	scf00005	-	protein	0	0100	0.6685	28.3	19.3	1.46	19.9	16	30.9	25.7	21.5	23.4	18.7	16.4
GQ26_0050400	scf00005	+	protein	0	0100	0.2451	42.1	23	1.83	29.4	27.3	45.3	39	30.2	17.9	14.6	18.6
GQ26_0050410	scf00005	-	protein	0	1000	0.0075	102.2	45.6	2.24	116.5	88	52.4	44.6	62.6	42.7	33.6	37.5
GQ26_0050420	scf00005	+	protein	0	1000	0.5914	26.9	17.4	1.55	28.5	25.3	17.8	19.5	27	11	12.8	16.2
GQ26_0050430	scf00005	+	protein	0	1011	0.6361	19.1	6.2	3.05	22.9	20	6	6.5	22.9	19.4	13.3	15.9
GQ26_0050440	scf00005	+	protein	0	0100	0.0443	2.8	0.7	4.06	0.9	1.6	3.2	2.5	0.8	0.3	0.4	0.3
GQ26_0050450	scf00005	+	protein	0	1010	0.9674	4.6	2.6	1.78	5.1	4.8	2	1.6	5.6	2.8	3.4	3.2
GQ26_0050460	scf00005	-	protein	0	1000	0.0735	30.3	13	2.33	33.9	26.8	11	8.9	18.4	17.1	12.8	10.1
GQ26_0050470	scf00005	-	protein	0	1111	0.5123	8.7	8.7	1	8	3.9	10.1	9.3	21.8	4.6	7.1	4.8
GQ26_0050480	scf00005	-	protein	0	0100	0.0015	56.7	15.2	3.72	17.6	10	66.4	47	20.2	9.6	23.2	10.8
GQ26_0050490	scf00005	+	protein	0	0100	0	1.1	0.1	20.73	0.2	0.2	1.3	1	0	0	0	0
GQ26_0050500	scf00005	+	protein	0	0000	NaN	NaN	NaN	NaN	0.1	0.3	0.4	0.5	0	0	0.1	0.1
GQ26_0050510	scf00005	-	protein	0	1111	0.3444	57.5	57.5	1	76.8	45.1	52.4	41.1	72.1	38.9	77.5	56
GQ26_0050520	scf00005	-	protein	0	0011	0.9679	43.9	35	1.26	44	32.4	29.9	33.6	51.8	40.8	39.5	43.6
GQ26_0050530	scf00005	-	protein	0	0000	NaN	NaN	NaN	NaN	0	0	0.2	0.2	0	0.1	0	0
GQ26_0050540	scf00005	+	protein	0	1010	0.3637	2.4	0.8	2.92	2.4	1.5	0.8	0.7	3.8	1.8	1.1	0.8
GQ26_0050550	scf00005	-	protein	0	0010	0.185	9.9	1.6	6.21	0.3	0.3	0.3	0.2	10.4	9.3	3.7	4.7
GQ26_0050560	scf00005	-	protein	0	0010	0.5453	6.6	1.8	3.77	0.2	0.3	2.1	1.4	9.5	3.7	2.9	3.6
GQ26_0050570	scf00005	-	protein	0	0110	0.439	1.4	0.5	2.94	0.2	0.7	1.3	1	2.3	1	0.6	0.3
GQ26_0050580	scf00005	+	protein	0	0111	0.1859	17.2	3	5.8	3	2.9	26.5	18	15.8	16.2	14.6	12.2
GQ26_0050590	scf00005	-	protein	0	0011	0.0467	25.7	10.8	2.38	17	10.2	8.5	7.4	31.1	20.4	21.8	29.5
GQ26_0050600	scf00005	+	protein	0	0001	0.0001	88	30.1	2.93	41.1	28.6	27.8	22	37.4	23.6	86.7	89.3
GQ26_0050610	scf00005	+	protein	0	0011	0	145.7	27.3	5.33	17.7	20.8	39.1	31.8	145.9	132.2	133.9	170.7
GQ26_0050620	scf00005	+	protein	0	1010	0.8228	16.9	9.6	1.76	26.8	11.9	11	8.6	14.4	14.8	6.2	12.7
GQ26_0050630	scf00005	-	protein	0	0011	0.2007	270.1	58.3	4.63	47.9	69.5	48	67.7	89.7	447.2	288.6	255
GQ26_0050640	scf00005	-	protein	0	1111	0.6011	34.6	34.6	1	25.9	33.8	26.1	32.2	28	62.9	27.4	40.7
GQ26_0050650	scf00005	+	protein	0	1001	0.0004	54	31.1	1.74	54.5	55.9	28.5	27	32.3	36.5	55.7	49.9
GQ26_0050660	scf00005	-	protein	0	0000	NaN	NaN	NaN	NaN	0.7	0.5	0.2	0.3	0.3	0.2	0.3	0.3
GQ26_0050670	scf00005	-	protein	0	1000	0.0223	33.8	17	1.98	32.5	35.1	17.8	20.6	22.4	8.3	18.1	15.1
GQ26_0050680	scf00005	-	protein	0	0111	0.3364	53.2	35.7	1.49	43.4	28.1	46.1	50.9	54.6	46.8	61.3	59.2
GQ26_0050690	scf00005	+	protein	0	0100	0.0375	51.8	31.6	1.64	24.5	36.7	49.5	54.1	33.1	24.3	33.7	37.1
GQ26_0050700	scf00005	+	protein	0	0001	0	44.5	10.9	4.09	11.7	10.8	8.2	9.4	12.4	12.7	48	41
GQ26_0050710	scf00005	-	protein	0	1010	0.604	9.5	5.8	1.62	11.8	9	6.7	6.5	12	5.2	4.7	5.5
GQ26_0050720	scf00005	+	protein	0	1011	0.0597	36.5	17.7	2.07	38.3	28.6	20.6	14.7	46.2	32.6	40	33.4
GQ26_0050730	scf00005	+	protein	0	1011	0.2256	26.6	12.7	2.1	35.3	22.1	13.3	12	23.3	23.4	22.2	33.3
GQ26_0050740	scf00005	-	protein	0	1111	0.7001	110.9	110.9	1	188.6	94.2	101.6	73.8	110.7	101.6	111	105.5
GQ26_0050750	scf00005	+	protein	0	0010	0.0019	11.1	2.5	4.45	0.7	0.8	3.3	2.7	10.1	12.1	2.9	4.6
GQ26_0050760	scf00005	+	protein	0	0011	0.0053	75.7	25.4	2.98	26.4	28.5	23.1	23.4	99.8	55.6	70.6	76.7
GQ26_0050770	scf00005	-	protein	0	1000	0.942	23.8	13.6	1.76	26.3	21.4	8.3	8.6	17.6	13.3	16.6	17
GQ26_0050780	scf00005	-	protein	0	1010	0	151.6	42.3	3.59	175.7	135.5	40.4	47.1	158.6	136.5	31.8	49.9
GQ26_0050790	scf00005	-	ncRNA	0	1000	0.4296	14.5	5.7	2.54	12.5	16.5	6.8	7.9	9.2	6.8	1	2.4
GQ26_0050800	scf00005	+	protein	0	0010	0.4368	44.2	20.5	2.16	18.3	13.8	19.4	14.4	45.5	42.9	30.1	26.9
GQ26_0050810	scf00005	+	protein	0	1000	0.8715	38.3	29.7	1.29	42.2	34.4	28.6	24.7	39.6	25.7	29.6	30
GQ26_0050820	scf00005	-	protein	0	1111	0.4098	18.9	18.9	1	33.4	17.2	17.7	10.1	26.3	8.2	23.9	14.1
GQ26_0050830	scf00005	+	protein	0	1101	0.1378	91.2	45.4	2.01	121.1	73.6	91.7	95.2	52.4	38.5	69.1	96.2
GQ26_0050840	scf00005	+	protein	0	1010	0.316	22.8	10	2.28	28.8	23.4	14.9	9.9	27.8	11.2	6.2	8.9
GQ26_0050850	scf00005	+	protein	0	0100	0.2968	37.3	31.9	1.17	35.8	30.5	39.6	34.9	30	33.3	31.6	30.3
GQ26_0050860	scf00005	-	protein	0	1000	0.0297	157.2	84	1.87	147.8	166.6	86.4	116.1	75.3	75.5	81.4	69.3
GQ26_0050870	scf00005	+	protein	0	1000	0.0624	132	78.2	1.69	133.1	130.9	98.7	88.4	71.4	71.6	71.9	67.2
GQ26_0050880	scf00005	-	protein	0	1111	0.5197	12.1	12.1	1	14.3	9.2	11.7	6	19.4	10.7	12.9	12.6
GQ26_0050890	scf00005	-	protein	0	1000	0.4533	203.4	76.2	2.67	264	142.8	126.6	105.7	72.9	41.3	53.3	57.3
GQ26_0050900	scf00005	-	protein	0	1000	0.1945	46.6	7.9	5.88	58.4	34.7	20.8	17.9	3.5	3	0.9	1.4
GQ26_0050910	scf00005	+	ncRNA	0	1000	0.0252	147.7	16.3	9.06	195.9	99.6	46.7	34	8.3	6.9	0.7	1.2
GQ26_0050920	scf00005	-	protein	0	1010	0.5362	10.5	3.2	3.28	10.4	7.6	3.3	4.2	19.5	4.7	3	2.4
GQ26_0050930	scf00005	-	protein	0	0011	0.9826	47.7	33.5	1.43	32.2	26.2	39.4	36	49	36	49.8	56.1
GQ26_0050940	scf00005	-	protein	0	1000	0.3954	33.6	20.9	1.6	37.1	30.1	27.1	22.7	19.7	14.5	21.2	20.5
GQ26_0050950	scf00005	+	protein	0	1001	0.1598	29	14.7	1.98	28.7	21.8	12.5	11.3	20.9	13.9	36.3	29.1
GQ26_0050960	scf00005	-	protein	0	1001	0.4595	45.6	36.6	1.25	48.8	43.4	36.5	30.8	40.2	38.8	42.7	47.6
GQ26_0050970	scf00005	-	protein	0	1011	0.975	21.6	11.6	1.86	25.4	21.2	12.4	10.8	28.3	8.7	25.6	20.3
GQ26_0050980	scf00005	-	protein	0	1100	0.3517	41.3	23.7	1.74	37.5	34.5	50.1	43.1	34.1	18.2	21.4	21.1
GQ26_0050990	scf00005	+	protein	0	1111	0.1807	30.7	30.7	1	40.1	19.9	37.5	16.6	45.5	18.7	41.1	25.9
GQ26_0051000	scf00005	-	protein	0	1111	0.7566	14.8	14.8	1	23.6	15.9	11.7	8.4	21.2	9.6	14.7	13.6
GQ26_0051010	scf00005	+	protein	0	1000	0.0001	63.6	23.9	2.66	71.1	56	18.5	25.6	26.6	26	22.9	23.5
GQ26_0051020	scf00005	-	protein	0	0011	0.748	27.6	22.8	1.21	26.6	21.3	20.9	22.2	30.3	22.7	31	26.2
GQ26_0051030	scf00005	+	protein	0	1011	0.8766	26.1	17.3	1.51	30.7	21.1	16.6	17.9	33.4	25.6	21.6	24.5
GQ26_0051040	scf00005	-	protein	0	1111	0.3564	53	53	1	42.8	45.6	55.9	51.6	79.4	38.6	51.9	58.3
GQ26_0051050	scf00005	+	protein	0	0111	0.5057	28.1	15.7	1.79	16.4	15	23.5	25	31.9	21.1	31.4	35.6
GQ26_0051060	scf00005	+	protein	0	1000	0.0041	34.5	18.6	1.86	31.5	37.6	16.1	15.6	21	18.9	23.5	16.2
GQ26_0051070	scf00005	-	protein	0	1011	0.6118	21.6	17.1	1.27	25.1	20.7	18.7	15.4	23.5	20.1	21.7	18.8
GQ26_0051080	scf00005	-	protein	0	1110	0.7049	33	20.6	1.6	39.5	29.4	44.4	23.1	32.9	28.3	21.9	19.4
GQ26_0051090	scf00005	+	protein	0	1001	0.1221	85.2	65.2	1.31	92.8	76	53.5	69.4	62.4	75.4	83.1	88.6
GQ26_0051100	scf00005	+	protein	0	1011	0.4557	31.8	22.6	1.41	35.6	27.9	21.2	24	36.6	32.9	27.7	30.3
GQ26_0051110	scf00005	+	protein	0	1001	0.0534	49.1	36.9	1.33	49.8	45	39.3	39.1	37.1	32	55.6	46.1
GQ26_0051120	scf00005	-	protein, partial	0	1000	0.5758	356.8	206.8	1.73	318	395.6	166.7	337	139.6	244.3	132.3	220.7
GQ26_0051130	scf00005	-	protein	0	1000	0.9468	73.8	39.1	1.89	76	71.6	27.1	38.1	28.1	75.1	38.2	28
GQ26_0051140	scf00005	+	protein	0	0001	0.0787	25.7	17.6	1.46	14.8	16.5	17.7	20.6	21.2	14.9	24.5	26.9
GQ26_0051150	scf00005	-	protein	0	0100	0.2005	491	359.5	1.37	428.6	336.7	479.6	502.3	292.8	340.8	317.3	440.8
GQ26_0051160	scf00005	-	protein	0	0110	0.0217	96.2	21.9	4.4	16.3	12.9	128	91.1	65.8	100.1	13.9	44.4
GQ26_0051170	scf00005	-	protein	0	1100	0.2719	18.4	7.8	2.37	16.3	24.7	13.2	19.4	11.3	10.1	2.9	6.8
GQ26_0051180	scf00005	-	protein	0	1000	0.5477	29.1	19.1	1.52	34.1	24	16.4	15.1	23	16.1	25.7	18.4
GQ26_0051190	scf00005	-	protein	0	1000	0.7889	29	19.4	1.49	33.6	24.5	16.7	13.7	24.1	16.8	25.9	19.4
GQ26_0051200	scf00005	-	protein	0	1000	0.0383	44	23	1.91	50.2	37.8	28.8	24.8	21.5	14.9	26.6	21.1
GQ26_0051210	scf00005	+	protein	0	1000	0.243	27.5	13.7	2	31.2	23.8	11.5	11.4	16.8	7.3	18.4	16.8
GQ26_0051220	scf00005	-	protein	0	1100	0.0811	2.2	0.3	7.03	0.9	2.8	2.6	2.6	0.8	0.4	0	0.1
GQ26_0051230	scf00005	-	protein	0	1100	0.0006	83.7	43.1	1.94	84.4	76.6	94.9	79.1	51.2	41.2	45.5	34.7
GQ26_0051240	scf00005	+	protein	0	1111	0.262	53.3	53.3	1	62.4	43.5	61	52.6	46	53.1	55.5	52.1
GQ26_0051250	scf00005	-	protein	0	1000	0.0104	61.7	33.8	1.83	67.5	56	41.1	34.5	28.9	28.1	40.8	29.1
GQ26_0051260	scf00005	-	protein	0	1111	0.8294	9.9	9.9	1	8.1	10.4	13.6	11.3	12.7	9.1	3.5	10.8
GQ26_0051270	scf00005	+	protein	0	1111	0.3498	3.3	3.3	1	3.7	2.1	4.3	3.7	3.8	2	2.3	4.7
GQ26_0051280	scf00005	+	protein	0	1100	0.3931	28.8	19.7	1.46	30.9	23.3	29.3	31.6	28.4	13.7	19.8	17
GQ26_0051290	scf00005	-	protein	0	1000	0.1044	21.1	13.6	1.55	21.8	20.4	11.7	12.4	19	11	13.9	13.7
GQ26_0051300	scf00005	-	protein	0	1011	0.535	34.8	17.8	1.96	32.7	26.2	17.5	18	46.7	26.6	39.7	36.6
GQ26_0051310	scf00005	-	protein	0	0001	0.3075	52.4	21.4	2.45	9.5	7.7	33.1	18.6	26.2	33.2	41.1	63.8
GQ26_0051320	scf00005	-	protein	0	1111	0.8861	35	35	1	44.3	42.7	34.4	30.5	44.5	18.3	33.4	31.8
GQ26_0051330	scf00005	+	protein	0	1101	0.2395	30.4	18.6	1.64	37.4	21.4	30.7	32.1	21.5	15.6	32.8	27.9
GQ26_0051340	scf00005	-	protein	0	1000	0.7664	36	22.1	1.63	46.9	25.2	29	21.3	25	13.1	26.7	17.6
GQ26_0051350	scf00005	-	protein	0	0011	0.0001	109.8	7.3	15.06	9.2	6.3	8	5.7	96.9	91.1	121.5	129.9
GQ26_0051360	scf00005	-	protein	0	0010	0.4716	2.6	0.8	3.22	0.6	0.8	0.3	0.4	3.7	1.4	0.8	1.8
GQ26_0051370	scf00005	-	protein	0	0011	0.017	83.5	12.3	6.78	9.6	12.4	13.1	14.1	68.1	123.7	64.9	77.1
GQ26_0051380	scf00005	-	protein	0	1111	0.3188	78.8	78.8	1	86.4	74.6	79.8	65.8	94.9	71.6	82.7	74.8
GQ26_0051390	scf00005	+	protein	0	1000	0.0684	68.8	31.1	2.21	70.2	67.3	26.9	33.7	30.7	50.4	24	21.1
GQ26_0051400	scf00005	-	ncRNA	0	0010	0.0288	2.6	0.9	2.92	1.2	1.1	0.8	1.2	3.2	2	0.8	0.3
GQ26_0051410	scf00005	+	protein	0	0010	0.0027	55.1	27.6	1.99	21	23.2	29.2	27.1	56.7	53.4	32.5	33
GQ26_0051420	scf00005	-	protein	0	1000	0.7213	59.3	32.6	1.82	55.7	62.8	23.2	28.4	34.2	49.7	31.7	28.2
GQ26_0051430	scf00005	+	protein	0	1001	0.6327	20	11.8	1.7	25.2	15.8	10.1	8.2	18.3	10.4	22.4	16.6
GQ26_0051440	scf00005	+	protein	0	1111	0.275	19.6	19.6	1	20.5	18.7	17.2	18.4	26.7	10.8	23.4	21.4
GQ26_0051450	scf00005	-	protein	0	1000	0.1288	39.5	23.2	1.7	39.5	39.5	28.3	25.8	30.2	16.9	20.7	17.3
GQ26_0051460	scf00005	-	protein	0	1111	0.4965	32.6	32.6	1	32	24.5	33.7	27.1	43.8	25.6	40.8	33.4
GQ26_0051470	scf00005	+	protein	0	1011	0.878	27.3	19.7	1.39	26.4	27.4	21.2	18.1	35.7	19.8	28	26.3
GQ26_0051480	scf00005	-	protein	0	0101	0.9794	331.4	280.7	1.18	234.7	349.5	338.6	348.8	274	264.8	300.4	337.6
GQ26_0051490	scf00005	+	ncRNA	0	0011	0.0003	227.5	150.5	1.51	146.5	146.4	149.6	159.6	232.9	223.4	205.8	247.8
GQ26_0051500	scf00005	-	protein	0	1010	0.7788	13.4	5	2.7	20.6	7	2.3	2.5	19.5	6.4	7.4	7.6
GQ26_0051510	scf00005	+	protein	0	1111	0.4527	1.3	1.3	1	3.2	0.6	0.7	0	3.8	0.3	1.5	0.6
GQ26_0051520	scf00005	+	protein	0	0000	NaN	NaN	NaN	NaN	0.2	0.3	0.3	0.1	0.5	0.1	0.1	0.2
GQ26_0051530	scf00005	+	protein	0	0101	0.1094	11.2	5.1	2.22	5	8.1	13.5	11.8	3.7	3.4	8.4	11.1
GQ26_0051540	scf00005	+	protein	0	1111	0.3679	3	3	1	3.6	2.1	1.7	1.4	7.3	1.4	2.7	3.5
GQ26_0051550	scf00005	-	protein	0	1011	0.1926	11.1	6	1.84	11.6	8.5	6.8	5.3	14.3	8.7	11.8	11.6
GQ26_0051560	scf00005	+	protein	0	0001	0.2089	142	111.4	1.27	103	117.3	113.5	124.7	100.2	109.9	129.6	154.4
GQ26_0051570	scf00005	-	protein	0	0101	0.5713	23.9	19	1.26	22.4	18.7	25.8	23	21.2	14	23.3	23.6
GQ26_0051580	scf00005	+	protein	0	1000	0.0433	45.3	17.9	2.53	53.6	36.9	15.1	13.9	21.9	26.4	17.3	12.7
GQ26_0051590	scf00005	-	protein	0	1000	0	54.3	19	2.85	58.1	50.5	15.3	20.5	20.6	18.5	18.8	20.5
GQ26_0051600	scf00005	-	protein	0	0011	0.0609	26	10	2.6	10.5	10	11.5	8.1	28.9	15.8	29	30.4
GQ26_0051610	scf00005	-	protein	0	1000	0	68.5	36.8	1.86	69.3	67.6	36	41.5	33.8	36.1	38.5	34.7
GQ26_0051620	scf00005	-	protein	0	1011	0.8373	16.1	6.4	2.53	20.1	11.7	6.8	6	26.5	8.4	17.1	13.1
GQ26_0051630	scf00005	+	protein	0	1111	0.3094	10.3	10.3	1	15	7.9	8.2	7	17.5	5	11.9	10.1
GQ26_0051640	scf00005	+	protein	0	0010	0.3104	246.7	122.3	2.02	141.1	159.2	149.7	140.1	182.5	310.8	65.7	78.2
GQ26_0051650	scf00005	+	protein	0	1000	0.1542	37.2	20.4	1.82	34.9	39.5	25.5	25.3	20.7	14.2	19.7	17.1
GQ26_0051660	scf00005	-	protein	0	1000	0.0586	28.3	11.5	2.46	26.9	29.7	12	17.2	18.4	9.8	5.2	6.4
GQ26_0051670	scf00005	-	protein	0	1111	0.2483	17.9	17.9	1	28.4	13.4	24.9	14.2	22.5	5.4	20.2	14.2
GQ26_0051680	scf00005	-	protein	0	1100	0.0897	790.7	516.7	1.53	684.9	919.1	800.7	758.2	528.4	410.4	680.7	447.4
GQ26_0051690	scf00005	+	protein	0	1010	0.9819	104.5	70.4	1.48	135.3	98.5	57.5	59.4	104	80.1	75.4	89.2
GQ26_0051700	scf00005	-	protein	0	1000	0.8562	34.3	17.4	1.97	48.1	20.5	19	12	30.6	11.6	19.1	12.1
GQ26_0051710	scf00005	+	protein	0	1100	0.8868	119.3	88.9	1.34	123	137.3	100.2	116.6	74.7	98.8	85.3	96.9
GQ26_0051720	scf00005	-	protein	0	1000	0.04	19.7	12.2	1.61	21.3	18.1	12.7	14.8	13.9	9.6	11.3	11.2
GQ26_0051730	scf00005	+	protein	0	0010	0.4909	6.9	2.3	3.02	1.9	1.8	2	1.3	10.8	3	2.6	4.1
GQ26_0051740	scf00005	+	protein	0	0011	0.0148	20.9	7.3	2.88	7.6	7.6	6	7.9	24.1	14.4	18.3	26.8
GQ26_0051750	scf00005	+	protein	0	0011	0.1363	157.1	14.3	10.99	14.1	9.2	19.7	14.1	276.7	95.4	99.1	157.1
GQ26_0051760	scf00005	-	protein	0	0101	0.2152	36	17.6	2.04	23	21.6	46.1	35.6	10.2	15.8	25.6	36.5
GQ26_0051770	scf00005	+	protein	0	0100	0.2273	22.8	11.5	1.98	13.9	11.6	29	16.5	7.5	17	11.4	7.6
GQ26_0051780	scf00005	+	protein	0	0010	0.9648	22	14.9	1.48	14.5	14.4	14	11.4	25.9	18.1	19	15.9
GQ26_0051790	scf00005	-	protein	0	1100	0.2324	129.7	53.3	2.43	108.9	111.4	152.2	146.5	28.5	112.8	34.8	37.1
GQ26_0051800	scf00005	-	protein	0	1100	0.0042	4.4	1.1	4.15	3.3	5.1	4.4	4.8	1	0.3	2.1	0.9
GQ26_0051810	scf00005	+	protein	0	0100	0.2324	15.8	4	4	5.9	9.6	16.7	15	2.4	1.5	2	2.3
GQ26_0051820	scf00005	+	protein	0	0110	0.0022	3	0.7	4.47	0.6	0.8	3.5	3.5	2.5	2.6	0.4	0.9
GQ26_0051830	scf00005	-	protein	0	1000	0.4987	1	0.3	3.43	0.7	1.4	0.3	0.7	0.6	0.2	0	0
GQ26_0051840	scf00005	-	protein	0	1100	0.0346	7.9	1.4	5.46	7.7	5.2	11	7.5	2.7	1.3	0.7	1
GQ26_0051850	scf00005	+	protein	0	0100	0.0823	5	2.6	1.94	2.6	2.8	4.9	5.2	4.3	1.8	2	2.1
GQ26_0051860	scf00005	+	protein	0	1111	0.4699	7.5	7.5	1	9.7	4.9	5.5	3.9	14.7	5.7	7.4	7.9
GQ26_0051870	scf00005	+	protein	0	1111	0.8462	1.6	1.6	1	4.5	1.1	0.9	0.9	3.1	1	0.6	1.1
GQ26_0051880	scf00005	-	protein	0	0000	NaN	NaN	NaN	NaN	0	0	0	0	0	0	0.1	0
GQ26_0051890	scf00005	+	protein	0	0000	NaN	NaN	NaN	NaN	0	0.1	0	0.1	0.5	0.1	0	0
GQ26_0051900	scf00005	-	protein	0	0000	NaN	NaN	NaN	NaN	0.4	0.3	0	0.1	0.3	0.2	0	0.2
GQ26_0051910	scf00005	+	protein	0	0000	NaN	NaN	NaN	NaN	0	0	0	0	0	0	0	0
GQ26_0051920	scf00005	-	protein	0	0100	0	49.3	8	6.19	11.2	8.9	54.9	43.7	4.6	12.8	4.8	5.6
GQ26_0051930	scf00005	+	protein	1	0101	0.7643	2.5	1.1	2.29	0.2	1	2.9	2.4	2.2	0.9	2.1	2.5
GQ26_0051940	scf00005	+	protein	0	0001	0.0817	3.8	0.9	4.36	0.3	0.4	1.6	1	0.3	1.6	2.3	5.3
GQ26_0051950	scf00005	-	protein	0	0000	NaN	NaN	NaN	NaN	0.2	0.5	0.3	0.4	0	0	0	0.1
GQ26_0051960	scf00005	-	protein	0	0100	0.0034	15	4.3	3.52	4.3	5	15.2	14.9	8.1	3.9	2	2.4
GQ26_0051970	scf00005	+	protein	0	0100	0.003	5.9	2.6	2.29	2.9	2.9	5.5	6.4	3.1	2.9	1.4	2.4
GQ26_0051980	scf00005	-	protein	0	0100	0	8.7	1	9.17	1.1	1.1	8	9.5	1.2	0.3	1.4	0.6
GQ26_0051990	scf00005	+	protein	0	0110	0.0952	5.3	1.1	5.03	1.1	1.2	7.4	5.6	4.9	3.4	1	0.9
GQ26_0052000	scf00005	-	ncRNA	0	1111	0.8045	1.8	1.8	1	1.3	2.8	1.1	2.4	3.5	1.3	0.9	0.6
GQ26_0052010	scf00005	+	protein	0	0011	0.8107	39.6	9.7	4.08	6.8	5.3	13.1	13.6	77.3	22.3	30.6	28.4
GQ26_0052020	scf00005	+	protein	0	0010	0.372	25.8	12.8	2.01	14.1	14.7	12.2	8.9	36.2	15.5	15.4	11.6
GQ26_0052030	scf00005	+	protein	0	1100	0.0018	1.7	0.2	10.39	1.9	1.1	2	1.9	0.2	0.2	0.1	0.2
GQ26_0052040	scf00005	-	protein	0	1100	0.952	1.2	0.7	1.79	1.2	0.9	1.6	1.2	1.3	0.3	0.5	0.6
GQ26_0052050	scf00005	+	protein	0	0011	0.3542	4.5	2	2.25	2.3	1.4	1.8	2.5	6.9	3.3	4.5	3.2
GQ26_0052060	scf00005	+	protein	0	0011	0.0004	354.9	11.3	31.53	22.2	6.4	7.5	8.9	391.8	279.3	458.7	289.8
GQ26_0052070	scf00005	-	protein	0	0011	0.2927	1.9	0.5	4.04	0.3	0.6	0.3	0.7	3.3	0.9	2.2	1.2
GQ26_0052080	scf00005	+	protein	0	0010	0.2817	1.7	0.8	2.26	1.1	0.6	0.8	0.6	2.5	1	0.8	0.7
GQ26_0052090	scf00005	+	protein	1	0100	0	63.7	1.3	48.2	3.7	3.5	72.8	54.6	0.3	0.1	0.3	0.1
GQ26_0052100	scf00005	-	protein	1	0001	0.0005	70.1	3.2	21.92	0.2	0	0.2	0.4	5.7	12.6	54.4	85.8
GQ26_0052110	scf00005	-	protein	1	1100	0.0034	12.7	7.5	1.69	14.6	11.6	12.3	12.3	7.8	7.4	6.1	8.9
GQ26_0052120	scf00005	+	protein	0	1100	0.3107	42	31.1	1.35	46.6	33.4	45.1	42.8	36.8	24.4	35.3	27.8
GQ26_0052130	scf00005	-	protein	0	0100	0.5223	275.5	181.7	1.52	135.8	250.9	232.6	318.3	132.2	157.9	196.1	217.2
GQ26_0052140	scf00005	+	protein	0	1000	0.2594	52.3	26.9	1.94	49.9	54.6	17.1	22.6	26.6	42.3	27	26
GQ26_0052150	scf00005	-	protein	0	1100	0.1906	69.8	52.8	1.32	70.1	63.3	77.1	68.7	65.1	40.7	55.4	49.9
GQ26_0052160	scf00005	+	protein	0	1010	0.3633	11.8	6	1.94	14.9	9.8	7	6.2	15.9	6.4	5.5	5.6
GQ26_0052170	scf00005	+	protein	0	1111	0.2849	63.9	63.9	1	56.3	63.8	59	83	67.7	61.6	44.6	74.9
GQ26_0052180	scf00005	+	protein	1	0100	0.7193	3.7	2.1	1.75	2.5	2.8	3.3	4.1	1.7	1.6	1.1	2.8
GQ26_0052190	scf00005	+	protein	0	0011	0.402	30.7	16.7	1.84	23.3	18.6	12.2	12.6	39.4	25.7	25.8	31.8
GQ26_0052200	scf00005	+	protein	0	0000	NaN	NaN	NaN	NaN	0.7	0.6	0.2	0.6	0	0	0	0
GQ26_0052210	scf00005	-	protein	0	1100	0.0209	54.2	38.2	1.42	57.2	55.6	52.1	51.8	43.9	30.7	43	35.1
GQ26_0052220	scf00005	-	protein	0	0010	0.2071	1821.6	817.2	2.23	611.1	622.6	786.4	1111.2	1182.6	2460.7	645.3	1126.5
GQ26_0052230	scf00005	+	protein	0	1000	0.0044	57.7	24.3	2.37	61	54.3	21.1	17.9	25.1	35.6	25.8	20.3
GQ26_0052240	scf00005	+	protein	0	1010	0.0075	16.9	9.5	1.79	19.1	17.1	8.2	9.6	17.9	13.6	10.4	9.7
GQ26_0052250	scf00005	-	protein	0	1111	0.2193	7.3	7.3	1	8.8	5.2	6.8	6.5	10.4	4.8	8.7	7.5
GQ26_0052260	scf00005	-	protein	0	0001	0.0212	2.3	0.8	3.02	0.6	0.9	0.3	0.7	1.3	0.7	2.7	1.8
GQ26_0052270	scf00005	-	protein	0	1011	0.0606	25.1	13.6	1.85	26.4	20.7	15.8	11.3	27.2	20.9	31.1	24.1
GQ26_0052280	scf00005	-	protein	0	1111	0.22	757.1	757.1	1	597.1	1079.5	556.7	876.1	661.9	826.7	662.9	796.2
GQ26_0052290	scf00005	-	protein	0	1010	0.724	12.5	8.6	1.46	11.2	11.4	7.6	7	17.6	9.8	9.8	9.8
GQ26_0052300	scf00005	+	protein	0	0100	0.3985	45.9	22.9	2.01	18.7	13.7	57.7	34.2	28.6	17.4	28.9	30.1
GQ26_0052310	scf00005	-	protein	0	1100	0.7815	29.3	22.3	1.31	35.7	22.9	30.7	27.9	24.5	16.7	26.5	21.5
GQ26_0052320	scf00005	+	protein	0	1000	0.0871	81.8	57.9	1.41	96	67.6	62.8	58.5	55.8	57.5	54.9	58
GQ26_0052330	scf00005	+	protein	0	0001	0.465	96	54.1	1.77	54.7	50.7	40.6	42.6	76.9	59.3	91.4	100.6
GQ26_0052340	scf00005	-	protein	0	0011	0.2297	139	76.2	1.82	95.7	95.4	60.6	53.1	144.1	159.8	125.5	126.8
GQ26_0052350	scf00005	+	protein	0	0011	0.7955	148.8	89.1	1.67	110.8	109.9	70.4	65.5	164.1	165.8	123	142.3
GQ26_0052360	scf00005	+	protein	0	1101	0.6744	21.6	11.5	1.88	26.8	15.8	30.4	17.3	15.7	7.2	20.3	19
GQ26_0052370	scf00005	-	protein	0	0001	0.0783	31.1	23.6	1.32	25.8	21.6	25.7	21.9	25.2	21.5	34.1	28.1
GQ26_0052380	scf00005	+	protein	0	0011	0.2712	47.2	25.7	1.84	40.3	18	24.6	19.8	55.7	32.1	58.9	42.3
GQ26_0052390	scf00005	-	protein	0	0011	0.0009	148.7	67	2.22	80	79.1	55.8	52.9	130	159.1	146.7	158.9
GQ26_0052400	scf00005	+	protein	0	0011	0.2599	66.3	35.9	1.85	40.6	38.6	35.9	28.4	58.6	54.6	73.2	78.7
GQ26_0052410	scf00005	-	protein	0	0100	0.005	1.9	0.6	2.98	0.6	0.5	1.5	2.3	1	0.5	0.6	0.7
GQ26_0052420	scf00005	+	protein	0	0011	0.1024	11.3	6.3	1.8	8.2	6.3	5.9	4.7	13.8	8.4	12.6	10.5
GQ26_0052430	scf00005	-	protein	0	1111	0.4243	11	11	1	14.5	7.4	10.2	11.6	12.8	3.4	16.2	12
GQ26_0052440	scf00005	-	protein	0	0011	0.2388	35.4	13.2	2.69	20.5	8.8	13.6	9.8	22	37.1	50.6	32
GQ26_0052450	scf00005	+	protein	0	1111	0.5328	62.1	62.1	1	46.8	42.5	67.8	62.3	42.6	106.8	67.5	60.6
GQ26_0052460	scf00005	+	protein	0	0111	0.9255	53	43.2	1.23	48	38.5	53.7	52.7	50.7	60.9	43	56.9
GQ26_0052470	scf00005	+	protein	0	1111	0.951	5.8	5.8	1	7.3	5	6	3.3	15.1	4.6	2.2	3.1
GQ26_0052480	scf00005	-	protein	0	1011	0.4342	63.9	39.5	1.62	75.7	74.3	40.6	38.4	63.9	52.6	60.6	56.1
GQ26_0052490	scf00005	+	protein	0	1111	0.5498	47.5	47.5	1	56.4	36.7	45.6	36.9	59.2	50.3	52.7	42.2
GQ26_0052500	scf00005	+	protein	0	0001	0.5094	51.5	34.2	1.51	31.4	27.9	31.1	36	50.2	28.6	51.6	51.4
GQ26_0052510	scf00005	+	protein	0	0011	0.0348	8	2.8	2.86	4.2	2.7	2.1	2.1	10.3	4.7	8.5	8.4
GQ26_0052520	scf00005	-	protein	0	1111	0.4021	0.6	0.6	1	1.4	0.2	0.3	0.5	0.6	0.1	0.9	0.4
GQ26_0052530	scf00005	-	protein	0	1111	0.3357	8.6	8.6	1	15.8	6.5	11.3	6.3	9	3.1	9.7	7.3
GQ26_0052540	scf00005	+	protein	0	1100	0.1029	30.3	16.5	1.84	38.2	24.6	34.8	23.7	21.7	14.5	17.6	12.3
GQ26_0052550	scf00005	-	protein	0	0011	0.5747	6.9	4	1.72	6.2	3.6	3.5	2.9	9.4	4.4	6.9	6.9
GQ26_0052560	scf00005	+	protein	0	1111	0.76	31.4	31.4	1	35	26.3	25.5	20.3	43.9	17.9	46.6	36
GQ26_0052570	scf00005	+	protein	0	1010	0.8355	9.1	6	1.51	6.6	11.7	6	7.9	11.1	6.8	5.7	4.5
GQ26_0052580	scf00005	-	protein	0	1000	0.0288	255.6	149.6	1.71	226	285.1	153.5	182.4	172.8	131.5	135.4	121.9
GQ26_0052590	scf00005	+	protein	0	1011	0.7195	28.7	17.3	1.65	37.4	21.4	19	15.7	31.6	19	33.8	28.6
GQ26_0052600	scf00005	+	protein	0	0100	0.0757	54.7	32	1.71	32.5	29.2	62.3	47.1	43.2	20.7	32.5	33.8
GQ26_0052610	scf00005	-	protein	0	1000	0.0888	15.3	8.6	1.77	19.3	11.2	8.7	8	9.5	9	8.3	8.2
GQ26_0052620	scf00005	+	protein	0	0010	0.6844	53.8	41.3	1.3	43.2	38.4	39.2	35.5	51.9	55.7	48.4	42.8
GQ26_0052630	scf00005	-	protein	0	1111	0.3446	23	23	1	34.2	22.2	23.2	17.3	30.3	9	25	22.8
GQ26_0052640	scf00005	+	protein	0	1100	0.7163	101.2	75.3	1.34	116.6	70.2	112.1	106.1	80	56.5	79.8	85
GQ26_0052650	scf00005	-	protein	0	1001	0.6585	40.6	31.2	1.3	44.3	43	37	30.4	34.8	22.8	38.9	36.3
GQ26_0052660	scf00005	+	protein	0	1111	0.4863	17.1	17.1	1	31.6	14.5	18.8	11	18.9	7.3	20.8	13.9
GQ26_0052670	scf00005	-	protein	0	1111	0.3117	203.5	203.5	1	186	205.3	212.8	229.1	148.2	290.6	158	198.3
GQ26_0052680	scf00005	+	protein	0	1111	0.9223	353.4	353.4	1	333	350.7	453.7	454.8	190.1	465.5	229.4	349.8
GQ26_0052690	scf00005	+	protein	0	1010	0.761	27.9	11.2	2.49	48.6	13	6.3	5.3	23.9	26.2	15.8	17.4
GQ26_0052700	scf00005	-	protein	0	0011	0.0004	483.2	9.8	49.49	19.7	7.1	5.1	7.2	562.4	574.4	393.6	402.4
GQ26_0052710	scf00005	+	protein	0	0011	0.0544	20.7	5.2	3.96	10.7	4.9	2.2	3.1	29.9	14.7	21.7	16.5
GQ26_0052720	scf00005	-	protein	0	1011	0.7347	34.4	14	2.46	38.9	30.9	14.3	13.7	35.5	19.7	51.3	30.4
GQ26_0052730	scf00005	+	protein	0	1000	0.014	25.9	10	2.59	31.1	20.8	10.8	9	9.8	5.6	13.2	11.6
GQ26_0052740	scf00005	-	protein	0	1000	0	29.2	14.4	2.03	31.3	27.1	14.4	14.3	16	15.4	14	12.5
GQ26_0052750	scf00005	+	protein	0	1011	0.0002	40.6	22.8	1.78	45.8	39.8	22.6	23	39.9	39.9	40	37.9
GQ26_0052760	scf00005	-	protein	0	1111	0.7873	12.8	12.8	1	20.5	13.6	11.1	6.9	15.2	6.7	18.7	9.5
GQ26_0052770	scf00005	+	protein	0	1111	0.4655	6.8	6.8	1	13.5	5.2	3.9	4.4	11.8	3.7	7.7	4
GQ26_0052780	scf00005	-	protein	0	1000	0.4167	28.6	14.9	1.92	34.8	22.3	12.1	9.2	22.8	15	15.4	14.6
GQ26_0052790	scf00005	+	protein	0	1111	0.277	7.6	7.6	1	10.4	7	7.7	4.9	13	4	8	5.4
GQ26_0052800	scf00005	-	protein	0	1111	0.5615	17.3	17.3	1	16.7	14.2	13.6	11.5	29.5	9.5	20.1	22.9
GQ26_0052810	scf00005	+	protein	0	1111	0.3825	9.3	9.3	1	9.6	8.4	6.3	7.8	14.6	5.3	12.7	9.8
GQ26_0052820	scf00005	-	protein	0	1110	0.9723	76	61.6	1.24	79.7	80	71.6	70	88.8	66.1	61.4	61.7
GQ26_0052830	scf00005	+	protein	0	1000	0.3012	20.7	14.1	1.47	22.3	19.1	14.2	14.3	17.5	14.5	10.5	13.4
GQ26_0052840	scf00005	-	protein	0	1111	0.4538	13.4	13.4	1	20	13	10.1	10.7	18.4	8.8	14.5	11.4
GQ26_0052850	scf00005	+	protein	0	0001	0.0533	10.5	5.9	1.78	6.5	6.2	5.1	6.7	6.3	4.5	8.3	12.8
GQ26_0052860	scf00005	-	protein	0	1111	0.3444	27.9	27.9	1	36.8	25.8	24.5	22.7	37.4	20.8	30.4	25.2
GQ26_0052870	scf00005	-	protein	0	1000	0.0125	2.9	0.6	4.59	3.7	2.2	1.3	0.3	1	0.6	0.4	0.2
GQ26_0052880	scf00005	+	protein	0	1011	0.2597	23.8	8.2	2.92	28	21.5	8.6	7.7	24.9	13.8	29.8	25
GQ26_0052890	scf00005	-	protein	0	0101	0.0005	0.9	0	28.1	0	0	0.8	0.7	0.1	0.1	1	1.2
GQ26_0052900	scf00005	+	protein	0	0011	0.0063	37.2	15.1	2.46	21.8	17.1	10.8	10.9	40	39.9	31.2	37.8
GQ26_0052910	scf00005	+	protein	0	0111	0.2239	24.8	17.5	1.42	21	13.9	26.5	21	27.4	22.2	27.1	24.6
GQ26_0052920	scf00005	-	protein	0	0011	0.1311	14.1	8.3	1.7	10.6	7.5	9.1	6.2	11.8	13.4	16.2	15.1
GQ26_0052930	scf00005	-	protein	0	1111	0.4495	20.4	20.4	1	20.4	15	23.7	17	18.6	24.6	20.2	24
GQ26_0052940	scf00005	-	protein	0	1101	0.013	24.5	16.1	1.52	22.4	26.7	24.9	21.8	17.8	14.3	25.1	25.9
GQ26_0052950	scf00005	+	ncRNA	0	1000	0.1521	6.4	4.1	1.55	6.1	6.7	4.7	5	3.8	3.4	3.9	4.2
GQ26_0052960	scf00005	-	protein	0	0001	0.2674	10	7.5	1.33	7.8	8.5	8.1	6.4	8.2	6.1	9.9	10.1
GQ26_0052970	scf00005	+	protein	0	1100	0.061	11.2	6.4	1.74	12.2	9.1	13.4	10.2	8.5	4.6	5.4	7.3
GQ26_0052980	scf00005	+	protein	0	0000	NaN	NaN	NaN	NaN	0	0	0.1	0	0.1	0	0	0
GQ26_0052990	scf00005	-	ncRNA	0	0010	0.0359	10.8	2.1	5.27	1.7	1.7	1	1	14.7	7	2.7	4.2
GQ26_0053000	scf00005	+	protein	0	0011	0.0291	115.2	24	4.8	43.3	33.6	11.1	8.1	158.1	69.4	124	109.4
GQ26_0053010	scf00005	+	protein	0	1100	0.001	2.4	0.4	6.32	2.4	2.9	2.2	2.1	0.9	0.4	0.1	0.1
GQ26_0053020	scf00005	+	protein	0	0100	0.0014	9.1	1.8	5.17	2.8	2.9	10.6	7.6	1.7	0.5	1.6	1.1
GQ26_0053030	scf00005	-	protein	0	1000	0.0111	5.9	1.6	3.59	6.5	5.3	1.5	2.6	2.8	1.9	0.6	0.5
GQ26_0053040	scf00005	-	protein	0	1000	0.2047	3.3	0.7	4.9	4	2.6	0.9	0.3	2.4	0.3	0	0.1
GQ26_0053050	scf00005	-	protein	0	0000	NaN	NaN	NaN	NaN	0.1	0.1	0.2	0.1	0.1	0	0	0
GQ26_0053060	scf00005	+	protein	0	1010	0.4381	1.7	0.2	7.45	1	1.6	0.4	0.4	3.2	1.1	0	0
GQ26_0053070	scf00005	+	protein	1	1000	0.3558	1	0.5	2.2	0.9	1.2	0.4	0.8	0.6	0.6	0.3	0.2
GQ26_0053080	scf00005	+	protein	0	1000	0.6426	1.7	0.6	2.68	2.1	1.4	0.7	0.5	1.5	0.5	0.5	0.2
GQ26_0060010	scf00006	-	protein	0	1010	0.0133	11.7	5.5	2.14	12.7	11.1	6	5	14.6	8.5	5.8	5.1
GQ26_0060020	scf00006	+	protein	0	0011	0.1703	22.8	15	1.52	17.7	16.2	13.4	12.9	28.1	20.7	22.7	19.9
GQ26_0060030	scf00006	-	protein	0	1011	0.3869	18.5	14	1.32	20	15.8	14.5	13.4	20.4	17.3	21.3	15.9
GQ26_0060040	scf00006	+	protein	0	1100	0.2169	31.3	20.8	1.51	33.8	30.5	33.4	27.5	26.5	13.2	26.6	16.9
GQ26_0060050	scf00006	+	protein	0	0100	0.0049	41.8	27.3	1.53	26.3	29.5	43.9	39.7	31.1	25.2	29.4	22.4
GQ26_0060060	scf00006	-	protein	0	0011	0.3844	186	76.3	2.44	107.5	116	40.8	41.1	198.5	135.3	215.3	195
GQ26_0060070	scf00006	+	protein	0	1101	0.2035	690.2	443.6	1.56	730.4	820.2	584.3	662.5	384.8	502.3	653.5	690.5
GQ26_0060080	scf00006	-	protein	0	0010	0.4767	152.7	44.8	3.41	25.8	23.5	37.9	30.2	78.6	226.9	99.6	51.7
GQ26_0060090	scf00006	-	protein	0	1000	0.3138	1.1	0.6	1.8	1	1.1	0.7	0.6	0.9	0.3	0.8	0.3
GQ26_0060100	scf00006	+	protein	0	0011	0.0956	8.7	4.3	2.04	4.9	3.3	4.2	4.6	6.1	12.2	8.2	8.2
GQ26_0060110	scf00006	-	protein	0	0011	0.1663	40.4	22.2	1.82	30.6	23.7	17.8	16.9	49.7	37	39.6	35.3
GQ26_0060120	scf00006	+	protein	0	1111	0.2984	28.6	28.6	1	32.6	21.2	25.3	19.4	50.9	18	36.4	25.4
GQ26_0060130	scf00006	-	protein	0	1111	0.5633	20.9	20.9	1	28.6	21.1	25.6	17.3	23.8	15.9	18.2	16.4
GQ26_0060140	scf00006	+	protein	0	0011	0.0016	333	167.5	1.99	152.1	187.8	160.3	169.7	314.3	393.8	290.6	333.1
GQ26_0060150	scf00006	+	protein	0	1000	0.4144	25.7	16.2	1.59	30	21.3	17.7	17	18.7	9.5	21.8	12.4
GQ26_0060160	scf00006	-	protein	0	1000	0.1956	73.9	39.6	1.87	83	64.9	45.4	44.7	36.7	58.5	26.4	26
GQ26_0060170	scf00006	+	protein	0	1000	0.7429	122	52.7	2.31	141.7	102.3	54.1	54.9	36.5	115.5	28.6	26.5
GQ26_0060180	scf00006	+	protein	0	0101	0.6885	638.6	512.4	1.25	503.5	606.3	598.3	709.6	460.8	479.2	592	654.4
GQ26_0060190	scf00006	-	protein	1	0011	0.2637	43.7	27.2	1.61	32.8	29.7	24.3	21.9	56.1	38.2	46.2	34.2
GQ26_0060200	scf00006	+	protein	0	0001	0.0487	46.6	24.2	1.92	34.6	19.5	22.5	19.5	28.7	20.4	54.4	38.8
GQ26_0060210	scf00006	-	protein	0	1000	0.0018	55.2	18.3	3.02	59.7	50.8	12.9	19.3	16.7	30.5	14.3	16.2
GQ26_0060220	scf00006	+	protein	0	1100	0.0276	5.3	2	2.62	6.6	4.7	5.1	4.8	3.6	1.6	1.2	1.7
GQ26_0060230	scf00006	+	protein	0	0111	0.3407	20.2	5	4.02	4.6	5.4	14.6	18.3	12.6	33.5	23.9	18.1
GQ26_0060240	scf00006	-	protein	0	1100	0.5668	18.5	11.7	1.58	20.3	14.2	24.2	15.3	16.2	8	13.7	8.9
GQ26_0060250	scf00006	+	protein	0	1000	0.307	141.9	61.3	2.31	114.4	169.4	78.5	90.5	40.7	85.3	40.6	32.4
GQ26_0060260	scf00006	+	protein	0	0001	0.5157	11.2	6	1.87	8.2	5.2	4.5	3.1	9.9	5	13.5	8.8
GQ26_0060270	scf00006	-	ncRNA	0	1010	0.2797	4.5	2.5	1.77	4.4	4.4	2.5	3.7	5.3	4	2.3	1.7
GQ26_0060280	scf00006	+	protein	0	0011	0.2782	25.8	7.2	3.57	6.2	6.2	10.4	6.1	26.4	13.9	27.7	35.3
GQ26_0060290	scf00006	+	protein	0	1010	0.3225	132.1	104.3	1.27	131.1	142.3	113.6	110.4	111.9	143.3	92.7	100.4
GQ26_0060300	scf00006	+	protein	0	1011	0.0048	4	1.6	2.5	4.6	4.5	1.7	1.6	3.3	4.3	3.4	4.1
GQ26_0060310	scf00006	-	protein	0	0100	0.0005	50.1	14	3.58	18.5	19.8	46.8	53.4	8.5	15.5	14.2	7.5
GQ26_0060320	scf00006	+	protein	0	0100	0	589.6	41.8	14.1	43.8	39.7	545	634.3	16.6	106.9	32	11.8
GQ26_0060330	scf00006	-	ncRNA	0	0000	NaN	NaN	NaN	NaN	0.8	0.5	0.3	0.2	0.2	0.2	0.2	0.5
GQ26_0060340	scf00006	.	ncRNA	0	1000	0.3567	1.1	0.3	4.04	1.7	0.4	0.3	0.2	0.5	0.1	0.2	0.2
GQ26_0060350	scf00006	+	ncRNA	0	0001	0.0063	57.2	8.6	6.68	3.8	5	4.8	4.9	23.3	9.5	69.5	45
GQ26_0060360	scf00006	+	protein	0	0101	0.276	72.3	55.8	1.3	60.6	52.7	70.4	66	64.4	45.5	82.8	70
GQ26_0060370	scf00006	+	protein	0	1111	0.7648	892.8	892.8	1	667.7	1126.3	795.8	1362.7	458	792.1	839.9	1099.8
GQ26_0060380	scf00006	-	protein	0	1111	0.5597	57.9	57.9	1	93	30.8	73.7	46.6	48.8	22.4	91.9	56.5
GQ26_0060390	scf00006	+	protein	0	1000	0.1999	30.4	17.4	1.75	31.9	28.8	18.6	17.5	18.6	8.3	23.4	17.9
GQ26_0060400	scf00006	-	protein	0	0100	0.1179	104.6	62.9	1.66	77.3	68.7	107.8	101.5	61.1	36.6	67	66.9
GQ26_0060410	scf00006	-	protein	0	1111	0.6943	21.3	21.3	1	17.6	14.2	27.3	16.1	27.8	15.8	28	23.8
GQ26_0060420	scf00006	-	protein	0	1111	0.2328	3.1	3.1	1	3.7	3.2	2.8	2.5	4.2	2.1	1.9	4.8
GQ26_0060430	scf00006	+	protein	0	1011	0.5719	35.2	20	1.76	39.4	27.4	22.4	17.6	39.2	22.5	47	35.5
GQ26_0060440	scf00006	+	protein	0	1100	0.0035	7.1	1.5	4.64	9.6	5.1	6.4	7.3	1.7	1.6	1.2	1.6
GQ26_0060450	scf00006	-	protein	0	1000	0.0675	46.8	16.5	2.83	45.4	48.1	24.5	25.8	14.8	8.6	13.6	11.7
GQ26_0060460	scf00006	-	protein	0	1100	0.9352	116.9	74.5	1.57	136.8	120.4	108.2	102.3	71.9	46.6	98.2	81.6
GQ26_0060470	scf00006	-	protein	0	0010	0.1317	49.1	31.8	1.54	29.1	32.1	30.1	28.6	40	58.2	33.9	37
GQ26_0060480	scf00006	-	protein	0	1100	0.0975	11.5	4	2.87	10.8	14.2	11.4	9.6	7.7	4.2	1.8	2.3
GQ26_0060490	scf00006	-	protein	0	1111	0.7695	15.6	15.6	1	24.9	14.6	21.3	13.1	21.9	9.4	9.9	9.7
GQ26_0060500	scf00006	+	protein	0	1010	0.8048	13.9	9	1.53	14.7	13	9.2	8.9	19.6	8.1	9.3	8.7
GQ26_0060510	scf00006	-	protein	0	1011	0.957	57.9	28	2.07	57.4	55.3	28.8	27.2	45.1	49	71.9	68.9
GQ26_0060520	scf00006	-	protein	0	0001	0.0001	259.7	56.9	4.56	38.1	39.8	46.2	43.5	77.8	96	264.6	254.9
GQ26_0060530	scf00006	-	protein	0	0001	0.0135	66.7	19.6	3.4	26.8	16.7	15.3	8.5	23.1	27.5	83.4	49.9
GQ26_0060540	scf00006	-	protein	0	1000	0.4631	22.5	14.7	1.53	26.2	18.8	15.7	14.5	14.5	19.6	12.2	11.9
GQ26_0060550	scf00006	+	ncRNA	0	1000	0.3775	8.4	2.8	3.05	11.2	5.6	5.1	3.7	3.1	2.9	0.7	1.1
GQ26_0060560	scf00006	+	protein	0	0010	0.3709	24	16.3	1.47	20.8	15.5	13.3	13.6	28.7	19.3	18	16.8
GQ26_0060570	scf00006	+	protein	0	1001	0.5566	22.7	13.5	1.68	23.6	16.4	12.8	9.8	21.5	9.9	29	21.8
GQ26_0060580	scf00006	-	protein	0	0011	0.3529	33.3	17	1.96	22.4	16.7	15.8	13.1	37.1	19.9	38.3	37.9
GQ26_0060590	scf00006	+	protein	0	0010	0.8532	58.6	36.2	1.62	39.5	35.8	26.8	26.9	68.5	48.8	42.9	45.4
GQ26_0060600	scf00006	+	protein	0	1100	0.0118	40.7	24.1	1.69	34.2	41.4	44.5	42.8	29.7	22.7	20.6	23.4
GQ26_0060610	scf00006	-	protein	0	1100	0.7424	3702.4	2575.8	1.44	2524.1	4145.3	3539.3	4600.7	2110.6	2695	2409.6	3088.2
GQ26_0060620	scf00006	+	ncRNA	0	1000	0.9675	3.1	1.1	2.81	2.3	3.8	1.1	1.1	1.6	2	0.4	0.3
GQ26_0060630	scf00006	-	protein	0	1010	0.6081	20.4	10.2	2	27.4	15.1	8.3	6.8	28	11.1	15	10.7
GQ26_0060640	scf00006	+	protein	0	1100	0.1549	61	36.1	1.69	57	52.1	63.4	71.3	47.6	23.6	36.7	36.4
GQ26_0060650	scf00006	-	protein	1	1111	0.1997	1.7	1.7	1	2	1.2	2.1	1.4	3.3	0.8	1.8	1.1
GQ26_0060660	scf00006	+	protein	0	1001	0.2706	8.8	4	2.22	12.5	7.7	4	3.2	5.7	3	7.9	7.1
GQ26_0060670	scf00006	+	protein	0	1100	0.0011	109.9	39.7	2.77	93.5	101.3	120.2	124.5	42.9	34.9	48.8	32.1
GQ26_0060680	scf00006	-	protein	0	0100	0.2981	74.7	36.8	2.03	49	21.1	97.7	51.7	43.3	22.8	49.5	35.1
GQ26_0060690	scf00006	-	protein	0	1111	0.4626	29.8	29.8	1	33.5	34.4	25.9	26.9	37.7	22.1	27.4	30.9
GQ26_0060700	scf00006	-	protein	0	1111	0.3362	56.7	56.7	1	62.6	42.5	52.5	51	78.2	44.4	64.1	58.7
GQ26_0060710	scf00006	-	protein	0	1111	0.8693	22	22	1	20	21.3	25.5	22.7	30.4	18.6	19.6	17.7
GQ26_0060720	scf00006	+	protein	0	0010	0.5951	59.6	42.2	1.41	49.5	44.6	34	34.1	58.6	60.5	40.2	50.8
[truncated: 8,053 more rows]
