# Supplementary material for: Signature Gene Expression Reveals Novel Clues to the Molecular Mechanisms of Dimorphic Transition in Penicillium marneffei
Source: PLoS Genet. 2014 Oct 16;10(10):e1004662. doi: 10.1371/journal.pgen.1004662 (PMC4199489; doi:10.1371/journal.pgen.1004662)
Supplement: Table S2 — Protein annotated by searching the Swiss-Prot data base using BLASTP with e-value<1e-10. (XLSX) [file pgen.1004662.s005.xlsx]

## Sheet: Table S2
Table S2. Protein annotated by searching the Swiss-Prot data base using BLASTP with e-value<1e-10
Gene ID	Best Hit of UniProKB ID	E-value	Description
GQ26_0010020	sp|Q4WVH0|IRS4_ASPFU	1e-64	Increased rDNA silencing protein 4
GQ26_0010040	sp|Q1DKE7|DNLI4_COCIM	0	DNA ligase 4
GQ26_0010060	sp|Q4WYG2|NRPS5_ASPFU	0	Nonribosomal peptide synthetase 5
GQ26_0010070	sp|Q701P2|KO1_GIBIN	2e-41	Ent-kaurene oxidase
GQ26_0010080	sp|C5PCN6|DPEP2_COCP7	2e-71	Putative dipeptidase CPC735_014430
GQ26_0010100	sp|Q00357|TOXA_COCCA	4e-89	Putative HC-toxin efflux carrier TOXA
GQ26_0010110	sp|Q4WYG3|7DMAW_ASPFU	2e-39	7-dimethylallyltryptophan synthase
GQ26_0010120	sp|Q3UX83|1A1L2_MOUSE	4e-38	Probable inactive 1-aminocyclopropane-1-carboxylate synthase-like protein 2
GQ26_0010160	sp|Q6R4B4|GST_ALTAL	2e-33	Glutathione-S-transferase
GQ26_0010190	sp|P28348|NIRA_EMENI	0	Nitrogen assimilation transcription factor nirA
GQ26_0010200	sp|Q02357|ANK1_MOUSE	1e-23	Ankyrin-1
GQ26_0010210	sp|A0CCD2|PPX4_PARTE	4e-98	Serine/threonine-protein phosphatase PP-X homolog 4
GQ26_0010230	sp|Q2U6A4|ALG3_ASPOR	3e-170	Dol-P-Man:Man(5)GlcNAc(2)-PP-Dol alpha-1,3-mannosyltransferase
GQ26_0010240	sp|Q9Y803|YN98_SCHPO	6e-14	S1-like domain-containing protein C146.08c
GQ26_0010250	sp|Q08280|BSC6_YEAST	4e-33	Bypass of stop codon protein 6
GQ26_0010260	sp|Q00078|KPC1_ASPNG	0	Protein kinase C-like
GQ26_0010270	sp|Q8BYA0|TBCD_MOUSE	4e-62	Tubulin-specific chaperone D
GQ26_0010280	sp|O74968|RU1A_SCHPO	4e-55	U1 small nuclear ribonucleoprotein usp102
GQ26_0010290	sp|O59941|VATD_NEUCR	6e-141	V-type proton ATPase subunit D
GQ26_0010300	sp|Q4WVF4|SYF1_ASPFU	0	Pre-mRNA-splicing factor syf1
GQ26_0010310	sp|Q9P7R8|YHV3_SCHPO	0	Uncharacterized protein C211.03
GQ26_0010330	sp|Q10441|TILS_SCHPO	1e-31	Probable tRNA(Ile)-lysidine synthase
GQ26_0010340	sp|Q09731|BU107_SCHPO	2e-101	UBP9-binding protein bun107
GQ26_0010350	sp|Q03629|YMH9_YEAST	3e-38	Uncharacterized protein YML079W
GQ26_0010360	sp|Q5BH53|ATG18_EMENI	0	Autophagy-related protein 18
GQ26_0010370	sp|Q2U6D4|LCMT2_ASPOR	0	Leucine carboxyl methyltransferase 2
GQ26_0010380	sp|P38148|PPS1_YEAST	8e-48	Dual specificity protein phosphatase PPS1
GQ26_0010390	sp|P38920|MLH1_YEAST	6e-138	DNA mismatch repair protein MLH1
GQ26_0010400	sp|Q7S8R8|RPN1_NEUCR	0	26S proteasome regulatory subunit rpn-1
GQ26_0010410	sp|Q9P7W5|RIO2_SCHPO	2e-130	Serine/threonine-protein kinase rio2
GQ26_0010420	sp|Q09727|MRP20_SCHPO	2e-22	54S ribosomal protein L23, mitochondrial
GQ26_0010430	sp|Q4WVD9|LONP2_ASPFU	0	Lon protease homolog 2, peroxisomal
GQ26_0010440	sp|Q6FNR4|HEM3_CANGA	4e-89	Porphobilinogen deaminase
GQ26_0010450	sp|Q9Y7T1|YCJ5_SCHPO	4e-40	Uncharacterized protein C63.05
GQ26_0010460	sp|Q2U6C4|DCL1_ASPOR	0	Dicer-like protein 1
GQ26_0010470	sp|P45444|DYHC_EMENI	0	Dynein heavy chain, cytoplasmic
GQ26_0010500	sp|Q4WVE5|SVF1_ASPFU	0	Survival factor 1
GQ26_0010510	sp|P53875|RM19_YEAST	3e-55	54S ribosomal protein L19, mitochondrial
GQ26_0010520	sp|Q56840|HCDR_XANP2	4e-27	2-(R)-hydroxypropyl-CoM dehydrogenase
GQ26_0010550	sp|O59763|OCA2_SCHPO	7e-113	Serine/threonine-protein kinase oca2
GQ26_0010570	sp|Q09832|TYW2_SCHPO	1e-59	tRNA wybutosine-synthesizing protein 2
GQ26_0010580	sp|O74903|YCS3_SCHPO	2e-35	Uncharacterized calcium-binding protein C613.03
GQ26_0010600	sp|P53131|PRP43_YEAST	0	Pre-mRNA-splicing factor ATP-dependent RNA helicase PRP43
GQ26_0010610	sp|P78963|SKB1_SCHPO	2e-134	Protein arginine N-methyltransferase skb1
GQ26_0010620	sp|Q02979|GDE1_YEAST	0	Glycerophosphodiester phosphodiesterase GDE1
GQ26_0010630	sp|O74994|RNG3_SCHPO	3e-31	Ring assembly protein 3
GQ26_0010640	sp|O74366|TFB4_SCHPO	6e-81	RNA polymerase II transcription factor B subunit 4
GQ26_0010660	sp|Q99173|NAH1_ZYGRO	2e-67	Na(+)/H(+) antiporter 1
GQ26_0010670	sp|Q12462|PEX11_YEAST	1e-27	Peroxisomal membrane protein PMP27
GQ26_0010680	sp|O94342|YHM9_SCHPO	4e-126	Probable metabolite transport protein C1271.09
GQ26_0010700	sp|Q10335|RPN7_SCHPO	4e-97	Probable 26S proteasome regulatory subunit rpn7
GQ26_0010710	sp|P52893|ALAM_YEAST	4e-179	Probable alanine aminotransferase, mitochondrial
GQ26_0010720	sp|P45815|CRF1_YARLI	2e-18	Copper resistance protein CRF1
GQ26_0010730	sp|A6ZZS7|RGT1_YEAS7	4e-17	Glucose transport transcription regulator RGT1
GQ26_0010750	sp|Q9P7W8|RSC9_SCHPO	2e-32	Chromatin structure-remodeling complex subunit rsc9
GQ26_0010760	sp|Q4WFV6|YA880_ASPFU	3e-20	UPF0619 GPI-anchored membrane protein AFUA_3G00880
GQ26_0010770	sp|O74840|YCY3_SCHPO	6e-20	Smr domain-containing protein C1235.03
GQ26_0010780	sp|Q9Y7K1|YGL4_SCHPO	6e-58	Uncharacterized protein C216.04c
GQ26_0010790	sp|Q9UT34|YIQ9_SCHPO	4e-11	Uncharacterized protein C824.09c
GQ26_0010800	sp|Q4WN24|GEM1_ASPFU	0	Mitochondrial Rho GTPase 1
GQ26_0010810	sp|Q9URW6|YIE2_SCHPO	4e-130	SH3 domain-containing protein PJ696.02
GQ26_0010820	sp|O14100|ZDS1_SCHPO	2e-16	Protein zds1
GQ26_0010830	sp|Q6SIF1|CRED_EMENI	0	HECT-type ubiquitin ligase-interacting protein creD
GQ26_0010840	sp|O94447|SLM1_SCHPO	8e-39	Cytoskeletal signaling protein slm1
GQ26_0010870	sp|Q09751|LGUL_SCHPO	6e-118	Lactoylglutathione lyase
GQ26_0010880	sp|P28349|NIT4_NEUCR	1e-41	Nitrogen assimilation transcription factor nit-4
GQ26_0010890	sp|Q08280|BSC6_YEAST	5e-13	Bypass of stop codon protein 6
GQ26_0010900	sp|Q5B288|Y5342_EMENI	2e-28	Uncharacterized protein AN5342
GQ26_0010910	sp|A6QP15|HOT_BOVIN	2e-170	Hydroxyacid-oxoacid transhydrogenase, mitochondrial
GQ26_0010950	sp|A1SUA8|Y1243_PSYIN	3e-24	UPF0303 protein Ping_1243
GQ26_0010960	sp|P83616|GRP78_ASPNG	0	78 kDa glucose-regulated protein homolog
GQ26_0010970	sp|Q5R6Y0|HBS1L_PONAB	9e-123	HBS1-like protein
GQ26_0010980	sp|Q2ULU6|PAN2_ASPOR	0	PAB-dependent poly(A)-specific ribonuclease subunit pan2
GQ26_0010990	sp|A1CEK6|HSE1_ASPCL	0	Class E vacuolar protein-sorting machinery protein hse1
GQ26_0011000	sp|Q2VWQ3|STE20_PENMA	0	Serine/threonine-protein kinase pakA
GQ26_0011020	sp|O59810|VGL1_SCHPO	5e-128	Vigilin 1
GQ26_0011040	sp|Q00808|HETE1_PODAS	1e-34	Vegetative incompatibility protein HET-E-1
GQ26_0011050	sp|Q9P5L0|CYB5_NEUCR	8e-51	Probable cytochrome b5
GQ26_0011060	sp|P39944|UBP5_YEAST	1e-77	Ubiquitin carboxyl-terminal hydrolase 5
GQ26_0011080	sp|Q5BBK9|VPS27_EMENI	0	Vacuolar protein sorting-associated protein 27
GQ26_0011100	sp|O74881|BTB1_SCHPO	2e-83	BTB/POZ domain-containing protein 1
GQ26_0011110	sp|A7KAM4|ATG13_PENCW	0	Autophagy-related protein 13
GQ26_0011120	sp|P48234|NOL10_YEAST	7e-150	Ribosome biogenesis protein ENP2
GQ26_0011130	sp|Q0U6W8|SSN2_PHANO	4e-88	Mediator of RNA polymerase II transcription subunit 13
GQ26_0011140	sp|Q54E83|GSHB_DICDI	6e-38	Glutathione synthetase
GQ26_0011200	sp|Q9JJX8|ST32B_MOUSE	2e-81	Serine/threonine-protein kinase 32B
GQ26_0011210	sp|Q2UMV7|EXGD_ASPOR	0	Probable glucan 1,3-beta-glucosidase D
GQ26_0011220	sp|Q9R6X3|PHYB_NOSS1	2e-64	Cyanobacterial phytochrome B
GQ26_0011240	sp|Q10332|YBMA_SCHPO	1e-89	Uncharacterized ATP-dependent helicase C582.10c
GQ26_0011250	sp|Q5AI90|SIR5_CANAL	8e-94	NAD-dependent protein deacylase
GQ26_0011280	sp|P40051|ICP55_YEAST	2e-125	Intermediate cleaving peptidase 55
GQ26_0011290	sp|G5E8K5|ANK3_MOUSE	3e-65	Ankyrin-3
GQ26_0011300	sp|Q9Y7B6|PANB_EMENI	3e-161	3-methyl-2-oxobutanoate hydroxymethyltransferase
GQ26_0011330	sp|Q9P7R4|UBC8_SCHPO	6e-77	Ubiquitin-conjugating enzyme E2 8
GQ26_0011340	sp|A1DMW6|ATG12_NEOFI	3e-80	Ubiquitin-like protein ATG12
GQ26_0011360	sp|Q09752|FNX1_SCHPO	2e-85	Multidrug resistance protein fnx1
GQ26_0011370	sp|Q5UNV9|YL696_MIMIV	1e-21	Uncharacterized protein L696
GQ26_0011380	sp|P22303|ACES_HUMAN	3e-53	Acetylcholinesterase
GQ26_0011400	sp|P32904|RM06_YEAST	3e-13	54S ribosomal protein L6, mitochondrial
GQ26_0011410	sp|Q5BCG1|DPNP_EMENI	0	3'(2'),5'-bisphosphate nucleotidase
GQ26_0011420	sp|P87308|LSB5_SCHPO	6e-44	Protein lsb5
GQ26_0011430	sp|Q9LKC0|YUC5_ARATH	4e-23	Probable indole-3-pyruvate monooxygenase YUCCA5
GQ26_0011460	sp|P38875|GPI16_YEAST	8e-132	GPI transamidase component GPI16
GQ26_0011470	sp|Q9USM4|LUC7_SCHPO	2e-63	U1 snRNP-associated protein usp106
GQ26_0011480	sp|Q9Y7V2|BYE1_SCHPO	7e-38	Transcription factor bye1
GQ26_0011500	sp|Q09685|DRE4_SCHPO	2e-28	Pre-mRNA-splicing factor dre4
GQ26_0011510	sp|Q09682|PSA3_SCHPO	1e-126	Probable proteasome subunit alpha type-3
GQ26_0011530	sp|Q5BCH7|FMP52_EMENI	7e-94	Protein fmp52, mitochondrial
GQ26_0011540	sp|P39692|MET10_YEAST	0	Sulfite reductase [NADPH] flavoprotein component
GQ26_0011550	sp|O36015|TRM7_SCHPO	1e-100	Putative tRNA (cytidine(32)/guanosine(34)-2'-O)-methyltransferase
GQ26_0011560	sp|A1DMT9|MAK5_NEOFI	0	ATP-dependent RNA helicase mak5
GQ26_0011590	sp|P40467|ASG1_YEAST	1e-33	Activator of stress genes 1
GQ26_0011600	sp|Q70LM4|LGRD_BREPA	7e-26	Linear gramicidin synthase subunit D
GQ26_0011610	sp|O94623|REV1_SCHPO	8e-109	DNA repair protein rev1
GQ26_0011620	sp|P0C1B0|FKBP4_EMENI	4e-149	FK506-binding protein 4
GQ26_0011630	sp|P0C1B1|CBK1_EMENI	4e-171	Serine/threonine-protein kinase cbk1
GQ26_0011640	sp|Q09813|T111_SCHPO	0	Putative transcription initiation factor TFIID 111 kDa subunit
GQ26_0011650	sp|Q09814|TGS1_SCHPO	5e-46	Trimethylguanosine synthase
GQ26_0011660	sp|Q10149|YAT2_SCHPO	2e-43	Uncharacterized protein C1D4.02c
GQ26_0011680	sp|Q2UN31|PMIP_ASPOR	0	Mitochondrial intermediate peptidase
GQ26_0011730	sp|P25043|PSB2_YEAST	3e-121	Proteasome subunit beta type-2
GQ26_0011740	sp|Q09847|NU146_SCHPO	1e-38	Nucleoporin nup146
GQ26_0011750	sp|Q9UTN0|YII3_SCHPO	2e-29	Uncharacterized transcriptional regulatory protein C139.03
GQ26_0011760	sp|P29429|THIO_EMENI	1e-26	Thioredoxin
GQ26_0011790	sp|O74919|RNC1_SCHPO	2e-48	RNA-binding protein rnc1
GQ26_0011800	sp|Q08979|KEL3_YEAST	2e-87	Kelch repeat-containing protein 3
GQ26_0011810	sp|P71362|DDC_HAEIN	2e-26	L-2,4-diaminobutyrate decarboxylase
GQ26_0011820	sp|P46547|PIP_AERSO	3e-86	Proline iminopeptidase
GQ26_0011840	sp|Q09811|HUS2_SCHPO	0	ATP-dependent DNA helicase hus2/rqh1
GQ26_0011850	sp|Q9USN8|YJY1_SCHPO	8e-155	Uncharacterized protein C132.01c
GQ26_0011860	sp|O74891|COPZ_SCHPO	7e-54	Probable coatomer subunit zeta
GQ26_0011880	sp|Q9ULJ7|ANR50_HUMAN	7e-60	Ankyrin repeat domain-containing protein 50
GQ26_0011890	sp|Q9NZC7|WWOX_HUMAN	8e-17	WW domain-containing oxidoreductase
GQ26_0011910	sp|B9X287|C7346_ORYSJ	6e-14	Cytochrome P450 734A6
GQ26_0011920	sp|Q09127|RL10A_SCHPO	4e-120	60S ribosomal protein L10-A
GQ26_0011940	sp|O94491|YC7A_SCHPO	2e-70	Uncharacterized transporter C417.10
GQ26_0011950	sp|Q874R3|APC2_SCHPO	1e-81	Anaphase-promoting complex subunit 2
GQ26_0011970	sp|Q9BX10|GTPB2_HUMAN	4e-33	GTP-binding protein 2
GQ26_0011980	sp|O42661|SMD1_SCHPO	1e-41	Small nuclear ribonucleoprotein Sm D1
GQ26_0011990	sp|Q03920|MTQ2_YEAST	4e-41	eRF1 methyltransferase catalytic subunit MTQ2
GQ26_0012000	sp|Q03319|PRH1_SCHPO	0	Probable ATP-dependent RNA helicase prh1
GQ26_0012010	sp|O74531|POF7_SCHPO	8e-23	F-box protein pof7
GQ26_0012020	sp|P53320|MTM1_YEAST	2e-53	Mitochondrial carrier protein MTM1
GQ26_0012050	sp|O07622|YHFW_BACSU	4e-34	Putative Rieske 2Fe-2S iron-sulfur protein YhfW
GQ26_0012060	sp|Q00808|HETE1_PODAS	1e-74	Vegetative incompatibility protein HET-E-1
GQ26_0012090	sp|O34499|6PGL_BACSU	2e-20	6-phosphogluconolactonase
GQ26_0012100	sp|Q936X2|ATZF_PSESD	5e-101	Allophanate hydrolase
GQ26_0012120	sp|Q09686|YA14_SCHPO	2e-18	Putative glutamine amidotransferase-like protein C13C5.04
GQ26_0012140	sp|Q09927|AZET_SCHPO	9e-29	L-azetidine-2-carboxylic acid acetyltransferase
GQ26_0012170	sp|O74180|AOX_ASPNG	3e-153	Alternative oxidase, mitochondrial
GQ26_0012180	sp|Q3JCP6|ACYP_NITOC	6e-19	Acylphosphatase
GQ26_0012190	sp|P53154|GUP1_YEAST	1e-156	Glycerol uptake protein 1
GQ26_0012220	sp|P49374|HGT1_KLULA	2e-49	High-affinity glucose transporter
GQ26_0012230	sp|Q06816|HYEP_STIAD	8e-21	Putative epoxide hydrolase
GQ26_0012250	sp|Q9UT60|YKJ6_SCHPO	3e-59	Uncharacterized oxidoreductase C513.06c
GQ26_0012260	sp|Q9Y7B3|DOP1_EMENI	0	Protein dopey
GQ26_0012270	sp|Q2ULR1|MON1_ASPOR	0	Vacuolar fusion protein mon1
GQ26_0012280	sp|O94530|SUA5_SCHPO	3e-98	Threonylcarbamoyl-AMP synthase
GQ26_0012290	sp|Q06816|HYEP_STIAD	3e-56	Putative epoxide hydrolase
GQ26_0012300	sp|Q4X1Q4|ADE_ASPFU	2e-179	Adenine deaminase
GQ26_0012310	sp|P40915|NDUV2_NEUCR	3e-125	NADH-ubiquinone oxidoreductase 24 kDa subunit, mitochondrial
GQ26_0012320	sp|Q4X1R1|RMT2_ASPFU	0	Arginine N-methyltransferase 2
GQ26_0012330	sp|P50085|PHB2_YEAST	8e-131	Prohibitin-2
GQ26_0012340	sp|Q8HXM1|CSTF2_BOVIN	2e-35	Cleavage stimulation factor subunit 2
GQ26_0012350	sp|Q03516|RSN1_YEAST	1e-87	Uncharacterized protein RSN1
GQ26_0012360	sp|P29458|MCM4_SCHPO	0	DNA replication licensing factor mcm4
GQ26_0012370	sp|P78810|VTC4_SCHPO	0	Vacuolar transporter chaperone 4
GQ26_0012380	sp|Q4R4T0|RPN1_MACFA	4e-45	Dolichyl-diphosphooligosaccharide--protein glycosyltransferase subunit 1
GQ26_0012390	sp|Q9USY1|YOW5_SCHPO	5e-113	Pseudouridine-metabolizing bifunctional protein C1861.05
GQ26_0012400	sp|B6Q3B6|ACUK_PENMQ	0	Transcription activator of gluconeogenesis PMAA_028970
GQ26_0012410	sp|A1C603|RIFK_ASPCL	4e-100	Riboflavin kinase
GQ26_0012420	sp|P38776|YHK8_YEAST	2e-138	Probable drug/proton antiporter YHK8
GQ26_0012440	sp|P30776|RAD21_SCHPO	4e-36	Cohesin subunit rad21
GQ26_0012450	sp|P13586|ATC1_YEAST	0	Calcium-transporting ATPase 1
GQ26_0012460	sp|P53390|MEP3_YEAST	3e-169	Ammonium transporter MEP3
GQ26_0012480	sp|O74990|COG4_SCHPO	3e-67	Conserved oligomeric Golgi complex subunit 4
GQ26_0012490	sp|Q5AW69|HST21_EMENI	4e-180	NAD-dependent protein deacetylase hst2-1
GQ26_0012500	sp|P80581|HXK_EMENI	0	Hexokinase
GQ26_0012510	sp|Q8XA35|CAID_ECO57	2e-31	Carnitinyl-CoA dehydratase
GQ26_0012520	sp|Q6NAM1|DEHA_RHOPA	1e-66	Fluoroacetate dehalogenase
GQ26_0012530	sp|Q5J6J2|SCPB_TRIRU	9e-104	Carboxypeptidase S1 homolog B
GQ26_0012550	sp|P78750|UTP18_SCHPO	5e-96	Probable U3 small nucleolar RNA-associated protein 18
GQ26_0012560	sp|Q12042|YP162_YEAST	1e-35	Vacuolar membrane protein YPL162C
GQ26_0012570	sp|Q4WHB7|JHD1_ASPFU	0	JmjC domain-containing histone demethylation protein 1
GQ26_0012580	sp|Q8X1D8|NAO_FUSOX	1e-163	Nitroalkane oxidase
GQ26_0012590	sp|P49412|PRIB_LENED	1e-10	Protein priB
GQ26_0012600	sp|P53283|TPO2_YEAST	4e-63	Polyamine transporter 2
GQ26_0012610	sp|P25415|DHQA_EMENI	4e-31	Quinate dehydrogenase
GQ26_0012620	sp|Q06466|TDA6_YEAST	3e-52	Putative vacuolar protein sorting-associated protein TDA6
GQ26_0012650	sp|P00365|DHE2_NEUCR	0	NAD-specific glutamate dehydrogenase
GQ26_0012660	sp|O42637|CIA84_NEUCR	1e-41	Complex I intermediate-associated protein 84, mitochondrial
GQ26_0012670	sp|O14301|YE85_SCHPO	3e-148	Uncharacterized WD repeat-containing protein C9G1.05
GQ26_0012680	sp|Q12381|PRP1_SCHPO	0	Pre-mRNA-splicing factor prp1
GQ26_0012690	sp|Q9NU19|TB22B_HUMAN	4e-80	TBC1 domain family member 22B
GQ26_0012700	sp|O94432|YHKF_SCHPO	8e-78	Uncharacterized RNA-binding protein C660.15
GQ26_0012710	sp|Q0CL23|MED14_ASPTN	0	Mediator of RNA polymerase II transcription subunit 14
GQ26_0012720	sp|Q0CL24|AT222_ASPTN	0	Autophagy-related protein 22-2
GQ26_0012730	sp|Q12730|PDI_ASPNG	0	Protein disulfide-isomerase
GQ26_0012740	sp|O74834|UNG_SCHPO	2e-88	Uracil-DNA glycosylase
GQ26_0012760	sp|Q5AW89|ARP4_EMENI	0	Actin-related protein 4
GQ26_0012780	sp|P39719|FLC2_YEAST	3e-44	Flavin carrier protein 2
GQ26_0012790	sp|O94263|DPB2_SCHPO	7e-104	DNA polymerase epsilon subunit B
GQ26_0012800	sp|Q9USQ4|SIM3_SCHPO	3e-34	NASP-related protein sim3
GQ26_0012810	sp|O94264|YORF_SCHPO	5e-105	Uncharacterized RING finger protein P8B7.15c
GQ26_0012820	sp|Q9P4P9|HIS5_EMENI	0	Imidazole glycerol phosphate synthase hisHF
GQ26_0012830	sp|O43012|DCTD_SCHPO	3e-48	Deoxycytidylate deaminase
GQ26_0012840	sp|A7KAL8|ATG7_PENCW	0	Ubiquitin-like modifier-activating enzyme atg7
GQ26_0012850	sp|P53123|MRM2_YEAST	5e-56	Ribosomal RNA methyltransferase MRM2, mitochondrial
GQ26_0012860	sp|Q7ZV50|MAGT1_DANRE	8e-35	Magnesium transporter protein 1
GQ26_0012870	sp|Q5A6N8|RFT1_CANAL	3e-65	Oligosaccharide translocation protein RFT1
GQ26_0012880	sp|Q5AWA6|DBP3_EMENI	0	ATP-dependent RNA helicase dbp3
GQ26_0012890	sp|Q53FA7|QORX_HUMAN	4e-58	Quinone oxidoreductase PIG3
GQ26_0012900	sp|Q92372|RFA1_SCHPO	0	Replication factor A protein 1
GQ26_0012910	sp|Q11119|UBP14_SCHPO	0	Ubiquitin carboxyl-terminal hydrolase 14
GQ26_0012980	sp|Q9UTH0|NU132_SCHPO	4e-31	Nucleoporin nup132
GQ26_0012990	sp|P71019|FABD_BACSU	3e-45	Malonyl CoA-acyl carrier protein transacylase
GQ26_0013010	sp|O47950|NDUS7_NEUCR	5e-119	NADH-ubiquinone oxidoreductase 19.3 kDa subunit, mitochondrial
GQ26_0013020	sp|P40397|YHXC_BACSU	4e-95	Uncharacterized oxidoreductase YhxC
GQ26_0013030	sp|O13910|MPP10_SCHPO	2e-49	U3 small nucleolar ribonucleoprotein protein mpp10
GQ26_0013040	sp|P53970|YNC4_YEAST	7e-22	Uncharacterized protein YNL024C
GQ26_0013050	sp|Q9UTI9|YKZ2_SCHPO	2e-22	UPF0591 membrane protein C15E1.02c
GQ26_0013060	sp|P19968|NUZM_NEUCR	4e-49	NADH-ubiquinone oxidoreductase 21.3 kDa subunit
GQ26_0013070	sp|P40553|DOT5_YEAST	1e-23	Peroxiredoxin DOT5
GQ26_0013080	sp|P35200|UPS2_YEAST	2e-48	Protein UPS2, mitochondrial
GQ26_0013090	sp|Q5EA75|PCY2_BOVIN	6e-82	Ethanolamine-phosphate cytidylyltransferase
GQ26_0013110	sp|Q6YFE4|GLRX5_LACKL	4e-59	Monothiol glutaredoxin-5, mitochondrial
GQ26_0013120	sp|Q10252|COQ2_SCHPO	5e-75	4-hydroxybenzoate polyprenyltransferase, mitochondrial
GQ26_0013140	sp|P40452|COA1_YEAST	3e-22	Cytochrome c oxidase assembly protein 1
GQ26_0013150	sp|P31334|RM09_YEAST	1e-67	54S ribosomal protein L9, mitochondrial
GQ26_0013160	sp|Q9URV4|YBL7_SCHPO	6e-26	Uncharacterized protein C106.07c
GQ26_0013170	sp|Q01317|NUC2_NEUCR	0	Ankyrin repeat protein nuc-2
GQ26_0013210	sp|O59700|YN43_SCHPO	4e-165	Uncharacterized transporter C36.03c
GQ26_0013230	sp|O59672|YB89_SCHPO	0	Uncharacterized ABC transporter ATP-binding protein C29A3.09c
GQ26_0013240	sp|Q10286|ITR1_SCHPO	2e-135	Myo-inositol transporter 1
GQ26_0013250	sp|A2QHM1|SEC13_ASPNC	0	Protein transport protein sec13
GQ26_0013270	sp|Q9USM3|SFH1_SCHPO	2e-43	Chromatin structure-remodeling complex subunit sfh1
GQ26_0013280	sp|Q08225|DPP3_YEAST	0	Probable dipeptidyl peptidase 3
GQ26_0013290	sp|Q871K1|QCR7_NEUCR	8e-42	Cytochrome b-c1 complex subunit 7
GQ26_0013300	sp|P22134|MAG_YEAST	9e-26	DNA-3-methyladenine glycosylase
GQ26_0013310	sp|Q4WNS8|ECM33_ASPFU	4e-106	Protein ecm33
GQ26_0013360	sp|P32629|ANP1_YEAST	2e-96	Mannan polymerase II complex ANP1 subunit
GQ26_0013370	sp|O60111|YG62_SCHPO	2e-157	ABC1 family protein C15C4.02
GQ26_0013380	sp|A2QHV0|SEPH_ASPNC	0	Cytokinesis protein sepH
GQ26_0013390	sp|Q9UTD0|FOLD_SCHPO	2e-88	Probable dihydrofolate synthetase
GQ26_0013400	sp|B8N7I7|ABFB_ASPFN	0	Probable alpha-N-arabinofuranosidase B
GQ26_0013420	sp|B8MF81|PEPA_TALSN	2e-94	Aspartic protease pep1
GQ26_0013440	sp|Q9UTC5|YIDE_SCHPO	7e-43	Putative uridine kinase C227.14
GQ26_0013450	sp|Q9UW15|RIR1_NEUCR	0	Ribonucleoside-diphosphate reductase large chain
GQ26_0013460	sp|O42799|ALL7_ASPFU	7e-24	Allergen Asp f 7
GQ26_0013470	sp|P11551|FUCP_ECOLI	4e-32	L-fucose-proton symporter
GQ26_0013490	sp|Q9URS1|DHE4_PENCH	0	NADP-specific glutamate dehydrogenase
GQ26_0013510	sp|Q2UG94|MED5_ASPOR	0	Mediator of RNA polymerase II transcription subunit 5
GQ26_0013560	sp|P43069|CDC25_CANAL	4e-51	Cell division control protein 25
GQ26_0013580	sp|Q12083|MLH3_YEAST	1e-29	DNA mismatch repair protein MLH3
GQ26_0013610	sp|P22697|CYS3_NEUCR	3e-28	Regulatory protein cys-3
GQ26_0013620	sp|Q9C0W0|MIS15_SCHPO	4e-18	Kinetochore protein mis15
GQ26_0013630	sp|Q3TIR1|TPC13_MOUSE	3e-25	Trafficking protein particle complex subunit 13
GQ26_0013640	sp|Q9Y7Q7|DENN_SCHPO	7e-100	DENN domain-containing protein C297.05
GQ26_0013650	sp|A7F7H0|ARO1_SCLS1	5e-74	Pentafunctional AROM polypeptide
GQ26_0013660	sp|Q10494|YDG7_SCHPO	6e-79	Uncharacterized oxidoreductase C26F1.07
GQ26_0013680	sp|Q9SK39|SBP3_ARATH	3e-18	Probable steroid-binding protein 3
GQ26_0013690	sp|O74400|YOCE_SCHPO	1e-109	Uncharacterized RNA-binding protein C4F6.14
GQ26_0013700	sp|Q06182|SWI10_SCHPO	2e-73	Mating-type switching protein swi10
GQ26_0013710	sp|Q557A2|Y3701_DICDI	3e-23	Uncharacterized protein DDB_G0273701/DDB_G0273221
GQ26_0013720	sp|P78970|LAG1_SCHPO	2e-58	Sphingosine N-acyltransferase lag1
GQ26_0013770	sp|Q09808|SMN1_SCHPO	7e-13	Survival motor neuron-like protein 1
GQ26_0013780	sp|O74978|YQL5_SCHPO	5e-47	Uncharacterized RNA-binding protein C1827.05c
GQ26_0013800	sp|B6Q234|GET1_PENMQ	3e-120	Protein get1
GQ26_0013820	sp|O62742|NLTP_RABIT	2e-125	Non-specific lipid-transfer protein
GQ26_0013830	sp|O59674|YB8B_SCHPO	8e-25	Uncharacterized mitochondrial carrier C29A3.11c
GQ26_0013840	sp|Q5KU05|PALA_ASPOR	0	pH-response regulator protein palA/RIM20
GQ26_0013850	sp|B2GUS6|KDM8_XENTR	5e-12	Lysine-specific demethylase 8
GQ26_0013860	sp|P39529|YJU6_YEAST	6e-11	Putative transcriptional regulatory protein YJL206C
GQ26_0013870	sp|Q8TG12|CSK2B_NEUCR	5e-129	Casein kinase II subunit beta-1
GQ26_0013910	sp|P47176|BCA2_YEAST	7e-163	Branched-chain-amino-acid aminotransferase, cytosolic
GQ26_0013920	sp|P42698|DR111_ARATH	4e-13	DNA-damage-repair/toleration protein DRT111, chloroplastic
GQ26_0013930	sp|P40984|UBC9_SCHPO	3e-70	SUMO-conjugating enzyme ubc9
GQ26_0013950	sp|P78753|ASNS_SCHPO	0	Probable asparagine synthetase [glutamine-hydrolyzing]
GQ26_0013960	sp|P07144|VDAC_NEUCR	3e-148	Mitochondrial outer membrane protein porin
GQ26_0013970	sp|P50027|DNAJH_SYNY3	2e-17	DnAJ-like protein slr0093
GQ26_0013980	sp|B6Q1N3|MAP21_PENMQ	0	Methionine aminopeptidase 2-1
GQ26_0013990	sp|O60119|YH75_SCHPO	9e-33	Vesicle-associated membrane protein-associated protein C16G5.05c
GQ26_0014000	sp|Q6NXA9|UBXN1_DANRE	1e-22	UBX domain-containing protein 1
GQ26_0014010	sp|Q96UP6|RAD52_EMENI	7e-163	DNA repair and recombination protein radC
GQ26_0014020	sp|P39981|AVT2_YEAST	2e-88	Vacuolar amino acid transporter 2
GQ26_0014040	sp|Q9UUF1|YNF8_SCHPO	2e-109	Deoxyribonuclease Tat-D
GQ26_0014050	sp|P00175|CYB2_YEAST	1e-109	Cytochrome b2, mitochondrial
GQ26_0014070	sp|Q6CUC1|AIM34_KLULA	2e-11	Altered inheritance of mitochondria protein 34, mitochondrial
GQ26_0014080	sp|P93654|SYP22_ARATH	5e-29	Syntaxin-22
GQ26_0014090	sp|O13961|NDC1_SCHPO	2e-25	Nuclear envelope protein ndc1
GQ26_0014100	sp|Q9R0X4|ACOT9_MOUSE	9e-50	Acyl-coenzyme A thioesterase 9, mitochondrial
GQ26_0014130	sp|Q02256|PVH1_YEAST	2e-39	Tyrosine-protein phosphatase YVH1
GQ26_0014170	sp|Q4WNV0|CTSD_ASPFU	4e-132	Aspartic-type endopeptidase ctsD
GQ26_0014180	sp|P28745|RCC1_SCHPO	3e-83	Protein pim1
GQ26_0014190	sp|Q6BY07|MVD1_DEBHA	2e-147	Diphosphomevalonate decarboxylase
GQ26_0014200	sp|O59704|ELP1_SCHPO	0	Elongator complex protein 1
GQ26_0014220	sp|O14232|MTR4_SCHPO	0	ATP-dependent RNA helicase mtr4
GQ26_0014230	sp|B6Q1K5|STS1_PENMQ	0	Tethering factor for nuclear proteasome sts1
GQ26_0014250	sp|P0C2P3|OTC_ASPTN	0	Ornithine carbamoyltransferase, mitochondrial
GQ26_0014270	sp|P25605|ILV6_YEAST	1e-115	Acetolactate synthase small subunit, mitochondrial
GQ26_0014280	sp|Q09911|YAJE_SCHPO	2e-53	Uncharacterized protein C30D11.14c
GQ26_0014300	sp|Q8VID5|RECQ5_MOUSE	5e-72	ATP-dependent DNA helicase Q5
GQ26_0014310	sp|A1CXQ2|RT25_NEOFI	2e-109	37S ribosomal protein S25, mitochondrial
GQ26_0014330	sp|P40317|SOK1_YEAST	3e-45	Protein SOK1
GQ26_0014340	sp|Q9FWX7|AB11B_ARATH	0	ABC transporter B family member 11
GQ26_0014360	sp|Q00357|TOXA_COCCA	8e-103	Putative HC-toxin efflux carrier TOXA
GQ26_0014370	sp|Q98T91|C340_ORYLA	3e-21	Cytochrome P450 3A40
GQ26_0014380	sp|Q5UR19|YR656_MIMIV	2e-22	Uncharacterized protein R656
GQ26_0014430	sp|Q54DY9|BCS1B_DICDI	3e-58	Probable mitochondrial chaperone BCS1-B
GQ26_0020020	sp|Q8Q0U0|Y045_METMA	1e-24	Putative ankyrin repeat protein MM_0045
GQ26_0020040	sp|Q09668|RL22_SCHPO	1e-49	60S ribosomal protein L22
GQ26_0020050	sp|Q4WYA1|REXO3_ASPFU	0	RNA exonuclease 3
GQ26_0020060	sp|Q08448|YO059_YEAST	7e-33	Putative lipase YOR059C
GQ26_0020080	sp|O13899|YF38_SCHPO	8e-71	Uncharacterized CDP-alcohol phosphatidyltransferase class-I family protein C22A12.08c
GQ26_0020110	sp|Q4WYA5|PMP3_ASPFU	1e-29	Plasma membrane proteolipid 3
GQ26_0020120	sp|Q00607|VATL_CANTR	4e-85	V-type proton ATPase 16 kDa proteolipid subunit
GQ26_0020140	sp|Q05424|GPA2_NEUCR	2e-71	Guanine nucleotide-binding protein alpha-2 subunit
GQ26_0020150	sp|Q09674|YA01_SCHPO	3e-64	UPF0317 protein C5H10.01
GQ26_0020160	sp|Q9USN4|YJA1_SCHPO	2e-97	Uncharacterized transporter C1529.01
GQ26_0020200	sp|O59893|AXE2_PENPU	6e-28	Acetylxylan esterase 2
GQ26_0020210	sp|Q10T32|EXPB8_ORYSJ	1e-12	Expansin-B8
GQ26_0020220	sp|Q5UQN4|YL432_MIMIV	4e-19	Uncharacterized protein L432
GQ26_0020230	sp|P25346|GIT1_YEAST	2e-52	Probable metabolite transport protein GIT1
GQ26_0020240	sp|B0F481|BIODA_ARATH	2e-133	Bifunctional dethiobiotin synthetase/7,8-diamino-pelargonic acid aminotransferase, mitochondrial
GQ26_0020250	sp|P22806|BIOF_LYSSH	4e-55	8-amino-7-oxononanoate synthase
GQ26_0020260	sp|P32451|BIOB_YEAST	2e-159	Biotin synthase, mitochondrial
GQ26_0020270	sp|O13317|TRI11_FUSSP	6e-22	Isotrichodermin C-15 hydroxylase
GQ26_0020280	sp|Q54H55|Y8969_DICDI	8e-22	FAD-linked oxidoreductase DDB_G0289697
GQ26_0020340	sp|O13871|YE16_SCHPO	1e-43	Uncharacterized methyltransferase C1B3.06c
GQ26_0020360	sp|Q9US44|YIZG_SCHPO	5e-60	Uncharacterized transporter C1002.16c
GQ26_0020400	sp|O13648|ANM3_SCHPO	1e-110	Ribosomal protein arginine N-methyltransferase rmt3
GQ26_0020410	sp|O60032|HYMA_EMENI	0	Conidiophore development protein hymA
GQ26_0020420	sp|Q9Y7J5|YOI9_SCHPO	6e-70	TBC domain-containing protein C1778.09
GQ26_0020430	sp|Q27589|CP4D2_DROME	4e-41	Cytochrome P450 4d2
GQ26_0020440	sp|Q9UTF7|ELOH1_SCHPO	4e-91	Putative elongation of fatty acids protein 1
GQ26_0020450	sp|P38256|YBU6_YEAST	2e-19	Uncharacterized protein YBR096W
GQ26_0020460	sp|Q00357|TOXA_COCCA	1e-76	Putative HC-toxin efflux carrier TOXA
GQ26_0020480	sp|Q9UTB0|YL88_SCHPO	2e-59	Dilute domain-containing protein C25B8.08
GQ26_0020490	sp|Q6FT12|LTE1_CANGA	1e-56	Guanine nucleotide exchange factor LTE1
GQ26_0020500	sp|P42892|ECE1_HUMAN	1e-116	Endothelin-converting enzyme 1
GQ26_0020520	sp|Q9URX1|YLX5_SCHPO	2e-111	UNC93-like protein C922.05c
GQ26_0020530	sp|Q4WRH9|AGDC_ASPFU	0	Probable alpha/beta-glucosidase agdC
GQ26_0020540	sp|Q9P900|OMTB_ASPFL	2e-51	Demethylsterigmatocystin 6-O-methyltransferase
GQ26_0020560	sp|Q01911|TETX_BACFG	3e-43	Tetracycline resistance protein from transposon Tn4351/Tn4400
GQ26_0020580	sp|C7GPC1|BLH1_YEAS2	2e-119	Cysteine proteinase 1, mitochondrial
GQ26_0020590	sp|B5BP49|YP55_SCHPO	8e-89	Uncharacterized transporter C460.05
GQ26_0020600	sp|O29329|ILVE_ARCFU	5e-52	Putative branched-chain-amino-acid aminotransferase
GQ26_0020610	sp|Q86Z98|KINH_GIBMO	0	Kinesin heavy chain
GQ26_0020620	sp|Q4WLA7|UBC2_ASPFU	8e-110	Ubiquitin-conjugating enzyme E2 2
GQ26_0020630	sp|Q6L8K7|THIL_YARLI	3e-148	Acetyl-CoA acetyltransferase
GQ26_0020640	sp|Q6C3K2|ALG1_YARLI	3e-58	Chitobiosyldiphosphodolichol beta-mannosyltransferase
GQ26_0020650	sp|Q8R4H9|ZNT5_MOUSE	4e-67	Zinc transporter 5
GQ26_0020670	sp|Q9Y818|UBC15_SCHPO	5e-64	Ubiquitin-conjugating enzyme E2 15
GQ26_0020700	sp|Q59UY7|SEF1_CANAL	1e-16	Transcriptional regulatory protein SEF1
GQ26_0020710	sp|Q06651|PIB1_YEAST	2e-11	E3 ubiquitin-protein ligase PIB1
GQ26_0020730	sp|Q09176|U2AF1_SCHPO	4e-94	Splicing factor U2AF 23 kDa subunit
GQ26_0020740	sp|Q12559|AMDS_ASPOR	2e-70	Acetamidase
GQ26_0020750	sp|Q7Z9I2|YCP9_SCHPO	3e-21	Uncharacterized oxidoreductase C663.09c
GQ26_0020790	sp|Q9P6J5|YHD5_SCHPO	5e-83	Uncharacterized permease C1683.05
GQ26_0020810	sp|Q12608|STCB_EMENI	2e-31	Probable sterigmatocystin biosynthesis P450 monooxygenase STCB
GQ26_0020820	sp|Q4WLV2|XYNB_ASPFU	2e-53	Probable endo-1,4-beta-xylanase B
GQ26_0020830	sp|P38090|AGP2_YEAST	2e-116	General amino acid permease AGP2
GQ26_0020840	sp|P11435|CPPM_STRHY	7e-20	Carboxyvinyl-carboxyphosphonate phosphorylmutase
GQ26_0020860	sp|Q40412|ABA2_NICPL	3e-11	Zeaxanthin epoxidase, chloroplastic
GQ26_0020870	sp|P65824|Y2248_MYCBO	6e-22	Putative hydrolase Mb2248c
GQ26_0020900	sp|Q15582|BGH3_HUMAN	7e-12	Transforming growth factor-beta-induced protein ig-h3
GQ26_0020940	sp|P28348|NIRA_EMENI	3e-31	Nitrogen assimilation transcription factor nirA
GQ26_0021000	sp|Q9Y7J3|YOI7_SCHPO	9e-74	UPF0586 protein C1778.07
GQ26_0021020	sp|C0SPB1|YUKJ_BACSU	2e-18	Uncharacterized protein YukJ
GQ26_0021030	sp|Q06451|TPO3_YEAST	1e-72	Polyamine transporter 3
GQ26_0021050	sp|P15380|PUT4_YEAST	1e-117	Proline-specific permease
GQ26_0021060	sp|G5E8K5|ANK3_MOUSE	9e-65	Ankyrin-3
GQ26_0021080	sp|P19571|AMT6_BACS7	5e-127	Glucan 1,4-alpha-maltohexaosidase
GQ26_0021100	sp|P23641|MPCP_YEAST	1e-121	Mitochondrial phosphate carrier protein
GQ26_0021110	sp|O59805|YJV7_SCHPO	4e-83	Putative amidase C550.07
GQ26_0021140	sp|Q9Y758|CP52M_DEBHN	6e-94	Cytochrome P450 52A13
GQ26_0021210	sp|Q9RPT1|RHLG_PSEAE	2e-18	Rhamnolipids biosynthesis 3-oxoacyl-[acyl-carrier-protein] reductase
GQ26_0021230	sp|Q10295|PAP_SCHPO	0	Poly(A) polymerase pla1
GQ26_0021250	sp|P28349|NIT4_NEUCR	3e-11	Nitrogen assimilation transcription factor nit-4
GQ26_0021260	sp|P53324|SAY1_YEAST	4e-13	Steryl acetyl hydrolase 1
GQ26_0021280	sp|Q9KAK9|Y2278_BACHD	1e-27	Uncharacterized protein BH2278
GQ26_0021300	sp|Q55CD9|NDH_DICDI	1e-63	Probable NADH dehydrogenase
GQ26_0021330	sp|O60176|YG41_SCHPO	4e-131	Uncharacterized RNA-binding protein C23E6.01c
GQ26_0021370	sp|P36149|BET3_YEAST	9e-79	Trafficking protein particle complex subunit BET3
GQ26_0021380	sp|Q2HJH6|SNR40_BOVIN	2e-117	U5 small nuclear ribonucleoprotein 40 kDa protein
GQ26_0021400	sp|P80402|DBD23_ASPOR	2e-34	2,3-dihydroxybenzoate decarboxylase
GQ26_0021410	sp|P87136|YDM5_SCHPO	1e-48	Uncharacterized protein C57A7.05
GQ26_0021420	sp|P0CX32|RS24B_YEAST	1e-59	40S ribosomal protein S24-B
GQ26_0021430	sp|P47163|YJ99_YEAST	2e-19	Uncharacterized protein YJR129C
GQ26_0021440	sp|O43036|RPA43_SCHPO	9e-12	DNA-directed RNA polymerase I subunit rpa43
GQ26_0021450	sp|Q6RSN5|DNAJ_RHIRD	9e-12	Chaperone protein DnaJ
GQ26_0021460	sp|Q9P7S9|IES4_SCHPO	8e-13	INO80 complex subunit 4
GQ26_0021470	sp|Q9C0Y6|YKM8_SCHPO	2e-79	Zinc-type alcohol dehydrogenase-like protein PB24D3.08c
GQ26_0021490	sp|Q10499|AIF1_SCHPO	5e-129	Apoptosis-inducing factor 1
GQ26_0021500	sp|P54857|TGL2_YEAST	1e-39	Lipase 2
GQ26_0021530	sp|P78713|VATG_NEUCR	3e-15	V-type proton ATPase subunit G
GQ26_0021550	sp|O74991|POF3_SCHPO	4e-19	F-box/TPR repeat protein pof3
GQ26_0021560	sp|P28776|I23O1_MOUSE	4e-21	Indoleamine 2,3-dioxygenase 1
GQ26_0021620	sp|Q9ZBA9|DAP_OCHAN	4e-14	D-aminopeptidase
GQ26_0021640	sp|A5DHT2|RPB2_PICGU	0	DNA-directed RNA polymerase II subunit RPB2
GQ26_0021650	sp|Q9UUK1|YLO6_SCHPO	6e-114	Uncharacterized protein C1952.06c
GQ26_0021670	sp|P47950|CYT4_NEUCR	5e-44	Mitochondrial protein cyt-4
GQ26_0021680	sp|P38716|YHR2_YEAST	3e-116	Uncharacterized trans-sulfuration enzyme YHR112C
GQ26_0021690	sp|Q9Y8C2|MOC2A_EMENI	8e-31	Molybdopterin synthase sulfur carrier subunit
GQ26_0021720	sp|O94543|YCD3_SCHPO	1e-41	Uncharacterized membrane protein C1322.03
GQ26_0021730	sp|Q12289|CRC1_YEAST	1e-77	Mitochondrial carnitine carrier
GQ26_0021750	sp|P38364|PID6_FUSSO	5e-87	Pisatin demethylase
GQ26_0021760	sp|O59741|YN25_SCHPO	4e-18	Uncharacterized transcriptional regulatory protein C530.05
GQ26_0021770	sp|Q04432|HSP31_YEAST	2e-72	Probable chaperone protein HSP31
GQ26_0021780	sp|Q70DX9|SED1_ASPFU	0	Tripeptidyl-peptidase sed1
GQ26_0021820	sp|Q1E8D2|AG19_COCIM	2e-38	Heat-stable 19 kDa antigen
GQ26_0021830	sp|Q09713|YA36_SCHPO	4e-29	Uncharacterized protein C18B11.06
GQ26_0021840	sp|P32802|TMN1_YEAST	3e-179	Transmembrane 9 superfamily member 1
GQ26_0021860	sp|Q09711|NCS1_SCHPO	1e-98	Calcium-binding protein NCS-1
GQ26_0021880	sp|Q00771|KCC1_EMENI	0	Calcium/calmodulin-dependent protein kinase
GQ26_0021890	sp|Q63615|VP33A_RAT	1e-122	Vacuolar protein sorting-associated protein 33A
GQ26_0021900	sp|O74786|SEC9_SCHPO	2e-53	Protein transport protein sec9
GQ26_0021910	sp|Q9LMA1|FMO1_ARATH	3e-15	Probable flavin-containing monooxygenase 1
GQ26_0021950	sp|Q9HGP1|YNK4_SCHPO	8e-39	Uncharacterized protein C29B5.04c
GQ26_0022000	sp|O43081|YHS6_SCHPO	4e-41	Uncharacterized MFS-type transporter C947.06c
GQ26_0022010	sp|Q01408|UVE1_NEUCR	0	UV-damage endonuclease
GQ26_0022050	sp|Q9UUF2|SYMC_SCHPO	0	Probable methionine--tRNA ligase, cytoplasmic
GQ26_0022060	sp|P49426|EXG1_COCCA	5e-90	Glucan 1,3-beta-glucosidase
GQ26_0022080	sp|O74807|YGNG_SCHPO	8e-15	Uncharacterized protein C2D10.16
GQ26_0022100	sp|O14295|PLR1_SCHPO	3e-78	Pyridoxal reductase
GQ26_0022110	sp|Q6BGU0|ISU1_DEBHA	3e-66	Iron sulfur cluster assembly protein 1, mitochondrial
GQ26_0022120	sp|P43071|CDR1_CANAX	0	Multidrug resistance protein CDR1
GQ26_0022130	sp|Q4U3Y2|HXK1_ASPFU	2e-13	Hexokinase-1
GQ26_0022200	sp|Q7S6W5|RS28_NEUCR	2e-38	40S ribosomal protein S28
GQ26_0022240	sp|P50842|KDUD_BACSU	3e-72	2-dehydro-3-deoxy-D-gluconate 5-dehydrogenase
GQ26_0022250	sp|B2UCA8|DGOD_RALPJ	1e-120	D-galactonate dehydratase
GQ26_0022260	sp|Q5BD77|HOGA1_EMENI	6e-135	Probable 4-hydroxy-2-oxoglutarate aldolase, mitochondrial
GQ26_0022270	sp|A1CNH7|POA1_ASPCL	7e-52	ADP-ribose 1''-phosphate phosphatase
GQ26_0022280	sp|Q08777|MCH5_YEAST	8e-63	Riboflavin transporter MCH5
GQ26_0022290	sp|P36035|JEN1_YEAST	2e-56	Carboxylic acid transporter protein homolog
GQ26_0022340	sp|Q9I489|Y1255_PSEAE	1e-108	Uncharacterized protein PA1255
GQ26_0022350	sp|Q09925|LCB2_SCHPO	0	Serine palmitoyltransferase 2
GQ26_0022360	sp|P19807|HNM1_YEAST	1e-49	Choline transport protein
GQ26_0022370	sp|P51538|CP3A9_RAT	1e-14	Cytochrome P450 3A9
GQ26_0022390	sp|Q869T7|PAKF_DICDI	3e-15	Serine/threonine-protein kinase pakF
GQ26_0022410	sp|O14267|YFPC_SCHPO	2e-115	Uncharacterized UPF0442 protein C7D4.12c
GQ26_0022420	sp|Q12556|AMO1_ASPNG	5e-135	Copper amine oxidase 1
GQ26_0022430	sp|P43077|HEX1_CANAX	7e-157	Beta-hexosaminidase
GQ26_0022440	sp|Q99144|PEX5_YARLI	9e-145	Peroxisomal targeting signal receptor
GQ26_0022450	sp|P28644|ROC1_SPIOL	4e-22	28 kDa ribonucleoprotein, chloroplastic
GQ26_0022460	sp|Q9UTN0|YII3_SCHPO	2e-27	Uncharacterized transcriptional regulatory protein C139.03
GQ26_0022470	sp|Q5Z5B2|AGO1D_ORYSJ	7e-86	Protein argonaute 1D
GQ26_0022490	sp|O14459|RPB7_SCHPO	2e-57	DNA-directed RNA polymerase II subunit rpb7
GQ26_0022500	sp|P25338|YGB0_YEAST	4e-26	Uncharacterized endoplasmic reticulum membrane protein YGL010W
GQ26_0022510	sp|O13317|TRI11_FUSSP	4e-89	Isotrichodermin C-15 hydroxylase
GQ26_0022520	sp|O13317|TRI11_FUSSP	7e-94	Isotrichodermin C-15 hydroxylase
GQ26_0022530	sp|O74959|YJCD_SCHPO	4e-39	Uncharacterized oxidoreductase C736.13
GQ26_0022540	sp|P54006|TOXD_COCCA	1e-28	Protein TOXD
GQ26_0022550	sp|Q00357|TOXA_COCCA	4e-101	Putative HC-toxin efflux carrier TOXA
GQ26_0022560	sp|Q0C8M3|LNKS_ASPTN	0	Lovastatin nonaketide synthase
GQ26_0022580	sp|Q4WAZ9|NRP14_ASPFU	1e-165	Nonribosomal peptide synthetase 14
GQ26_0022590	sp|D7UQ40|SOL5_ALTSO	2e-61	Bifunctional solanapyrone synthase
GQ26_0022620	sp|Q9USN4|YJA1_SCHPO	4e-91	Uncharacterized transporter C1529.01
GQ26_0022650	sp|P37211|ATPA_NEUCR	2e-168	ATP synthase subunit alpha, mitochondrial
GQ26_0022660	sp|Q9P786|MTD1_SCHPO	1e-117	Methylenetetrahydrofolate dehydrogenase [NAD(+)]
GQ26_0022680	sp|Q9P787|YNY3_SCHPO	3e-83	ER membrane protein complex subunit 3
GQ26_0022700	sp|Q9UTR1|MMS19_SCHPO	4e-69	DNA repair/transcription protein mms19
GQ26_0022740	sp|O94372|YG06_SCHPO	8e-87	Uncharacterized protein C1604.06c
GQ26_0022750	sp|Q870C4|ATPF_PARBR	1e-129	ATP synthase subunit 4, mitochondrial
GQ26_0022760	sp|P38213|DSF2_YEAST	1e-12	Protein DSF2
GQ26_0022770	sp|Q9URY7|FMDA_SCHPO	0	Putative formamidase C869.04
GQ26_0022780	sp|P28745|RCC1_SCHPO	3e-84	Protein pim1
GQ26_0022830	sp|O94424|T2FB_SCHPO	1e-41	Transcription initiation factor IIF subunit beta
GQ26_0022840	sp|Q9C467|CSN4_EMENI	0	COP9 signalosome complex subunit 4
GQ26_0022850	sp|O13755|OSM1_SCHPO	1e-159	Putative fumarate reductase
GQ26_0022870	sp|Q12702|2ABA_SCHPO	0	Protein phosphatase PP2A regulatory subunit B
GQ26_0022880	sp|Q09750|PST1_SCHPO	2e-155	Paired amphipathic helix protein pst1
GQ26_0022890	sp|Q01484|ANK2_HUMAN	1e-10	Ankyrin-2
GQ26_0022900	sp|P15937|ACH1_NEUCR	0	Acetyl-CoA hydrolase
GQ26_0022920	sp|P41747|ADH1_ASPFN	0	Alcohol dehydrogenase 1
GQ26_0022930	sp|Q51576|Y3106_PSEAE	2e-45	Uncharacterized oxidoreductase PA3106
GQ26_0022950	sp|P36172|VBA5_YEAST	9e-17	Vacuolar basic amino acid transporter 5
GQ26_0023000	sp|P49426|EXG1_COCCA	0	Glucan 1,3-beta-glucosidase
GQ26_0023010	sp|Q9P6I8|YHG1_SCHPO	7e-94	Zinc-type alcohol dehydrogenase-like protein C1198.01
GQ26_0023030	sp|Q1PF50|EDA2_ARATH	1e-20	Probable serine protease EDA2
GQ26_0023040	sp|P40039|FCY21_YEAST	6e-74	Purine-cytosine permease FCY21
GQ26_0023080	sp|O74023|OGT_THEKO	4e-13	Methylated-DNA--protein-cysteine methyltransferase
GQ26_0023110	sp|P55828|RS20_DROME	8e-25	40S ribosomal protein S20
GQ26_0023140	sp|B8MF81|PEPA_TALSN	1e-93	Aspartic protease pep1
GQ26_0023190	sp|P0CT40|TF29_SCHPO	6e-101	Transposon Tf2-9 polyprotein
GQ26_0023210	sp|E9JFX9|DMOA_HYPSL	1e-142	Dimethyl-sulfide monooxygenase
GQ26_0023220	sp|O94469|DUR31_SCHPO	7e-155	Probable urea active transporter 1
GQ26_0023290	sp|P49426|EXG1_COCCA	1e-121	Glucan 1,3-beta-glucosidase
GQ26_0023370	sp|Q12559|AMDS_ASPOR	7e-102	Acetamidase
GQ26_0023380	sp|P10978|POLX_TOBAC	2e-24	Retrovirus-related Pol polyprotein from transposon TNT 1-94
GQ26_0023390	sp|O94343|YHMA_SCHPO	5e-38	Uncharacterized MFS-type transporter C1271.10c
GQ26_0023480	sp|Q12546|PPA_ASPFI	2e-62	Acid phosphatase
GQ26_0023490	sp|P84675|PFM_CHAGB	3e-37	Putative fungistatic metabolite
GQ26_0023510	sp|Q8N0N3|BGBP_PENMO	2e-52	Beta-1,3-glucan-binding protein
GQ26_0023520	sp|Q12612|TRI4_FUSSP	8e-124	Trichodiene oxygenase
GQ26_0023540	sp|G0S920|REI1_CHATD	3e-18	Cytoplasmic 60S subunit biogenesis factor REI1 homolog
GQ26_0023550	sp|O43000|LIZ1_SCHPO	6e-77	Pantothenate transporter liz1
GQ26_0023570	sp|Q12624|GUN3_HUMIN	3e-145	Endoglucanase 3
GQ26_0023580	sp|Q9UUN9|ALD2_SPOSA	2e-56	Aldehyde reductase 2
GQ26_0023590	sp|Q10072|YAN6_SCHPO	9e-51	Uncharacterized transporter C3H1.06c
GQ26_0023600	sp|Q88FY5|NICF_PSEPK	4e-35	Maleamate amidohydrolase
GQ26_0023610	sp|C8V329|FCY2_EMENI	3e-75	Purine-cytosine permease fcyB
GQ26_0023620	sp|Q5VRH4|HGD_ORYSJ	5e-121	Homogentisate 1,2-dioxygenase
GQ26_0023630	sp|Q88FY5|NICF_PSEPK	1e-22	Maleamate amidohydrolase
GQ26_0023640	sp|B8NHY4|ORDA_ASPFN	9e-48	O-methylsterigmatocystin oxidoreductase
GQ26_0023740	sp|A1DA65|FTMG_NEOFI	3e-18	Fumitremorgin C monooxygenase
GQ26_0023760	sp|Q91WU5|AS3MT_MOUSE	2e-12	Arsenite methyltransferase
GQ26_0023810	sp|Q00808|HETE1_PODAS	0	Vegetative incompatibility protein HET-E-1
GQ26_0023900	sp|P17549|CP53_ASPNG	0	Benzoate 4-monooxygenase
GQ26_0023910	sp|Q10264|PSO2_SCHPO	2e-122	DNA cross-link repair protein pso2/snm1
GQ26_0023930	sp|P54006|TOXD_COCCA	3e-86	Protein TOXD
GQ26_0023940	sp|P55356|NOEK_RHISN	4e-83	Phosphomannomutase
GQ26_0023950	sp|Q54HW1|PSD10_DICDI	2e-19	26S proteasome non-ATPase regulatory subunit 10
GQ26_0023970	sp|Q00357|TOXA_COCCA	5e-15	Putative HC-toxin efflux carrier TOXA
GQ26_0024000	sp|Q9NQQ7|S35C2_HUMAN	2e-22	Solute carrier family 35 member C2
GQ26_0024040	sp|P43597|YFI6_YEAST	1e-12	Uncharacterized protein YFR016C
GQ26_0024050	sp|P46969|RPE_YEAST	2e-34	Ribulose-phosphate 3-epimerase
GQ26_0024150	sp|Q9US44|YIZG_SCHPO	1e-42	Uncharacterized transporter C1002.16c
GQ26_0024160	sp|Q53552|NHG2_PSEPU	4e-19	Salicylate hydroxylase
GQ26_0024170	sp|A6T923|HPXO_KLEP7	4e-12	FAD-dependent urate hydroxylase
GQ26_0024190	sp|Q07904|THI73_YEAST	5e-100	Thiamine pathway transporter THI73
GQ26_0024210	sp|P29029|CHIT_YEAST	2e-61	Endochitinase
GQ26_0024220	sp|Q9HDX3|YKN2_SCHPO	7e-34	AB hydrolase superfamily protein B1A11.02
GQ26_0024230	sp|Q05506|SYRC_YEAST	6e-120	Arginine--tRNA ligase, cytoplasmic
GQ26_0024250	sp|Q5KMX3|1A1D_CRYNJ	2e-144	Probable 1-aminocyclopropane-1-carboxylate deaminase
GQ26_0024260	sp|P22303|ACES_HUMAN	2e-47	Acetylcholinesterase
GQ26_0024270	sp|O74923|YJ7D_SCHPO	4e-89	Uncharacterized transporter C757.13
GQ26_0024280	sp|Q9UTA7|YL8B_SCHPO	2e-16	Uncharacterized transcriptional regulatory protein C25B8.11
GQ26_0024290	sp|Q92342|YDI4_SCHPO	6e-93	Uncharacterized protein C1F8.04c
GQ26_0024300	sp|Q9HE12|YI31_SCHPO	4e-167	Putative purine permease C1399.01c
GQ26_0024320	sp|Q7LL04|YQK1_SCHPO	6e-20	UPF0676 protein C1494.01
GQ26_0024330	sp|P07046|3SHD_NEUCR	2e-73	3-dehydroshikimate dehydratase
GQ26_0024340	sp|Q9LBG2|LVR_LEIAQ	4e-45	Levodione reductase
GQ26_0024350	sp|P15325|QUTD_EMENI	2e-121	Quinate permease
GQ26_0024360	sp|Q08777|MCH5_YEAST	1e-35	Riboflavin transporter MCH5
GQ26_0024370	sp|Q9USN4|YJA1_SCHPO	3e-93	Uncharacterized transporter C1529.01
GQ26_0024430	sp|Q9FT74|RQL1_ARATH	5e-11	ATP-dependent DNA helicase Q-like 1
GQ26_0024440	sp|Q9FT73|MED34_ARATH	3e-28	Mediator of RNA polymerase II transcription subunit 34
GQ26_0030020	sp|Q75JP5|Y2471_DICDI	4e-14	Calponin homology domain-containing protein DDB_G0272472
GQ26_0030080	sp|Q9P900|OMTB_ASPFL	8e-53	Demethylsterigmatocystin 6-O-methyltransferase
GQ26_0030170	sp|P38670|ERG24_NEUCR	0	Delta(14)-sterol reductase
GQ26_0030220	sp|Q7T163|KDIS_DANRE	2e-11	Kinase D-interacting substrate of 220 kDa
GQ26_0030260	sp|Q04608|YD124_YEAST	8e-16	Uncharacterized protein YDR124W
GQ26_0030360	sp|P36910|CHIE_BETVU	1e-49	Acidic endochitinase SE2
GQ26_0030430	sp|Q10168|NSP1_SCHPO	9e-38	Nucleoporin nsp1
GQ26_0030440	sp|O42882|YFQ5_SCHPO	4e-23	Uncharacterized protein C8E11.05c
GQ26_0030450	sp|Q6L732|KANJ_STRKN	3e-38	Kanamycin B dioxygenase
GQ26_0030460	sp|Q9ULJ6|ZMIZ1_HUMAN	2e-11	Zinc finger MIZ domain-containing protein 1
GQ26_0030470	sp|P39969|BOI2_YEAST	1e-38	Protein BOI2
GQ26_0030480	sp|P40533|TED1_YEAST	1e-59	Protein TED1
GQ26_0030500	sp|Q4WN99|DPH2_ASPFU	0	Diphthamide biosynthesis protein 2
GQ26_0030510	sp|Q45072|TFTE_BURCE	2e-120	Maleylacetate reductase
GQ26_0030520	sp|A1DMA6|JIP5_NEOFI	0	WD repeat-containing protein jip5
GQ26_0030550	sp|A1CE93|ATG5_ASPCL	7e-145	Autophagy protein 5
GQ26_0030560	sp|Q4UMH6|Y381_RICFE	4e-45	Putative ankyrin repeat protein RF_0381
GQ26_0030590	sp|Q9P326|PRO1_NEUCR	0	Transcriptional regulatory protein pro-1
GQ26_0030600	sp|Q02774|SHR3_YEAST	3e-23	Secretory component protein SHR3
GQ26_0030610	sp|P78612|PALF_EMENI	0	pH-response regulator protein palF/RIM8
GQ26_0030630	sp|Q9USR0|CKN1_SCHPO	1e-35	DNA excision repair protein ckn1
GQ26_0030640	sp|Q9BWT6|MND1_HUMAN	9e-12	Meiotic nuclear division protein 1 homolog
GQ26_0030710	sp|P53049|YOR1_YEAST	0	Oligomycin resistance ATP-dependent permease YOR1
GQ26_0030730	sp|Q92413|OAT_EMENI	0	Ornithine aminotransferase
GQ26_0030740	sp|Q4WPG0|GPI10_ASPFU	0	GPI mannosyltransferase 3
GQ26_0030750	sp|O74345|UCP3_SCHPO	2e-41	UBA domain-containing protein 3
GQ26_0030770	sp|Q59KZ1|APE2_CANAL	0	Aminopeptidase 2
GQ26_0030780	sp|A1CX69|ATG1_NEOFI	0	Serine/threonine-protein kinase atg1
GQ26_0030790	sp|Q9Y7T6|SEC59_SCHPO	4e-35	Dolichol kinase sec59
GQ26_0030810	sp|Q9USQ7|DPH6_SCHPO	8e-77	Diphthine--ammonia ligase
GQ26_0030820	sp|P39959|YEW0_YEAST	2e-22	Zinc finger protein YER130C
GQ26_0030850	sp|P25375|PRTD_YEAST	2e-127	Saccharolysin
GQ26_0030860	sp|Q9USR1|TXL1_SCHPO	9e-54	Thioredoxin-like protein 1
GQ26_0030870	sp|Q4WPF7|DPH4_ASPFU	1e-62	Diphthamide biosynthesis protein 4
GQ26_0030880	sp|Q4WPF8|CCPR_ASPFU	0	Cytochrome c peroxidase, mitochondrial
GQ26_0030890	sp|Q2UH00|PRP28_ASPOR	0	Pre-mRNA-splicing ATP-dependent RNA helicase prp28
GQ26_0030910	sp|O74970|PRP39_SCHPO	0	Pre-mRNA-processing factor 39
GQ26_0030920	sp|P23369|RM25_YEAST	9e-12	54S ribosomal protein L25, mitochondrial
GQ26_0030930	sp|A2QIK9|MOCOS_ASPNC	0	Molybdenum cofactor sulfurase
GQ26_0030950	sp|Q9UUA6|DPP1_SCHPO	6e-36	Probable diacylglycerol pyrophosphate phosphatase 1
GQ26_0030960	sp|Q7SHR8|NOG2_NEUCR	0	Nucleolar GTP-binding protein 2
GQ26_0030970	sp|Q54RJ4|IKSA_DICDI	4e-48	Probable serine/threonine-protein kinase iksA
GQ26_0030990	sp|Q6CT73|TFB3_KLULA	4e-74	RNA polymerase II transcription factor B subunit 3
GQ26_0031020	sp|P12866|STE6_YEAST	6e-141	Alpha-factor-transporting ATPase
GQ26_0031030	sp|Q08971|YP225_YEAST	1e-46	Protein PBDC1 homolog
GQ26_0031040	sp|Q6DRJ9|RIC8B_DANRE	9e-13	Synembryn-B
GQ26_0031050	sp|P36032|MCH2_YEAST	2e-64	Probable transporter MCH2
GQ26_0031070	sp|Q08777|MCH5_YEAST	2e-30	Riboflavin transporter MCH5
GQ26_0031080	sp|Q96UP3|RIF1_SCHPO	2e-27	Telomere length regulator protein rif1
GQ26_0031140	sp|Q9UT59|YKJ7_SCHPO	4e-41	Putative uncharacterized oxidoreductase C513.07
GQ26_0031150	sp|Q03161|YMY9_YEAST	5e-58	Glucose-6-phosphate 1-epimerase
GQ26_0031170	sp|P80576|AROF_NEUCR	0	Phospho-2-dehydro-3-deoxyheptonate aldolase
GQ26_0031190	sp|Q9I922|RGN_XENLA	1e-31	Regucalcin
GQ26_0031210	sp|O00093|PHYB_EMENI	3e-165	3-phytase B
GQ26_0031240	sp|Q02795|OSTD_YEAST	1e-13	Dolichyl-diphosphooligosaccharide--protein glycosyltransferase subunit SWP1
GQ26_0031250	sp|P50166|ARDH_CANTR	2e-51	D-arabinitol 2-dehydrogenase [ribulose-forming]
GQ26_0031260	sp|P0C957|PLB1_ASPFU	0	Lysophospholipase 1
GQ26_0031280	sp|Q04895|DAL4_YEAST	2e-90	Allantoin permease
GQ26_0031290	sp|Q01262|HYUA_PSESN	7e-12	Hydantoin utilization protein A
GQ26_0031300	sp|Q9UT59|YKJ7_SCHPO	3e-61	Putative uncharacterized oxidoreductase C513.07
GQ26_0031310	sp|P40892|YJV8_YEAST	5e-36	Putative acetyltransferase YJL218W
GQ26_0031320	sp|P15258|RAL2_SCHPO	7e-67	Protein ral2
GQ26_0031340	sp|Q9UUN9|ALD2_SPOSA	1e-16	Aldehyde reductase 2
GQ26_0031350	sp|P34227|PRX1_YEAST	1e-85	Mitochondrial peroxiredoxin PRX1
GQ26_0031360	sp|O94528|CAF5_SCHPO	2e-57	Caffeine resistance protein 5
GQ26_0031370	sp|Q9P016|THYN1_HUMAN	2e-47	Thymocyte nuclear protein 1
GQ26_0031380	sp|P38340|NTM1_YEAST	2e-46	Alpha N-terminal protein methyltransferase 1
GQ26_0031400	sp|Q10350|YDA8_SCHPO	8e-27	Uncharacterized protein C1F12.08
GQ26_0031410	sp|O74763|YBE8_SCHPO	1e-70	Uncharacterized WD repeat-containing protein C17D11.08
GQ26_0031430	sp|Q9P6Q6|CET1_SCHPO	1e-34	mRNA-capping enzyme subunit beta
GQ26_0031440	sp|Q4WP96|SPT5_ASPFU	0	Transcription elongation factor spt5
GQ26_0031450	sp|Q8Q0U0|Y045_METMA	1e-21	Putative ankyrin repeat protein MM_0045
GQ26_0031460	sp|P45857|ACDB_BACSU	2e-46	Acyl-CoA dehydrogenase
GQ26_0031470	sp|Q99460|PSMD1_HUMAN	0	26S proteasome non-ATPase regulatory subunit 1
GQ26_0031530	sp|O43014|MPI_SCHPO	4e-72	Mannose-6-phosphate isomerase
GQ26_0031550	sp|B6QLF0|BGALB_PENMQ	0	Probable beta-galactosidase B
GQ26_0031560	sp|Q06433|GAL80_KLULA	3e-28	Galactose/lactose metabolism regulatory protein GAL80
GQ26_0031590	sp|P07921|LACP_KLULA	5e-50	Lactose permease
GQ26_0031600	sp|Q25BW4|BGL1B_PHACH	1e-153	Beta-glucosidase 1B
GQ26_0031610	sp|P19807|HNM1_YEAST	1e-33	Choline transport protein
GQ26_0031640	sp|P46218|Y1674_SULAC	2e-34	Uncharacterized protein Saci_1674
GQ26_0031650	sp|Q09621|LACT2_CAEEL	1e-57	Beta-lactamase domain-containing protein 2
GQ26_0031660	sp|Q03672|ATP9_PODAS	4e-52	ATP synthase subunit 9, mitochondrial
GQ26_0031670	sp|P38131|KTR4_YEAST	7e-101	Probable mannosyltransferase KTR4
GQ26_0031680	sp|Q09844|YAE3_SCHPO	6e-54	TBC domain-containing protein C23D3.03c
GQ26_0031690	sp|O95243|MBD4_HUMAN	7e-16	Methyl-CpG-binding domain protein 4
GQ26_0031700	sp|Q2UD93|XLNR_ASPOR	1e-153	Xylanolytic transcriptional activator xlnR
GQ26_0031710	sp|Q751L1|RL43_ASHGO	4e-43	60S ribosomal protein L43
GQ26_0031730	sp|Q64392|AT12A_CAVPO	3e-173	Potassium-transporting ATPase alpha chain 2
GQ26_0031740	sp|Q00808|HETE1_PODAS	6e-13	Vegetative incompatibility protein HET-E-1
GQ26_0031750	sp|Q9SCU0|SDR2A_ARATH	3e-25	Short-chain dehydrogenase reductase 2a
GQ26_0031760	sp|D4AIS3|OPSB_ARTBC	5e-66	Probable aspartic-type endopeptidase OPSB
GQ26_0031770	sp|O13729|PUN1_SCHPO	4e-12	SUR7 family protein pun1
GQ26_0031780	sp|Q08924|WDR6_YEAST	7e-73	Regulator of Ty1 transposition protein 10
GQ26_0031790	sp|P40088|FTR1_YEAST	3e-113	Plasma membrane iron permease
GQ26_0031800	sp|P38993|FET3_YEAST	0	Iron transport multicopper oxidase FET3
GQ26_0031810	sp|Q4WHW1|PNG1_ASPFU	0	Protein png1
GQ26_0031820	sp|Q00217|TPSB_ASPNG	0	Alpha,alpha-trehalose-phosphate synthase [UDP-forming] 2
GQ26_0031830	sp|Q9UUI7|TPSY_SCHPO	2e-172	Putative alpha,alpha-trehalose-phosphate synthase [UDP-forming] 100 kDa subunit
GQ26_0031840	sp|Q4WZ70|OYE3_ASPFU	2e-121	Chanoclavine-I aldehyde reductase
GQ26_0031850	sp|O13985|YEG3_SCHPO	2e-104	Uncharacterized WD repeat-containing protein C26H5.03
GQ26_0031880	sp|O14201|MUG86_SCHPO	1e-62	Meiotically up-regulated gene 86 protein
GQ26_0031910	sp|P36086|YKH1_YEAST	7e-23	Uncharacterized oxidoreductase YKL071W
GQ26_0031930	sp|O60167|YHC3_SCHPO	4e-77	ENTH domain-containing protein C19F8.03c
GQ26_0031950	sp|P0CX48|RS11B_YEAST	8e-86	40S ribosomal protein S11-B
GQ26_0031960	sp|O59757|SPC7_SCHPO	9e-38	Kinetochore protein spc7
GQ26_0031970	sp|O14130|YF54_SCHPO	6e-14	Uncharacterized transcriptional regulatory protein C3C7.04
GQ26_0032000	sp|P22697|CYS3_NEUCR	6e-25	Regulatory protein cys-3
GQ26_0032010	sp|P53252|PIL1_YEAST	9e-147	Sphingolipid long chain base-responsive protein PIL1
GQ26_0032020	sp|P28706|RAD13_SCHPO	6e-119	DNA repair protein rad13
GQ26_0032050	sp|P34756|FAB1_YEAST	2e-143	1-phosphatidylinositol 3-phosphate 5-kinase FAB1
GQ26_0032060	sp|P22360|KPYK_EMENI	0	Pyruvate kinase
GQ26_0032100	sp|O14104|LYS12_SCHPO	1e-164	Homoisocitrate dehydrogenase
GQ26_0032160	sp|O43050|ERG26_SCHPO	3e-54	Sterol-4-alpha-carboxylate 3-dehydrogenase, decarboxylating
GQ26_0032170	sp|Q2TXI3|FM522_ASPOR	2e-126	Protein fmp52-2, mitochondrial
GQ26_0032180	sp|Q08777|MCH5_YEAST	1e-57	Riboflavin transporter MCH5
GQ26_0032190	sp|Q03799|RT08_YEAST	2e-23	37S ribosomal protein S8, mitochondrial
GQ26_0032210	sp|Q0CRI5|KMO_ASPTN	0	Kynurenine 3-monooxygenase
GQ26_0032220	sp|O59730|MAP1_SCHPO	7e-177	Methionine aminopeptidase 1
GQ26_0032230	sp|O59726|FNX2_SCHPO	8e-86	Vacuolar membrane amino acid uptake transporter fnx2
GQ26_0032250	sp|A5H0J3|URC4_LACKL	7e-115	Uracil catabolism protein 4
GQ26_0032270	sp|O60508|PRP17_HUMAN	4e-124	Pre-mRNA-processing factor 17
GQ26_0032280	sp|P53173|ERV14_YEAST	5e-58	ER-derived vesicles protein ERV14
GQ26_0032290	sp|P25371|ADP1_YEAST	0	Probable ATP-dependent permease
GQ26_0032300	sp|O42633|FAT1_COCHE	1e-136	Fatty acid transporter protein
GQ26_0032310	sp|Q9Y814|HTD2_SCHPO	2e-14	Hydroxyacyl-thioester dehydratase type 2, mitochondrial
GQ26_0032340	sp|Q03722|YMC0_YEAST	1e-85	Uncharacterized protein YML020W
GQ26_0032350	sp|Q4WVH3|SPB1_ASPFU	0	AdoMet-dependent rRNA methyltransferase spb1
GQ26_0032360	sp|Q5BH90|ATG16_EMENI	4e-50	Autophagy protein 16
GQ26_0032370	sp|Q9C2L8|RAB7_NEUCR	3e-93	Probable Ras-related protein Rab7
GQ26_0032380	sp|Q03730|YMB8_YEAST	9e-55	Uncharacterized vacuolar membrane protein YML018C
GQ26_0032400	sp|O94565|OMH4_SCHPO	4e-138	O-glycoside alpha-1,2-mannosyltransferase homolog 4
GQ26_0032410	sp|O14031|PGT1_SCHPO	0	Glutathione transporter 1
GQ26_0032430	sp|P51538|CP3A9_RAT	2e-12	Cytochrome P450 3A9
GQ26_0032440	sp|Q6UEF1|AFLY_ASPPA	2e-76	Oxidoreductase AflY
GQ26_0032450	sp|Q6UEF2|AFLX_ASPPA	2e-57	Oxidoreductase AflX
GQ26_0032460	sp|A2RVM0|TIC32_ARATH	3e-24	Short-chain dehydrogenase TIC 32, chloroplastic
GQ26_0032470	sp|P86491|6HN3M_PSEFL	2e-12	6-hydroxynicotinate 3-monooxygenase
GQ26_0032490	sp|P43651|AFLR_ASPPA	1e-28	Aflatoxin biosynthesis regulatory protein
GQ26_0032510	sp|Q9KX40|ESTB_BURGA	4e-23	Esterase EstB
GQ26_0032530	sp|P80873|GS39_BACSU	7e-18	General stress protein 39
GQ26_0032540	sp|Q99KR3|LACB2_MOUSE	2e-55	Beta-lactamase-like protein 2
GQ26_0032550	sp|Q03149|WA_EMENI	0	Conidial yellow pigment biosynthesis polyketide synthase
GQ26_0032560	sp|Q00455|SCYD_COLOR	2e-67	Scytalone dehydratase
GQ26_0032570	sp|Q00791|STCU_EMENI	4e-121	Versicolorin reductase
GQ26_0032590	sp|Q00357|TOXA_COCCA	2e-88	Putative HC-toxin efflux carrier TOXA
GQ26_0032610	sp|Q12226|AYT1_YEAST	1e-121	Trichothecene 3-O-acetyltransferase
GQ26_0032650	sp|O13317|TRI11_FUSSP	5e-54	Isotrichodermin C-15 hydroxylase
GQ26_0032670	sp|Q9US36|KLF1_SCHPO	4e-31	Zinc finger protein klf1
GQ26_0032680	sp|C5H429|DBR2_ARTAN	2e-95	Artemisinic aldehyde Delta(11(13)) reductase
GQ26_0032690	sp|P15245|PH2M_TRICU	3e-62	Phenol 2-monooxygenase
GQ26_0032700	sp|B5ZA76|PGDAE_HELPG	3e-131	Peptidoglycan deacetylase
GQ26_0032710	sp|Q8TFF9|YP23_SCHPO	7e-108	Putative amidase PB8B6.03
GQ26_0032720	sp|Q09676|YA03_SCHPO	2e-12	Uncharacterized protein C5H10.03
GQ26_0032730	sp|Q5RD78|HECD2_PONAB	1e-51	Probable E3 ubiquitin-protein ligase HECTD2
GQ26_0032750	sp|G0S920|REI1_CHATD	2e-104	Cytoplasmic 60S subunit biogenesis factor REI1 homolog
GQ26_0032760	sp|Q12296|MAM3_YEAST	4e-166	Protein MAM3
GQ26_0032770	sp|Q55FN7|ODBB_DICDI	4e-131	2-oxoisovalerate dehydrogenase subunit beta, mitochondrial
GQ26_0032790	sp|Q10082|YAO3_SCHPO	3e-105	Uncharacterized protein C11D3.03c
GQ26_0032800	sp|P47114|YJ24_YEAST	4e-34	Uncharacterized vacuolar membrane protein YJR054W
GQ26_0032810	sp|Q4WHU1|HPPD1_ASPFU	0	Probable 4-hydroxyphenylpyruvate dioxygenase 1
GQ26_0032820	sp|Q00667|HGD_EMENI	0	Homogentisate 1,2-dioxygenase
GQ26_0032840	sp|Q00770|FAAA_EMENI	0	Fumarylacetoacetase
GQ26_0032850	sp|O43123|MAAI_EMENI	9e-71	Maleylacetoacetate isomerase
GQ26_0032860	sp|O86365|Y584_MYCTU	8e-49	Uncharacterized glycosidase Rv0584
GQ26_0032870	sp|Q04052|ARO80_YEAST	9e-12	Transcriptional activator ARO80
GQ26_0032880	sp|O60067|TAPT1_SCHPO	6e-77	Protein TAPT1 homolog
GQ26_0032900	sp|P38149|DUG2_YEAST	2e-117	Probable di- and tripeptidase DUG2
GQ26_0032910	sp|P07921|LACP_KLULA	3e-86	Lactose permease
GQ26_0032920	sp|P41734|IAH1_YEAST	8e-28	Isoamyl acetate-hydrolyzing esterase
GQ26_0032930	sp|Q00357|TOXA_COCCA	5e-79	Putative HC-toxin efflux carrier TOXA
GQ26_0032950	sp|Q9HDX3|YKN2_SCHPO	1e-27	AB hydrolase superfamily protein B1A11.02
GQ26_0032960	sp|Q9HCS2|CP4FC_HUMAN	2e-33	Cytochrome P450 4F12
GQ26_0032970	sp|O94467|OYEC_SCHPO	6e-119	Putative NADPH dehydrogenase C23G7.10c
GQ26_0032980	sp|Q9F131|3HBH1_PSEAC	8e-47	3-hydroxybenzoate 6-hydroxylase 1
GQ26_0032990	sp|O73853|CP17A_ICTPU	6e-42	Steroid 17-alpha-hydroxylase/17,20 lyase
GQ26_0033000	sp|O60140|YNS9_SCHPO	5e-53	Uncharacterized protein C18H10.09
GQ26_0033030	sp|Q9UTM5|YIJ1_SCHPO	9e-13	Uncharacterized protein C1420.01c
GQ26_0033060	sp|Q9UTM4|TCPE_SCHPO	0	T-complex protein 1 subunit epsilon
GQ26_0033070	sp|O42934|CHP2_SCHPO	1e-11	Chromo domain-containing protein 2
GQ26_0033090	sp|P25355|CTR86_YEAST	3e-18	Copper transport protein 86
GQ26_0033100	sp|P38239|YBR2_YEAST	1e-14	Uncharacterized RING finger protein YBR062C
GQ26_0033130	sp|O60064|YBB2_SCHPO	4e-148	Probable mannose-1-phosphate guanyltransferase
GQ26_0033140	sp|Q5I2P5|MX2_SHEEP	9e-36	Interferon-induced GTP-binding protein Mx2
GQ26_0033150	sp|Q9UUE6|SYKC_SCHPO	0	Lysine--tRNA ligase, cytoplasmic
GQ26_0033160	sp|Q10361|ETP1_SCHPO	8e-128	Electron transfer protein 1, mitochondrial
GQ26_0033170	sp|Q5M8S7|NIPA_XENTR	7e-11	NIPA-like protein
GQ26_0033180	sp|A1DMG9|MCES_NEOFI	0	mRNA cap guanine-N7 methyltransferase
GQ26_0033200	sp|P0C582|M2OM_NEUCR	2e-156	Putative mitochondrial 2-oxoglutarate/malate carrier protein
GQ26_0033210	sp|Q96UL8|PCKA_EMENI	0	Phosphoenolpyruvate carboxykinase [ATP]
GQ26_0033220	sp|Q9H6P5|TASP1_HUMAN	2e-29	Threonine aspartase 1
GQ26_0033230	sp|P78712|ARP3_NEUCR	0	Actin-related protein 3
GQ26_0033240	sp|Q09833|YAD7_SCHPO	3e-121	tRNA (uracil(54)-C(5))-methyltransferase
GQ26_0033250	sp|P33759|RT05_YEAST	1e-46	37S ribosomal protein S5, mitochondrial
GQ26_0033270	sp|O42626|NRC2_NEUCR	0	Serine/threonine-protein kinase nrc-2
GQ26_0033310	sp|Q5F389|WWOX_CHICK	4e-18	WW domain-containing oxidoreductase
GQ26_0033320	sp|A2QK82|PMEA_ASPNC	6e-72	Probable pectinesterase A
GQ26_0033330	sp|Q02068|NRL1_RHORH	1e-79	Aliphatic nitrilase
GQ26_0033370	sp|Q5AHJ5|TBF1_CANAL	8e-41	Transcription factor TBF1
GQ26_0033380	sp|O60171|TAF10_SCHPO	5e-23	Transcription initiation factor TFIID subunit 10
GQ26_0033390	sp|P53733|RT19_YEAST	1e-34	37S ribosomal protein S19, mitochondrial
GQ26_0033400	sp|P07250|IPMK_YEAST	1e-26	Inositol polyphosphate multikinase
GQ26_0033410	sp|Q9P7B8|ARB1_SCHPO	6e-22	Argonaute-binding protein 1
GQ26_0033420	sp|P38230|QOR_YEAST	7e-93	Probable quinone oxidoreductase
GQ26_0033450	sp|Q0CEZ9|CLP1_ASPTN	0	mRNA cleavage and polyadenylation factor clp1
GQ26_0033460	sp|O60158|BQT4_SCHPO	2e-12	Bouquet formation protein 4
GQ26_0033470	sp|O14224|GDIR_SCHPO	3e-50	Rho GDP-dissociation inhibitor
GQ26_0033480	sp|Q10298|YD44_SCHPO	2e-154	Putative serine/threonine-protein phosphatase C22H10.04
GQ26_0033500	sp|Q13367|AP3B2_HUMAN	1e-119	AP-3 complex subunit beta-2
GQ26_0033520	sp|Q4WVA0|NUF2_ASPFU	0	Probable kinetochore protein nuf2
GQ26_0033530	sp|Q9USP0|EI2BA_SCHPO	5e-69	Translation initiation factor eIF-2B subunit alpha
GQ26_0033540	sp|Q5AUY5|CIPB_EMENI	4e-48	Zinc-binding alcohol dehydrogenase domain-containing protein cipB
GQ26_0033550	sp|Q9D1J1|NECP2_MOUSE	1e-27	Adaptin ear-binding coat-associated protein 2
GQ26_0033570	sp|P22803|TRX2_YEAST	2e-35	Thioredoxin-2
GQ26_0033580	sp|Q10072|YAN6_SCHPO	3e-81	Uncharacterized transporter C3H1.06c
GQ26_0033600	sp|Q5ZLG0|AACS_CHICK	7e-156	Acetoacetyl-CoA synthetase
GQ26_0033620	sp|P24552|OXDA_FUSSO	3e-113	D-amino-acid oxidase
GQ26_0033640	sp|P32386|YBT1_YEAST	0	ATP-dependent bile acid permease
GQ26_0033650	sp|Q08904|RDR1_YEAST	2e-101	Protein RDR1
GQ26_0033670	sp|Q6MWE5|VIT11_ORYSJ	2e-57	Vacuolar iron transporter 1.1
GQ26_0033690	sp|O53771|Y0574_MYCTU	5e-32	Uncharacterized protein Rv0574c/MT0602
GQ26_0040010	sp|O13340|CARP_PODAS	7e-14	Podosporapepsin
GQ26_0040020	sp|Q02592|HMT1_SCHPO	7e-62	Heavy metal tolerance protein
GQ26_0040040	sp|Q54DY9|BCS1B_DICDI	1e-53	Probable mitochondrial chaperone BCS1-B
GQ26_0040150	sp|O14370|BCA1_SCHPO	2e-94	Branched-chain-amino-acid aminotransferase, mitochondrial
GQ26_0040160	sp|O94311|YH56_SCHPO	1e-22	UPF0743 protein C215.06c
GQ26_0040170	sp|Q08902|YO378_YEAST	4e-44	Drug resistance protein YOR378W
GQ26_0040180	sp|O86365|Y584_MYCTU	6e-33	Uncharacterized glycosidase Rv0584
GQ26_0040210	sp|P0CS93|GAOA_GIBZA	4e-144	Galactose oxidase
GQ26_0040220	sp|Q8RX87|RFS6_ARATH	1e-45	Probable galactinol--sucrose galactosyltransferase 6
GQ26_0040240	sp|Q9SVG4|RETOL_ARATH	3e-21	Reticuline oxidase-like protein
GQ26_0040260	sp|P32901|PTR2_YEAST	2e-97	Peptide transporter PTR2
GQ26_0040270	sp|P50125|CYSD_EMENI	1e-92	O-acetylhomoserine (thiol)-lyase
GQ26_0040300	sp|P41735|CAT5_YEAST	1e-49	Catabolite repression protein CAT5
GQ26_0040310	sp|P53064|RTF1_YEAST	5e-32	RNA polymerase-associated protein RTF1
GQ26_0040320	sp|Q9P7T4|MRC1_SCHPO	2e-13	Mediator of replication checkpoint protein 1
GQ26_0040330	sp|Q9P4B8|RIB7_KLUMA	9e-38	2,5-diamino-6-ribosylamino-4(3H)-pyrimidinone 5'-phosphate reductase
GQ26_0040340	sp|P56937|DHB7_HUMAN	1e-18	3-keto-steroid reductase
GQ26_0040360	sp|A0NGI1|TM234_ANOGA	8e-12	Transmembrane protein 234 homolog
GQ26_0040370	sp|P30583|CHSC_EMENI	0	Chitin synthase C
GQ26_0040390	sp|Q88FY6|NICT_PSEPK	1e-37	Putative metabolite transport protein NicT
GQ26_0040410	sp|P08978|RL28_NEUCR	1e-81	60S ribosomal protein L28
GQ26_0040420	sp|Q5ZKG5|PPAC_CHICK	1e-36	Low molecular weight phosphotyrosine protein phosphatase
GQ26_0040430	sp|Q04223|YM14_YEAST	1e-24	Uncharacterized protein YMR130W
GQ26_0040460	sp|Q1DLJ4|PESC_COCIM	0	Pescadillo homolog
GQ26_0040470	sp|Q9H490|PIGU_HUMAN	6e-78	Phosphatidylinositol glycan anchor biosynthesis class U protein
GQ26_0040480	sp|Q9USH6|YJQ4_SCHPO	6e-12	Uncharacterized N-acetyltransferase C825.04c
GQ26_0040490	sp|Q88RC0|DAVD_PSEPK	0	Glutarate-semialdehyde dehydrogenase DavD
GQ26_0040530	sp|O13971|SGD1_SCHPO	6e-122	Suppressor of glycerol defect protein 1
GQ26_0040570	sp|Q4WIF3|PPID_ASPFU	0	Peptidyl-prolyl cis-trans isomerase D
GQ26_0040580	sp|O60108|CBH2_SCHPO	3e-78	CENP-B homolog protein 2
GQ26_0040590	sp|Q6C7S6|DTD_YARLI	7e-48	D-tyrosyl-tRNA(Tyr) deacylase
GQ26_0040610	sp|O13870|NOT3_SCHPO	6e-76	General negative regulator of transcription subunit 3
GQ26_0040620	sp|Q8NK92|AORSN_ASPOR	1e-164	Aorsin
GQ26_0040630	sp|O59827|GST2_SCHPO	1e-41	Glutathione S-transferase 2
GQ26_0040640	sp|O13612|NEP2_SCHPO	9e-24	NEDD8-specific protease 2
GQ26_0040650	sp|Q6TXD4|DNMBP_MOUSE	2e-39	Dynamin-binding protein
GQ26_0040670	sp|O13339|TERT_SCHPO	3e-83	Telomerase reverse transcriptase
GQ26_0040680	sp|O94343|YHMA_SCHPO	1e-57	Uncharacterized MFS-type transporter C1271.10c
GQ26_0040690	sp|Q9F131|3HBH1_PSEAC	1e-29	3-hydroxybenzoate 6-hydroxylase 1
GQ26_0040700	sp|Q4WAW8|FTME_ASPFU	2e-55	Fumitremorgin C synthase
GQ26_0040710	sp|P33330|SERC_YEAST	2e-97	Phosphoserine aminotransferase
GQ26_0040720	sp|Q9USN4|YJA1_SCHPO	3e-102	Uncharacterized transporter C1529.01
GQ26_0040730	sp|Q01336|YCR2_ESCVU	0	Uncharacterized family 31 glucosidase ORF2 (Fragment)
GQ26_0040750	sp|P10477|GUNE_CLOTM	2e-31	Endoglucanase E
GQ26_0040760	sp|B8MF81|PEPA_TALSN	2e-91	Aspartic protease pep1
GQ26_0040770	sp|Q9HDX1|YKN4_SCHPO	6e-19	Uncharacterized transcriptional regulatory protein PB1A11.04c
GQ26_0040780	sp|O94562|YGD3_SCHPO	2e-131	Uncharacterized aminotransferase C1771.03c
GQ26_0040790	sp|P65824|Y2248_MYCBO	3e-14	Putative hydrolase Mb2248c
GQ26_0040840	sp|P24504|NUP3_PENSQ	1e-132	Nuclease PA3
GQ26_0040850	sp|Q4WV19|UBA4_ASPFU	0	Adenylyltransferase and sulfurtransferase uba4
GQ26_0040870	sp|P39315|QOR2_ECOLI	8e-11	Quinone oxidoreductase 2
GQ26_0040890	sp|P56216|VAOX_PENSI	6e-164	Vanillyl-alcohol oxidase
GQ26_0040900	sp|Q8MJY8|PGDH_MACFA	4e-25	15-hydroxyprostaglandin dehydrogenase [NAD(+)]
GQ26_0040910	sp|O42772|DHSB_MYCGR	5e-170	Succinate dehydrogenase [ubiquinone] iron-sulfur subunit, mitochondrial
GQ26_0040920	sp|Q80VQ0|AL3B1_MOUSE	4e-87	Aldehyde dehydrogenase family 3 member B1
GQ26_0040930	sp|P09437|CYB2_HANAN	5e-112	Cytochrome b2, mitochondrial
GQ26_0040940	sp|O42764|HPPD_MYCGR	1e-162	4-hydroxyphenylpyruvate dioxygenase
GQ26_0040960	sp|Q12120|OMTA_ASPPA	9e-19	Sterigmatocystin 8-O-methyltransferase
GQ26_0040970	sp|P0CJ44|ALF_COCIM	7e-157	Putative fructose-bisphosphate aldolase
GQ26_0040980	sp|Q46888|YGBJ_ECOLI	4e-45	Uncharacterized oxidoreductase YgbJ
GQ26_0040990	sp|Q06625|GDE_YEAST	0	Glycogen debranching enzyme
GQ26_0041000	sp|Q870L2|MIRB_EMENI	2e-69	Siderophore iron transporter mirB
GQ26_0041010	sp|O14194|GGT2_SCHPO	5e-113	Gamma-glutamyltranspeptidase 2
GQ26_0041060	sp|Q06538|YL241_YEAST	3e-171	Uncharacterized membrane protein YLR241W
GQ26_0041070	sp|P14843|AROF_YEAST	1e-166	Phospho-2-dehydro-3-deoxyheptonate aldolase, phenylalanine-inhibited
GQ26_0041110	sp|P07142|CY1_NEUCR	8e-170	Cytochrome c1, heme protein, mitochondrial
GQ26_0041120	sp|Q54DY9|BCS1B_DICDI	9e-47	Probable mitochondrial chaperone BCS1-B
GQ26_0041130	sp|O74854|POF6_SCHPO	7e-128	F-box protein pof6
GQ26_0041140	sp|P83775|GRP2_CANAL	2e-80	Putative NADPH-dependent methylglyoxal reductase GRP2
GQ26_0041150	sp|P25382|NLE1_YEAST	0	Ribosome assembly protein 4
GQ26_0041160	sp|O15457|MSH4_HUMAN	1e-118	MutS protein homolog 4
GQ26_0041170	sp|Q76PD2|YJ01_SCHPO	1e-124	LIM domain and RING finger protein C1223.01
GQ26_0041180	sp|O74503|UAF30_SCHPO	3e-24	Upstream activation factor subunit spp27
GQ26_0041190	sp|A1CS92|EIF3B_ASPCL	0	Eukaryotic translation initiation factor 3 subunit B
GQ26_0041210	sp|Q4WKN3|PAM17_ASPFU	1e-86	Presequence translocated-associated motor subunit pam17, mitochondrial
GQ26_0041240	sp|O94431|YHKC_SCHPO	2e-63	Uncharacterized aminotransferase C660.12c
GQ26_0041260	sp|Q5ZID0|NMRL1_CHICK	2e-23	NmrA-like family domain-containing protein 1
GQ26_0041330	sp|P86491|6HN3M_PSEFL	1e-30	6-hydroxynicotinate 3-monooxygenase
GQ26_0041340	sp|Q9C0U9|YQD3_SCHPO	5e-107	Uncharacterized transporter PB1C11.03
GQ26_0041350	sp|Q7WUM8|HMP_RHIME	5e-114	Flavohemoprotein
GQ26_0041390	sp|P40352|RAD26_YEAST	0	DNA repair and recombination protein RAD26
GQ26_0041400	sp|Q9P6P3|PPK15_SCHPO	0	Serine/threonine-protein kinase ppk15
GQ26_0041410	sp|A1C987|EIF3C_ASPCL	0	Eukaryotic translation initiation factor 3 subunit C
GQ26_0041420	sp|Q96H20|SNF8_HUMAN	5e-63	Vacuolar-sorting protein SNF8
GQ26_0041430	sp|Q7SBD5|RL7_NEUCR	3e-126	60S ribosomal protein L7
GQ26_0041440	sp|Q9UUH3|MUG58_SCHPO	2e-46	Uncharacterized kinase mug58
GQ26_0041450	sp|Q01373|FOX2_NEUCR	0	Peroxisomal hydratase-dehydrogenase-epimerase
GQ26_0041460	sp|Q10164|RGA2_SCHPO	1e-23	Probable Rho-type GTPase-activating protein 2
GQ26_0041480	sp|P20133|PGTB2_YEAST	2e-118	Geranylgeranyl transferase type-2 subunit beta
GQ26_0041490	sp|A2R1F6|MSH3_ASPNC	0	DNA mismatch repair protein msh3
GQ26_0041540	sp|P39992|YEC3_YEAST	1e-13	Uncharacterized protein YEL023C
GQ26_0041550	sp|P47139|YJ68_YEAST	1e-47	Uncharacterized protein YJR098C
GQ26_0041580	sp|O34812|YFMJ_BACSU	8e-71	Putative NADP-dependent oxidoreductase YfmJ
GQ26_0041590	sp|Q9RPT1|RHLG_PSEAE	3e-15	Rhamnolipids biosynthesis 3-oxoacyl-[acyl-carrier-protein] reductase
GQ26_0041600	sp|Q99145|HIS1_YARLI	2e-129	ATP phosphoribosyltransferase
GQ26_0041620	sp|P25297|PHO84_YEAST	2e-57	Inorganic phosphate transporter PHO84
GQ26_0041640	sp|P08159|HDNO_ARTOX	1e-22	6-hydroxy-D-nicotine oxidase
GQ26_0041660	sp|P75791|YBIU_ECOLI	2e-70	Uncharacterized protein YbiU
GQ26_0041670	sp|O23024|YUC3_ARATH	2e-37	Probable indole-3-pyruvate monooxygenase YUCCA3
GQ26_0041680	sp|P96712|BMR3_BACSU	3e-33	Multidrug resistance protein 3
GQ26_0041690	sp|Q9Y7N4|OXDA_SCHPO	4e-60	D-amino-acid oxidase
GQ26_0041730	sp|Q05A13|S16C6_MOUSE	2e-38	Short-chain dehydrogenase/reductase family 16C member 6
GQ26_0041740	sp|P0C0Y5|MTDH_DAVTA	3e-148	Probable NADP-dependent mannitol dehydrogenase
GQ26_0041750	sp|O93956|PALI_EMENI	4e-103	pH-response regulator protein palI/RIM9
GQ26_0041780	sp|O13644|SED5_SCHPO	2e-82	Integral membrane protein sed5
GQ26_0041790	sp|O74841|FAD1_SCHPO	7e-59	Probable FAD synthase
GQ26_0041820	sp|P87219|SOU1_CANAL	4e-26	Sorbose reductase SOU1
GQ26_0041830	sp|P34127|MYBA_DICDI	8e-20	Myb-like protein A
GQ26_0041840	sp|Q9Y757|CP52L_DEBHN	6e-129	Cytochrome P450 52A12
GQ26_0041850	sp|Q12612|TRI4_FUSSP	2e-104	Trichodiene oxygenase
GQ26_0041860	sp|Q9USN4|YJA1_SCHPO	6e-126	Uncharacterized transporter C1529.01
GQ26_0041870	sp|Q4WAZ9|NRP14_ASPFU	0	Nonribosomal peptide synthetase 14
GQ26_0041880	sp|O42653|YF9E_SCHPO	2e-105	ABC1 family protein C10F6.14c
GQ26_0041890	sp|Q57749|DHPSL_METJA	9e-21	7,8-dihydropterin-6-methyl-4-(beta-D-ribofuranosyl)-aminobenzene-5'-phosphate synthase
GQ26_0041920	sp|A1DA65|FTMG_NEOFI	3e-104	Fumitremorgin C monooxygenase
GQ26_0041940	sp|Q09788|ASL1_SCHPO	5e-15	Alkali-sensitive linkage protein 1
GQ26_0041970	sp|Q12177|YL056_YEAST	2e-74	Uncharacterized protein YLL056C
GQ26_0042020	sp|P07038|PMA1_NEUCR	0	Plasma membrane ATPase
GQ26_0042030	sp|P38131|KTR4_YEAST	1e-105	Probable mannosyltransferase KTR4
GQ26_0042040	sp|O59741|YN25_SCHPO	1e-15	Uncharacterized transcriptional regulatory protein C530.05
GQ26_0042050	sp|Q9Y7G5|PHACA_EMEND	0	Phenylacetate 2-hydroxylase
GQ26_0042060	sp|P47862|AQP3_RAT	5e-21	Aquaporin-3
GQ26_0042070	sp|P39932|STL1_YEAST	1e-47	Sugar transporter STL1
GQ26_0042080	sp|Q5B8L0|PRTT_EMENI	1e-89	Transcriptional activator of proteases prtT
GQ26_0042090	sp|O14130|YF54_SCHPO	8e-42	Uncharacterized transcriptional regulatory protein C3C7.04
GQ26_0042100	sp|Q10094|YAOF_SCHPO	0	Uncharacterized protein C11D3.15
GQ26_0042110	sp|A1DBT4|PMEA_NEOFI	7e-14	Probable pectinesterase A
GQ26_0042120	sp|P49373|TFS2_SCHPO	5e-68	Transcription elongation factor S-II
GQ26_0042130	sp|P41391|RNA1_SCHPO	1e-100	Ran GTPase-activating protein 1
GQ26_0042140	sp|Q12287|COX17_YEAST	3e-12	Cytochrome c oxidase copper chaperone
GQ26_0042150	sp|O43053|ALG6_SCHPO	1e-134	Probable dolichyl pyrophosphate Man9GlcNAc2 alpha-1,3-glucosyltransferase
GQ26_0042160	sp|O14175|DSC4_SCHPO	7e-14	DSC E3 ubiquitin ligase complex subunit 4
GQ26_0042180	sp|P06782|SNF1_YEAST	1e-143	Carbon catabolite-derepressing protein kinase
GQ26_0042200	sp|Q8J0P4|CRF1_ASPFU	9e-71	Probable glycosidase crf1
GQ26_0042210	sp|Q00357|TOXA_COCCA	9e-74	Putative HC-toxin efflux carrier TOXA
GQ26_0042230	sp|P83775|GRP2_CANAL	2e-34	Putative NADPH-dependent methylglyoxal reductase GRP2
GQ26_0042240	sp|A0R665|ETHA_MYCS2	2e-137	FAD-containing monooxygenase EthA
GQ26_0042250	sp|O59744|YN28_SCHPO	2e-12	Uncharacterized transcriptional regulatory protein C530.08
GQ26_0042280	sp|Q12556|AMO1_ASPNG	0	Copper amine oxidase 1
GQ26_0042300	sp|P39932|STL1_YEAST	9e-68	Sugar transporter STL1
GQ26_0042310	sp|O00087|DLDH_SCHPO	0	Dihydrolipoyl dehydrogenase, mitochondrial
GQ26_0042320	sp|Q54UQ2|PGM2_DICDI	2e-138	Probable phosphoglucomutase-2
GQ26_0042330	sp|Q28689|MRP2_RABIT	0	Canalicular multispecific organic anion transporter 1
GQ26_0042340	sp|Q5BD29|BTGE_EMENI	2e-27	Probable beta-glucosidase btgE
GQ26_0042350	sp|Q6CMK7|SLD1_KLULA	0	Delta(8)-fatty-acid desaturase
GQ26_0042420	sp|Q10147|TCPB_SCHPO	0	Probable T-complex protein 1 subunit beta
GQ26_0042430	sp|P0C1J0|CYP15_RHIO9	0	Peptidyl-prolyl cis-trans isomerase cyp15
GQ26_0042450	sp|A6W2P7|BETB_MARMS	5e-98	NAD/NADP-dependent betaine aldehyde dehydrogenase
GQ26_0042470	sp|Q39110|GAOX1_ARATH	2e-20	Gibberellin 20 oxidase 1
GQ26_0042480	sp|Q9UT46|MOC3_SCHPO	9e-11	Transcriptional regulatory protein moc3
GQ26_0042490	sp|Q8JH68|MXA_DANRE	3e-36	Interferon-induced GTP-binding protein MxA
GQ26_0042510	sp|C1I201|PNPA_PSEWB	1e-68	Para-nitrophenol 4-monooxygenase
GQ26_0042520	sp|O74782|YGBA_SCHPO	2e-67	Universal stress protein A family protein C25B2.10
GQ26_0042530	sp|Q10475|IF4G_SCHPO	9e-109	Eukaryotic translation initiation factor 4 gamma
GQ26_0042540	sp|Q50940|CAH_NEIGO	3e-25	Carbonic anhydrase
GQ26_0042550	sp|P53275|YG37_YEAST	1e-15	Uncharacterized protein YGR127W
GQ26_0042560	sp|P48445|BPL1_YEAST	1e-116	Biotin--protein ligase
GQ26_0042570	sp|P32787|MG101_YEAST	1e-88	Mitochondrial genome maintenance protein MGM101
GQ26_0042580	sp|O14050|YEYH_SCHPO	3e-104	Uncharacterized MscS family protein C2C4.17c
GQ26_0042590	sp|Q5SPX3|RN215_MOUSE	2e-11	RING finger protein 215
GQ26_0042610	sp|O42652|AATC_SCHPO	7e-158	Aspartate aminotransferase, cytoplasmic
GQ26_0042620	sp|O77775|NCF2_BOVIN	7e-35	Neutrophil cytosol factor 2
GQ26_0042630	sp|Q6BZU2|CCS1_YARLI	2e-59	Superoxide dismutase 1 copper chaperone
GQ26_0042640	sp|O60145|PPK23_SCHPO	3e-123	Serine/threonine-protein kinase ppk23
GQ26_0042660	sp|Q88AE7|BETA_PSESM	6e-70	Oxygen-dependent choline dehydrogenase
GQ26_0042670	sp|Q6P7S1|ASAH1_RAT	1e-13	Acid ceramidase
GQ26_0042690	sp|Q5BKM6|NDUF7_XENTR	3e-41	NADH dehydrogenase [ubiquinone] complex I, assembly factor 7
GQ26_0042700	sp|P42937|YCH1_YEAST	5e-19	CDC25-like phosphatase YCH1
GQ26_0042730	sp|Q9HGZ2|G6PI_ASPOR	0	Glucose-6-phosphate isomerase
GQ26_0042740	sp|Q8WZK0|US107_SCHPO	9e-47	U1 snRNP-associated protein usp107
GQ26_0042750	sp|Q6INX4|ENOF1_XENLA	2e-158	Mitochondrial enolase superfamily member 1
GQ26_0042770	sp|Q4X1I8|TIM21_ASPFU	1e-99	Mitochondrial import inner membrane translocase subunit tim21
GQ26_0042780	sp|Q10367|GLO3_SCHPO	3e-76	ADP-ribosylation factor GTPase-activating protein glo3
GQ26_0042790	sp|P29251|FOL1_PNECA	6e-124	Folic acid synthesis protein fol1
GQ26_0042810	sp|Q8TC84|FANK1_HUMAN	6e-11	Fibronectin type 3 and ankyrin repeat domains protein 1
GQ26_0042830	sp|Q49W60|2NPD_STAS1	3e-32	Probable nitronate monooxygenase
GQ26_0042840	sp|Q757G1|RS29_ASHGO	1e-18	40S ribosomal protein S29
GQ26_0042850	sp|C8V329|FCY2_EMENI	0	Purine-cytosine permease fcyB
GQ26_0042860	sp|Q9UW95|AFLL_ASPPA	1e-51	Versicolorin B desaturase
GQ26_0042900	sp|B3LT98|RKM5_YEAS1	3e-18	Ribosomal N-lysine methyltransferase 5
GQ26_0042910	sp|P30624|LCF1_YEAST	0	Long-chain-fatty-acid--CoA ligase 1
GQ26_0042940	sp|Q05534|PHOG_EMENI	7e-11	Protein pacG
GQ26_0042980	sp|Q2U002|EIF3G_ASPOR	2e-177	Eukaryotic translation initiation factor 3 subunit G
GQ26_0042990	sp|Q5B0C0|HSP7M_EMENI	0	Heat shock 70 kDa protein
GQ26_0043000	sp|O59801|SKI2_SCHPO	0	Putative ATP-dependent RNA helicase C550.03c
GQ26_0043010	sp|O59809|IMA3_SCHPO	0	Probable importin c550.11
GQ26_0043030	sp|P87216|VIPI_SCHPO	5e-44	Protein vip1
GQ26_0043050	sp|Q1PF50|EDA2_ARATH	8e-27	Probable serine protease EDA2
GQ26_0043060	sp|A1DB29|SIP5_NEOFI	0	Protein sip5
GQ26_0043070	sp|P25351|YCR3_YEAST	4e-64	Uncharacterized membrane protein YCR023C
GQ26_0043090	sp|Q53552|NHG2_PSEPU	4e-11	Salicylate hydroxylase
GQ26_0043100	sp|P52959|CTF1B_FUSSO	0	Cutinase transcription factor 1 beta
GQ26_0043130	sp|Q9M0X9|4CLL7_ARATH	9e-88	4-coumarate--CoA ligase-like 7
GQ26_0043140	sp|Q9URX1|YLX5_SCHPO	9e-162	UNC93-like protein C922.05c
GQ26_0043150	sp|Q6P0U0|NAGA_DANRE	1e-86	Putative N-acetylglucosamine-6-phosphate deacetylase
GQ26_0043160	sp|Q7X2H8|CHOX_ARTGO	6e-112	Choline oxidase
GQ26_0043170	sp|Q0TKW0|BETB_ECOL5	5e-177	NAD/NADP-dependent betaine aldehyde dehydrogenase
GQ26_0043180	sp|A6L7Q8|NAGB_BACV8	9e-131	Glucosamine-6-phosphate deaminase
GQ26_0043190	sp|P40406|YBBD_BACSU	4e-46	Uncharacterized lipoprotein YbbD
GQ26_0043200	sp|Q05534|PHOG_EMENI	0	Protein pacG
GQ26_0043230	sp|Q9USY4|ABP2_SCHPO	7e-24	ARS-binding protein 2
GQ26_0043300	sp|P31434|XYLS_ECOLI	0	Alpha-xylosidase
GQ26_0043310	sp|Q9UTN3|CID14_SCHPO	2e-50	Poly(A) RNA polymerase cid14
GQ26_0043330	sp|P0CT24|GLU2B_USTMA	2e-69	Glucosidase 2 subunit beta
GQ26_0043340	sp|Q10154|RTF2_SCHPO	2e-36	Replication termination factor 2
GQ26_0043360	sp|P07871|THIKB_RAT	6e-136	3-ketoacyl-CoA thiolase B, peroxisomal
GQ26_0043380	sp|P32449|AROG_YEAST	4e-173	Phospho-2-dehydro-3-deoxyheptonate aldolase, tyrosine-inhibited
GQ26_0043410	sp|Q4U3Y2|HXK1_ASPFU	0	Hexokinase-1
GQ26_0043440	sp|P46463|PEX1_PICPA	8e-176	Peroxisome biosynthesis protein PAS1
GQ26_0043450	sp|O75001|MCM7_SCHPO	0	DNA replication licensing factor mcm7
GQ26_0043470	sp|P10978|POLX_TOBAC	5e-19	Retrovirus-related Pol polyprotein from transposon TNT 1-94
GQ26_0043530	sp|B8MF81|PEPA_TALSN	2e-88	Aspartic protease pep1
GQ26_0043540	sp|Q13231|CHIT1_HUMAN	2e-33	Chitotriosidase-1
GQ26_0050010	sp|Q91VW9|ZKSC3_MOUSE	2e-32	Zinc finger protein with KRAB and SCAN domains 3
GQ26_0050020	sp|P43620|RMD8_YEAST	2e-69	Sporulation protein RMD8
GQ26_0050070	sp|P28778|RT06_YEAST	1e-16	37S ribosomal protein MRP17, mitochondrial
GQ26_0050080	sp|A7HQX9|GCSH_PARL1	8e-41	Glycine cleavage system H protein
GQ26_0050090	sp|P36096|TUL1_YEAST	8e-51	Transmembrane E3 ubiquitin-protein ligase 1
GQ26_0050100	sp|O14329|ZRG17_SCHPO	1e-44	Probable zinc transporter zrg17
GQ26_0050120	sp|F1QBY1|NIPLB_DANRE	1e-11	Nipped-B-like protein B
GQ26_0050150	sp|P03934|TC1A_CAEEL	7e-14	Transposable element Tc1 transposase
GQ26_0050160	sp|Q92259|SREP_PENCH	1e-120	GATA factor SREP
GQ26_0050190	sp|Q96WM9|LAC2_BOTFU	1e-150	Laccase-2
GQ26_0050230	sp|O14223|TVP15_SCHPO	4e-18	Golgi apparatus membrane protein tvp15
GQ26_0050240	sp|Q9P7B4|YI13_SCHPO	2e-101	Uncharacterized oxidoreductase C521.03
GQ26_0050250	sp|Q12526|RAS_EMENI	2e-131	Ras-like protein
GQ26_0050260	sp|Q03219|YM44_YEAST	6e-68	Uncharacterized protein YMR178W
GQ26_0050270	sp|O13808|GMF1_SCHPO	9e-18	Actin-depolymerizing factor gmf1
GQ26_0050290	sp|Q9UTS5|ZAS1_SCHPO	3e-11	Zinc finger protein zas1
GQ26_0050310	sp|P07921|LACP_KLULA	5e-51	Lactose permease
GQ26_0050320	sp|P45982|XYLB_BUTFI	3e-58	Xylosidase/arabinosidase
GQ26_0050330	sp|Q9LT10|CXE18_ARATH	4e-12	Probable carboxylesterase 18
GQ26_0050340	sp|Q9NRZ9|HELLS_HUMAN	2e-71	Lymphoid-specific helicase
GQ26_0050350	sp|Q00985|ACCO1_MALDO	1e-20	1-aminocyclopropane-1-carboxylate oxidase 1
GQ26_0050360	sp|Q9CR08|RPP29_MOUSE	5e-24	Ribonuclease P protein subunit p29
GQ26_0050370	sp|Q9USP1|ELP4_SCHPO	3e-52	Elongator complex protein 4
GQ26_0050380	sp|P20436|RPAB3_YEAST	8e-30	DNA-directed RNA polymerases I, II, and III subunit RPABC3
GQ26_0050390	sp|P47173|YJ9J_YEAST	2e-60	Uncharacterized protein YJR142W
GQ26_0050400	sp|O60175|OPI10_SCHPO	9e-28	Protein OPI10 homolog
GQ26_0050410	sp|Q09686|YA14_SCHPO	5e-52	Putative glutamine amidotransferase-like protein C13C5.04
GQ26_0050420	sp|O59726|FNX2_SCHPO	5e-50	Vacuolar membrane amino acid uptake transporter fnx2
GQ26_0050430	sp|Q5A4F3|AHR1_CANAL	8e-13	Adhesion and hyphal regulator 1
GQ26_0050450	sp|A2RA56|ASA1_ASPNC	7e-82	ASTRA-associated protein 1
GQ26_0050460	sp|A1DE84|DBP7_NEOFI	0	ATP-dependent RNA helicase dbp7
GQ26_0050510	sp|Q4WV66|RU2A_ASPFU	1e-144	U2 small nuclear ribonucleoprotein A'
GQ26_0050520	sp|P40009|YND1_YEAST	2e-110	Golgi apyrase
GQ26_0050540	sp|P32071|CYHR_CANMA	6e-104	Cycloheximide resistance protein
GQ26_0050550	sp|Q54D44|PKS42_DICDI	3e-13	Probable polyketide synthase 42
GQ26_0050590	sp|Q9C0V1|AMT1_SCHPO	2e-127	Ammonium transporter 1
GQ26_0050600	sp|A9B3W0|PANC_HERA2	2e-70	Pantothenate synthetase
GQ26_0050630	sp|Q03516|RSN1_YEAST	0	Uncharacterized protein RSN1
GQ26_0050650	sp|P53091|MCM6_YEAST	0	DNA replication licensing factor MCM6
GQ26_0050660	sp|Q5NC05|TTF2_MOUSE	4e-46	Transcription termination factor 2
GQ26_0050670	sp|A1DEC4|SHE9_NEOFI	2e-127	Sensitive to high expression protein 9 homolog, mitochondrial
GQ26_0050680	sp|Q9C1W4|PMP3_SCHPO	8e-15	Plasma membrane proteolipid 3
GQ26_0050700	sp|P11544|PALY_RHOTO	5e-170	Phenylalanine/tyrosine ammonia-lyase
GQ26_0050710	sp|Q4WVM7|ATM_ASPFU	0	Serine/threonine-protein kinase tel1
GQ26_0050720	sp|Q13619|CUL4A_HUMAN	1e-154	Cullin-4A
GQ26_0050730	sp|O13902|DAK1_SCHPO	9e-176	Dihydroxyacetone kinase 1
GQ26_0050740	sp|O14036|SMD2_SCHPO	2e-50	Small nuclear ribonucleoprotein Sm D2
GQ26_0050750	sp|Q9FF61|SM3L1_ARATH	2e-73	Putative SWI/SNF-related matrix-associated actin-dependent regulator of chromatin subfamily A member 3-like 1
GQ26_0050770	sp|O42936|LAS1_SCHPO	7e-19	Pre-rRNA-processing protein las1
GQ26_0050800	sp|Q6LA56|YF4B_SCHPO	4e-97	Uncharacterized kinase C3H5.11
GQ26_0050810	sp|Q9P7N9|TRS31_SCHPO	4e-53	Transport protein particle subunit trs31
GQ26_0050820	sp|Q9CQU1|MFAP1_MOUSE	2e-20	Microfibrillar-associated protein 1
GQ26_0050830	sp|Q9UT36|GLO21_SCHPO	2e-93	Probable hydroxyacylglutathione hydrolase C824.07
GQ26_0050850	sp|O74800|IMP1_SCHPO	7e-34	Mitochondrial inner membrane protease subunit 1
GQ26_0050860	sp|O14341|RM35_SCHPO	4e-24	54S ribosomal protein L35, mitochondrial
GQ26_0050870	sp|Q5ZJ60|HIBCH_CHICK	4e-90	3-hydroxyisobutyryl-CoA hydrolase, mitochondrial
GQ26_0050880	sp|Q9UUD8|YOD1_SCHPO	5e-75	Uncharacterized peptidase C18A7.01
GQ26_0050890	sp|P78962|ATF21_SCHPO	2e-12	Transcription factor atf21
GQ26_0050930	sp|P12904|AAKG_YEAST	2e-130	5'-AMP-activated protein kinase subunit gamma
GQ26_0050940	sp|Q9UU99|YJX4_SCHPO	3e-101	CRAL-TRIO domain-containing protein C23B6.04c
GQ26_0050950	sp|O74946|DPOA2_SCHPO	2e-92	DNA polymerase alpha subunit B
GQ26_0050960	sp|Q09924|EI2BD_SCHPO	1e-97	Probable translation initiation factor eIF-2B subunit delta
GQ26_0050970	sp|O43896|KIF1C_HUMAN	1e-120	Kinesin-like protein KIF1C
GQ26_0050980	sp|Q6GLM5|DESI1_XENLA	3e-32	Desumoylating isopeptidase 1
GQ26_0050990	sp|Q06827|CATR_SCHDU	7e-16	Caltractin
GQ26_0051000	sp|P25037|UBP1_YEAST	2e-27	Ubiquitin carboxyl-terminal hydrolase 1
GQ26_0051020	sp|Q9UT38|VPS16_SCHPO	0	Probable vacuolar protein sorting-associated protein 16 homolog
GQ26_0051040	sp|A6ZRW7|DMA2_YEAS7	7e-55	E3 ubiquitin-protein ligase DMA2
GQ26_0051050	sp|Q4WVW4|VAC8_ASPFU	0	Vacuolar protein 8
GQ26_0051060	sp|P53859|CSL4_YEAST	8e-34	Exosome complex component CSL4
GQ26_0051070	sp|O74945|RIA1_SCHPO	0	Ribosome assembly protein 1
GQ26_0051090	sp|O14011|CWF8_SCHPO	4e-83	Pre-mRNA-splicing factor cwf8
GQ26_0051110	sp|O13829|RU17_SCHPO	2e-47	U1 small nuclear ribonucleoprotein 70 kDa homolog
GQ26_0051120	sp|Q9UUC8|RM51_SCHPO	1e-13	54S ribosomal protein L51, mitochondrial
GQ26_0051130	sp|Q7S302|MRT4_NEUCR	7e-95	mRNA turnover protein 4 homolog
GQ26_0051140	sp|B6Q6B6|MDM10_PENMQ	0	Mitochondrial distribution and morphology protein 10
GQ26_0051150	sp|Q96VN5|TPIS_PARBA	3e-99	Triosephosphate isomerase
GQ26_0051170	sp|O94343|YHMA_SCHPO	0	Uncharacterized MFS-type transporter C1271.10c
GQ26_0051180	sp|Q4WVU5|PPIL2_ASPFU	0	Peptidyl-prolyl cis-trans isomerase-like 2
GQ26_0051190	sp|P39998|EDC3_YEAST	1e-23	Enhancer of mRNA-decapping protein 3
GQ26_0051200	sp|Q5AXT5|PIF1_EMENI	0	ATP-dependent DNA helicase PIF1
GQ26_0051210	sp|P32372|RAD4_SCHPO	2e-63	S-M checkpoint control protein rad4
GQ26_0051220	sp|O94343|YHMA_SCHPO	2e-15	Uncharacterized MFS-type transporter C1271.10c
GQ26_0051230	sp|Q9USY7|FZO1_SCHPO	3e-137	Transmembrane GTPase fzo1
GQ26_0051240	sp|P35182|PP2C1_YEAST	2e-76	Protein phosphatase 2C homolog 1
GQ26_0051260	sp|P52556|BLVRB_BOVIN	2e-14	Flavin reductase (NADPH)
GQ26_0051270	sp|Q9UTN0|YII3_SCHPO	6e-13	Uncharacterized transcriptional regulatory protein C139.03
GQ26_0051280	sp|Q9P2Y5|UVRAG_HUMAN	1e-33	UV radiation resistance-associated gene protein
GQ26_0051300	sp|Q9P904|PALH_EMENI	0	pH-response regulator protein palH/RIM21
GQ26_0051320	sp|Q5BAH2|CAN1C_EMENI	0	Cullin-associated NEDD8-dissociated protein 1, C-terminal part
GQ26_0051340	sp|A6ZSP9|LAG1_YEAS7	6e-121	Sphingosine N-acyltransferase LAG1
GQ26_0051370	sp|Q8NBH2|KY_HUMAN	1e-20	Kyphoscoliosis peptidase
GQ26_0051380	sp|P87027|SPG1_SCHPO	4e-119	Septum-promoting GTP-binding protein 1
GQ26_0051390	sp|Q9P783|RRB1_SCHPO	5e-130	Ribosome assembly protein rrb1
GQ26_0051410	sp|Q04545|TDA9_YEAST	1e-20	Probable transcription factor TDA9
GQ26_0051430	sp|O43086|ELG1_SCHPO	1e-29	Telomere length regulation protein elg1
GQ26_0051440	sp|P25344|STE50_YEAST	1e-19	Protein STE50
GQ26_0051450	sp|O14123|NAH2_SCHPO	0	Probable Na(+)/H(+) antiporter C3A11.09
GQ26_0051460	sp|Q2UB56|MVP1_ASPOR	0	Sorting nexin mvp1
GQ26_0051480	sp|Q5AWS6|CDC48_EMENI	0	Cell division control protein 48
GQ26_0051500	sp|Q9S7J8|HMA7_ARATH	4e-114	Copper-transporting ATPase RAN1
GQ26_0051510	sp|P21623|DIT1_YEAST	6e-15	Spore wall maturation protein DIT1
GQ26_0051520	sp|Q08268|MCH4_YEAST	2e-22	Probable transporter MCH4
GQ26_0051540	sp|Q9FR37|AMI1_ARATH	1e-25	Amidase 1
GQ26_0051560	sp|Q54GD8|PX24C_DICDI	3e-14	PXMP2/4 family protein 3
GQ26_0051570	sp|Q5AWS1|DCN1_EMENI	7e-112	Defective in cullin neddylation protein 1
GQ26_0051580	sp|Q07896|NOC3_YEAST	2e-74	Nucleolar complex-associated protein 3
GQ26_0051600	sp|Q5AW46|Y7484_EMENI	4e-15	Uncharacterized protein AN7484
GQ26_0051610	sp|P36528|RM17_YEAST	4e-34	54S ribosomal protein L17, mitochondrial
GQ26_0051620	sp|O94386|YGS9_SCHPO	9e-22	Uncharacterized protein C29A10.09c
GQ26_0051630	sp|Q05131|YMS4_YEAST	2e-63	Uncharacterized membrane protein YMR034C
GQ26_0051640	sp|P33303|SFC1_YEAST	2e-123	Succinate/fumarate mitochondrial transporter
GQ26_0051650	sp|Q7D745|Y2525_MYCTU	3e-33	Putative trans-acting enoyl reductase MT2525
GQ26_0051660	sp|P80299|HYES_RAT	4e-35	Bifunctional epoxide hydrolase 2
GQ26_0051680	sp|P42882|NMT1_ASPPA	0	Protein NMT1 homolog
GQ26_0051690	sp|O94400|YQF7_SCHPO	1e-38	PHD and RING finger domain-containing protein C126.07c
GQ26_0051710	sp|O14369|SCE3_SCHPO	1e-35	Probable RNA-binding protein sce3
GQ26_0051730	sp|Q5F364|MRP1_CHICK	3e-100	Multidrug resistance-associated protein 1
GQ26_0051740	sp|O74852|YQ92_SCHPO	8e-61	Uncharacterized MFS-type transporter C18.02
GQ26_0051770	sp|O59700|YN43_SCHPO	4e-131	Uncharacterized transporter C36.03c
GQ26_0051780	sp|Q6LA55|YF49_SCHPO	0	UPF0648 protein C3H5.09c
GQ26_0051800	sp|P58932|BCSA_XANAC	1e-27	Cellulose synthase catalytic subunit [UDP-forming]
GQ26_0051820	sp|P0CT39|TF26_SCHPO	1e-124	Transposon Tf2-6 polyprotein
GQ26_0051870	sp|Q4WAW8|FTME_ASPFU	2e-61	Fumitremorgin C synthase
GQ26_0051880	sp|Q75BB3|LYS2_ASHGO	4e-16	L-aminoadipate-semialdehyde dehydrogenase large subunit
GQ26_0051900	sp|Q16QL3|COQ2_AEDAE	6e-42	4-hydroxybenzoate polyprenyltransferase, mitochondrial
GQ26_0051910	sp|P12938|CP2D3_RAT	6e-33	Cytochrome P450 2D3
GQ26_0051930	sp|P54583|GUN1_ACIC1	5e-12	Endoglucanase E1
GQ26_0051940	sp|P86491|6HN3M_PSEFL	2e-15	6-hydroxynicotinate 3-monooxygenase
GQ26_0051960	sp|O74959|YJCD_SCHPO	2e-43	Uncharacterized oxidoreductase C736.13
GQ26_0051970	sp|Q12732|AVNA_ASPPA	6e-101	Averantin hydroxylase
GQ26_0051980	sp|Q12612|TRI4_FUSSP	3e-74	Trichodiene oxygenase
GQ26_0051990	sp|A2PZA5|FUSS_PHOAM	2e-106	Fusicoccadiene synthase
GQ26_0052020	sp|A7F075|MCA1_SCLS1	9e-66	Metacaspase-1
GQ26_0052040	sp|Q3EAQ5|PTR36_ARATH	2e-36	Probable peptide/nitrate transporter At3g43790
GQ26_0052070	sp|O14359|YB4E_SCHPO	1e-28	Uncharacterized AIM2 family protein C30D10.14
GQ26_0052090	sp|P24665|PRTA_ASPNG	7e-53	Aspergillopepsin-2
GQ26_0052120	sp|Q55EY8|UBE2W_DICDI	1e-35	Probable ubiquitin-conjugating enzyme E2 W
GQ26_0052130	sp|P22142|NDUS2_NEUCR	0	NADH-ubiquinone oxidoreductase 49 kDa subunit, mitochondrial
GQ26_0052140	sp|P07703|RPAC1_YEAST	2e-120	DNA-directed RNA polymerases I and III subunit RPAC1
GQ26_0052150	sp|Q5R4A0|UBA3_PONAB	2e-156	NEDD8-activating enzyme E1 catalytic subunit
GQ26_0052160	sp|Q9P3W5|TEL2_SCHPO	6e-33	DNA replication checkpoint protein tel2
GQ26_0052170	sp|O14192|AATR1_SCHPO	2e-135	Aromatic amino acid aminotransferase C56E4.03
GQ26_0052180	sp|Q8NK92|AORSN_ASPOR	0	Aorsin
GQ26_0052190	sp|O75011|NAK1_SCHPO	5e-48	Serine/threonine-protein kinase nak1
GQ26_0052210	sp|Q2KJG8|BCKD_BOVIN	7e-61	[3-methyl-2-oxobutanoate dehydrogenase [lipoamide]] kinase, mitochondrial
GQ26_0052230	sp|O94653|BMS1_SCHPO	0	Ribosome biogenesis protein bms1
GQ26_0052260	sp|Q9CPU0|LGUL_MOUSE	3e-20	Lactoylglutathione lyase
GQ26_0052270	sp|Q9USP9|YHP4_SCHPO	6e-39	Uncharacterized RNA-binding protein C902.04
GQ26_0052280	sp|Q96X45|EF2_NEUCR	0	Elongation factor 2
GQ26_0052290	sp|Q12150|CSF1_YEAST	8e-133	Protein CSF1
GQ26_0052300	sp|Q09906|TM184_SCHPO	4e-80	Transmembrane protein 184 homolog C30D11.06c
GQ26_0052310	sp|Q01397|DYNA_NEUCR	0	Dynactin, 150 kDa isoform
GQ26_0052330	sp|O74359|MUG60_SCHPO	5e-31	Meiotically up-regulated gene 60 protein
GQ26_0052340	sp|Q4P9K9|CHS8_USTMA	0	Chitin synthase 8
GQ26_0052350	sp|O13395|CHS6_USTMA	0	Chitin synthase 6
GQ26_0052370	sp|P14242|PMS1_YEAST	1e-166	DNA mismatch repair protein PMS1
GQ26_0052380	sp|Q03795|YM30_YEAST	8e-41	Uncharacterized membrane protein YMR155W
GQ26_0052390	sp|Q9HEV5|ASD4_NEUCR	8e-61	GATA type zinc finger protein asd-4
GQ26_0052400	sp|Q9UT42|LSB6_SCHPO	6e-116	Phosphatidylinositol 4-kinase lsb6
GQ26_0052420	sp|Q9FF61|SM3L1_ARATH	3e-79	Putative SWI/SNF-related matrix-associated actin-dependent regulator of chromatin subfamily A member 3-like 1
GQ26_0052430	sp|A1C712|MED21_ASPCL	5e-62	Mediator of RNA polymerase II transcription subunit 21
GQ26_0052440	sp|Q4X0I7|SPC24_ASPFU	1e-119	Probable kinetochore protein spc24
GQ26_0052450	sp|Q2UF96|FIS1_ASPOR	7e-76	Mitochondria fission 1 protein
GQ26_0052460	sp|Q8LPN7|RNG1L_ARATH	3e-19	E3 ubiquitin-protein ligase RING1-like
GQ26_0052470	sp|P37959|YUSZ_BACSU	4e-38	Uncharacterized oxidoreductase YusZ
GQ26_0052480	sp|O36025|MPD2_SCHPO	8e-26	GYF domain-containing protein mpd2
GQ26_0052500	sp|Q9HFQ2|PP2A1_EMENI	0	Serine/threonine-protein phosphatase PP2A catalytic subunit
GQ26_0052510	sp|Q54QI4|HGD_DICDI	5e-143	Homogentisate 1,2-dioxygenase
GQ26_0052520	sp|Q96VC9|LIP3_YARLI	1e-50	Lipase 3
GQ26_0052530	sp|P37967|PNBA_BACSU	9e-33	Para-nitrobenzyl esterase
GQ26_0052540	sp|O14165|YDX1_SCHPO	3e-58	Uncharacterized protein C4C5.01
GQ26_0052550	sp|B8N7I7|ABFB_ASPFN	0	Probable alpha-N-arabinofuranosidase B
GQ26_0052560	sp|Q09793|NUP45_SCHPO	1e-15	Nucleoporin nup45
GQ26_0052580	sp|Q4WM95|FIP1_ASPFU	1e-84	Pre-mRNA polyadenylation factor fip1
GQ26_0052590	sp|Q7PYQ5|FAM50_ANOGA	4e-27	Protein FAM50 homolog
GQ26_0052600	sp|P53983|ASI3_YEAST	6e-13	Protein ASI3
GQ26_0052610	sp|Q9NPC3|CIP1_HUMAN	9e-21	E3 ubiquitin-protein ligase CCNB1IP1
GQ26_0052630	sp|Q7SXP2|ULA1_DANRE	2e-104	NEDD8-activating enzyme E1 regulatory subunit
GQ26_0052640	sp|Q9UTL3|RPIA_SCHPO	3e-64	Ribose-5-phosphate isomerase
GQ26_0052650	sp|Q9LJN8|BUB31_ARATH	2e-90	Mitotic checkpoint protein BUB3.1
GQ26_0052660	sp|Q08726|GPN2_YEAST	3e-114	GPN-loop GTPase 2 homolog
GQ26_0052670	sp|O93988|ACL1_SORMK	0	ATP-citrate synthase subunit 1
GQ26_0052680	sp|O13907|ACL2_SCHPO	0	Probable ATP-citrate synthase subunit 2
GQ26_0052710	sp|Q9T095|OPT6_ARATH	2e-64	Oligopeptide transporter 6
GQ26_0052720	sp|Q9CWP8|DPOD4_MOUSE	3e-11	DNA polymerase delta subunit 4
GQ26_0052740	sp|Q9HDZ9|YKP5_SCHPO	1e-68	UPF0553 protein C589.05c
GQ26_0052750	sp|O42939|UBA2_SCHPO	7e-179	Ubiquitin-activating enzyme E1-like
GQ26_0052760	sp|A4IFA7|CBR4_BOVIN	1e-32	Carbonyl reductase family member 4
GQ26_0052770	sp|Q9USX9|ELOC_SCHPO	6e-14	Elongin-C
GQ26_0052780	sp|O74908|SEN54_SCHPO	4e-54	Probable tRNA-splicing endonuclease subunit sen54
GQ26_0052800	sp|O42956|ART1_SCHPO	5e-24	Arrestin family protein 1
GQ26_0052810	sp|Q5BAH7|PPIL3_EMENI	1e-118	Peptidyl-prolyl cis-trans isomerase-like 3
GQ26_0052820	sp|P53303|ZPR1_YEAST	2e-140	Zinc finger protein ZPR1
GQ26_0052830	sp|Q6AU07|DBR1_ORYSJ	3e-84	Lariat debranching enzyme
GQ26_0052840	sp|Q12751|TNG6_YEAST	7e-12	Transport and Golgi organization protein 6 homolog
GQ26_0052850	sp|Q8DP63|PGDA_STRR6	9e-17	Peptidoglycan-N-acetylglucosamine deacetylase
GQ26_0052860	sp|Q9H270|VPS11_HUMAN	2e-141	Vacuolar protein sorting-associated protein 11 homolog
GQ26_0052880	sp|O74473|CDC11_SCHPO	2e-67	Septation initiation network scaffold protein cdc11
GQ26_0052890	sp|Q07589|YD144_YEAST	3e-35	Uncharacterized protein YDL144C
GQ26_0052900	sp|O74561|YCZ8_SCHPO	5e-104	Uncharacterized inositol polyphosphate kinase C970.08
GQ26_0052910	sp|Q5AXV1|MCH1_EMENI	0	Probable transporter mch1
GQ26_0052920	sp|Q8X0H8|ALG2_NEUCR	9e-76	Alpha-1,3/1,6-mannosyltransferase alg-2
GQ26_0052940	sp|Q9QXL1|KI21B_MOUSE	3e-78	Kinesin-like protein KIF21B
GQ26_0052960	sp|P39992|YEC3_YEAST	2e-13	Uncharacterized protein YEL023C
GQ26_0052970	sp|Q4WY82|PPOC_ASPFU	2e-107	Linoleate 10R-lipoxygenase
GQ26_0053000	sp|Q9SJK3|AGO5_ARATH	3e-105	Protein argonaute 5
GQ26_0053070	sp|B8MF81|PEPA_TALSN	4e-74	Aspartic protease pep1
GQ26_0060010	sp|Q9C1W9|DNLI3_SCHPO	2e-174	DNA ligase 3
GQ26_0060020	sp|Q8BZ36|RINT1_MOUSE	7e-36	RAD50-interacting protein 1
GQ26_0060030	sp|P48321|DCE2_PIG	4e-92	Glutamate decarboxylase 2
GQ26_0060040	sp|Q05648|YD282_YEAST	3e-35	Uncharacterized protein YDR282C
GQ26_0060050	sp|Q4WXZ5|RNY1_ASPFU	2e-169	Ribonuclease T2-like
GQ26_0060060	sp|O14258|ACE2_SCHPO	5e-32	Metallothionein expression activator
GQ26_0060070	sp|P14799|RS27A_NEUCR	1e-81	Ubiquitin-40S ribosomal protein S27a
GQ26_0060080	sp|Q1E3R8|CHI1_COCIM	2e-166	Endochitinase 1
GQ26_0060100	sp|O74957|AGO1_SCHPO	5e-136	Protein argonaute
GQ26_0060110	sp|P87152|SPT7_SCHPO	4e-115	Transcriptional activator spt7
GQ26_0060120	sp|O13689|YDYA_SCHPO	3e-25	Uncharacterized protein C11E3.10
GQ26_0060130	sp|P32586|PYP2_SCHPO	9e-42	Tyrosine-protein phosphatase 2
GQ26_0060160	sp|Q9SRQ3|PE191_ARATH	2e-16	Peroxisome biogenesis protein 19-1
GQ26_0060180	sp|P39015|STM1_YEAST	4e-13	Suppressor protein STM1
GQ26_0060210	sp|A5AA68|DBP8_ASPNC	0	ATP-dependent RNA helicase dbp8
GQ26_0060220	sp|C8ZI10|RSB1_YEAS8	1e-43	Sphingoid long-chain base transporter RSB1
GQ26_0060250	sp|Q2UKX8|CLU_ASPOR	0	Clustered mitochondria protein homolog
GQ26_0060280	sp|P36033|FRE2_YEAST	6e-39	Ferric/cupric reductase transmembrane component 2
GQ26_0060290	sp|Q4WXV6|BBP_ASPFU	0	Branchpoint-bridging protein
GQ26_0060300	sp|Q9HGM6|YHW5_SCHPO	0	Putative transporter C543.05c
GQ26_0060310	sp|O74770|PHK_SCHPO	0	Probable phosphoketolase
GQ26_0060320	sp|Q2HAJ4|ACKA_CHAGB	1e-153	Probable acetate kinase
GQ26_0060360	sp|P36017|VPS21_YEAST	7e-76	Vacuolar protein sorting-associated protein 21
GQ26_0060370	sp|O43105|RS7_NEUCR	4e-119	40S ribosomal protein S7
GQ26_0060380	sp|Q9QUR2|DCTN4_RAT	1e-23	Dynactin subunit 4
GQ26_0060390	sp|Q5TEU4|NDUF5_HUMAN	7e-80	NADH dehydrogenase [ubiquinone] 1 alpha subcomplex assembly factor 5
GQ26_0060400	sp|P40518|ARPC5_YEAST	5e-16	Actin-related protein 2/3 complex subunit 5
GQ26_0060430	sp|Q9UNL4|ING4_HUMAN	3e-19	Inhibitor of growth protein 4
GQ26_0060440	sp|C8ZI10|RSB1_YEAS8	2e-31	Sphingoid long-chain base transporter RSB1
GQ26_0060460	sp|Q10113|MAL3_SCHPO	9e-71	Microtubule integrity protein mal3
GQ26_0060470	sp|Q91854|TRCB_XENLA	6e-46	Beta-TrCP
GQ26_0060480	sp|Q04894|ADH6_YEAST	9e-116	NADP-dependent alcohol dehydrogenase 6
GQ26_0060490	sp|Q5BD77|HOGA1_EMENI	1e-91	Probable 4-hydroxy-2-oxoglutarate aldolase, mitochondrial
GQ26_0060510	sp|O60129|FKH2_SCHPO	2e-32	Fork head protein homolog 2
GQ26_0060520	sp|Q4WY67|PACC_ASPFU	0	pH-response transcription factor pacC/RIM101
GQ26_0060530	sp|Q10576|P4HA1_CAEEL	3e-11	Prolyl 4-hydroxylase subunit alpha-1
GQ26_0060540	sp|P40467|ASG1_YEAST	4e-87	Activator of stress genes 1
GQ26_0060570	sp|O74508|SPP1_SCHPO	2e-28	Set1 complex component spp1
GQ26_0060580	sp|Q05518|PAL1_YEAST	3e-27	Protein PAL1
GQ26_0060590	sp|Q0CQK7|MED31_ASPTN	2e-59	Mediator of RNA polymerase II transcription subunit 31
GQ26_0060600	sp|Q1E145|EFR3_COCIM	0	Protein EFR3
GQ26_0060610	sp|Q9Y713|EF1A_ASPOR	0	Elongation factor 1-alpha
GQ26_0060630	sp|Q04307|RPC10_YEAST	2e-22	DNA-directed RNA polymerase III subunit RPC10
GQ26_0060640	sp|P53066|YGZ2_YEAST	3e-31	Ankyrin repeat-containing protein YGL242C
GQ26_0060650	sp|B5VKE8|SDHL_YEAS6	4e-74	L-serine dehydratase
GQ26_0060660	sp|A2RAY7|RGXC_ASPNC	0	Putative galacturan 1,4-alpha-galacturonidase C
GQ26_0060670	sp|Q6BN19|AIM18_DEBHA	7e-21	Altered inheritance of mitochondria protein 18, mitochondrial
GQ26_0060680	sp|P55143|GLRX_RICCO	5e-22	Glutaredoxin
GQ26_0060710	sp|O94599|YC8B_SCHPO	2e-33	LIMR family protein C622.11
GQ26_0060730	sp|Q09875|YAGC_SCHPO	1e-59	Uncharacterized protein C12G12.12
GQ26_0060740	sp|Q9UU82|AREH2_SCHPO	2e-94	Probable sterol O-acyltransferase 2
GQ26_0060750	sp|Q99128|AP1G1_USTMA	0	AP-1 complex subunit gamma-1
GQ26_0060760	sp|Q9UTQ5|YL39_SCHPO	2e-12	Uncharacterized J domain-containing protein C1071.09c
GQ26_0060780	sp|Q5B5P1|RGLC_EMENI	7e-22	Probable rhamnogalacturonate lyase C
GQ26_0060790	sp|Q9P720|RL16_NEUCR	4e-126	60S ribosomal protein L16
GQ26_0060800	sp|F4HUK6|AAE1_ARATH	4e-85	Probable acyl-activating enzyme 1, peroxisomal
GQ26_0060810	sp|C8V4D4|GRRA_EMENI	0	SCF E3 ubiquitin ligase complex F-box protein grrA
GQ26_0060820	sp|B6Q656|M28P1_PENMQ	0	Probable zinc metalloprotease PMAA_024220
GQ26_0060830	sp|P64798|Y1315_MYCBO	2e-35	Uncharacterized protein Mb1315
GQ26_0060840	sp|P17549|CP53_ASPNG	4e-157	Benzoate 4-monooxygenase
GQ26_0060880	sp|Q4WJH6|MED10_ASPFU	2e-79	Mediator of RNA polymerase II transcription subunit 10
GQ26_0060890	sp|O43066|PPK30_SCHPO	3e-115	Serine/threonine-protein kinase ppk30
GQ26_0060900	sp|Q8IDX6|RBP2A_PLAF7	7e-13	Reticulocyte-binding protein 2 homolog a
GQ26_0060920	sp|P39932|STL1_YEAST	5e-91	Sugar transporter STL1
GQ26_0060930	sp|Q9HGM9|DNJC7_SCHPO	6e-80	DnaJ homolog subfamily C member 7 homolog
GQ26_0060940	sp|O14220|MEU26_SCHPO	3e-12	Meiotic expression up-regulated protein 26
GQ26_0060980	sp|P32490|MKK1_YEAST	4e-88	MAP kinase kinase MKK1/SSP32
GQ26_0060990	sp|O14266|SEC39_SCHPO	6e-12	Protein transport protein sec39
GQ26_0061010	sp|O43065|MOT1_SCHPO	0	Probable helicase mot1
GQ26_0061030	sp|O53475|Y2030_MYCTU	1e-82	Uncharacterized protein Rv2030c/MT2089
GQ26_0061050	sp|Q09922|YAKB_SCHPO	5e-11	Uncharacterized transcriptional regulatory protein C1F7.11c
GQ26_0061060	sp|Q9HGM4|SCS3_SCHPO	2e-33	FIT family protein scs3
GQ26_0061070	sp|Q0CTD7|BGLA_ASPTN	0	Probable beta-glucosidase A
GQ26_0061090	sp|Q9C101|YKT8_SCHPO	5e-117	Uncharacterized MFS-type transporter PB1E7.08c
GQ26_0061120	sp|Q9M2E2|SDR1_ARATH	3e-19	(+)-neomenthol dehydrogenase
GQ26_0061130	sp|Q1MTM9|YFN1_SCHPO	7e-74	Uncharacterized transcriptional regulatory protein C1327.01c
GQ26_0061140	sp|O59745|YN29_SCHPO	2e-42	Putative mannose 6-phosphate receptor-like protein C530.09c
GQ26_0061150	sp|P38670|ERG24_NEUCR	0	Delta(14)-sterol reductase
GQ26_0061160	sp|O60082|YQK8_SCHPO	3e-31	Uncharacterized protein C1494.08c
GQ26_0061200	sp|P39932|STL1_YEAST	7e-106	Sugar transporter STL1
GQ26_0061240	sp|Q9P7R6|YHV5_SCHPO	1e-26	Uncharacterized protein C211.05
GQ26_0061250	sp|O42912|TAD1_SCHPO	2e-34	tRNA-specific adenosine deaminase 1
GQ26_0061270	sp|Q4WJM6|PIN4_ASPFU	1e-58	Peptidyl-prolyl cis-trans isomerase pin4
GQ26_0061280	sp|Q5PQ59|ALKB6_XENLA	9e-47	Alpha-ketoglutarate-dependent dioxygenase alkB homolog 6
GQ26_0061300	sp|O59936|RS12_BLUGH	6e-68	40S ribosomal protein S12
GQ26_0061310	sp|Q9UT04|YLWD_SCHPO	2e-17	Uncharacterized protein P8A3.13c
GQ26_0061320	sp|Q04179|URH1_YEAST	4e-64	Uridine nucleosidase
GQ26_0061330	sp|O14200|PXA1_SCHPO	1e-10	PXA domain protein 1
GQ26_0061390	sp|P39729|RBG1_YEAST	0	Ribosome-interacting GTPase 1
GQ26_0061400	sp|Q5RLY7|CDO_AJECG	3e-101	Cysteine dioxygenase
GQ26_0061410	sp|P13280|GLYG_RABIT	3e-48	Glycogenin-1
GQ26_0061420	sp|Q5K8R6|CXT1_CRYNJ	3e-54	Beta-1,2-xylosyltransferase 1
GQ26_0061450	sp|Q9UT08|2AAA_SCHPO	0	Protein phosphatase PP2A regulatory subunit A
GQ26_0061460	sp|O13432|SYFB_CANAX	0	Phenylalanine--tRNA ligase beta subunit
GQ26_0061470	sp|O13819|YMR1_SCHPO	3e-158	Phosphoinositide 3-phosphatase
GQ26_0061480	sp|O74799|EXG3_SCHPO	7e-65	Glucan 1,3-beta-glucosidase 3
GQ26_0061490	sp|Q5B5W2|HUT1_EMENI	0	UDP-galactose transporter homolog 1
GQ26_0061500	sp|Q7RY78|SEN15_NEUCR	9e-11	Probable tRNA-splicing endonuclease subunit sen-15
GQ26_0061510	sp|O13818|YEE2_SCHPO	1e-71	Uncharacterized PH domain-containing protein C19A8.02
GQ26_0061520	sp|Q09799|KRI1_SCHPO	7e-64	Protein kri1
GQ26_0061530	sp|P02723|ADT_NEUCR	0	ADP,ATP carrier protein
GQ26_0061550	sp|Q750U1|STB3_ASHGO	3e-13	Protein STB3
GQ26_0061560	sp|Q9HAC7|SUCHY_HUMAN	5e-19	Succinate--hydroxymethylglutarate CoA-transferase
GQ26_0061580	sp|O14130|YF54_SCHPO	5e-37	Uncharacterized transcriptional regulatory protein C3C7.04
GQ26_0061590	sp|P00632|ELH2_ACIAD	6e-18	3-oxoadipate enol-lactonase 2
GQ26_0061600	sp|P86029|HQD2_CANAL	1e-89	Catechol 1,2-dioxygenase
GQ26_0061610	sp|Q5EAR5|TRPT1_DANRE	1e-23	tRNA 2'-phosphotransferase 1
GQ26_0061620	sp|O07561|YHJG_BACSU	1e-45	Uncharacterized aromatic compound monooxygenase YhjG
GQ26_0061640	sp|Q5AUY5|CIPB_EMENI	2e-48	Zinc-binding alcohol dehydrogenase domain-containing protein cipB
GQ26_0061650	sp|O60126|TOP3_SCHPO	0	DNA topoisomerase 3
GQ26_0061660	sp|O74507|YJD4_SCHPO	5e-60	Uncharacterized protein C594.04c
GQ26_0061720	sp|P38590|MSG5_YEAST	1e-24	Tyrosine-protein phosphatase MSG5
GQ26_0061730	sp|Q9UU77|YQMA_SCHPO	8e-25	Ankyrin repeat-containing protein P1E11.10
GQ26_0061740	sp|P09880|TRNL_YEAST	2e-165	tRNA ligase
GQ26_0061750	sp|P38166|SFT2_YEAST	4e-40	Protein transport protein SFT2
GQ26_0061770	sp|Q9P3T7|ODC_SCHPO	2e-126	Probable mitochondrial 2-oxodicarboxylate carrier
GQ26_0061780	sp|P41697|BUD6_YEAST	2e-44	Bud site selection protein 6
GQ26_0061790	sp|P53297|PBP1_YEAST	8e-35	PAB1-binding protein 1
GQ26_0061810	sp|Q55GS2|SCY1_DICDI	2e-119	Probable inactive serine/threonine-protein kinase scy1
GQ26_0061830	sp|Q9UTI3|ARD1_SCHPO	5e-64	N-terminal acetyltransferase A complex catalytic subunit ard1
GQ26_0061840	sp|O74631|FD123_TRAVE	1e-42	Protein FDD123
GQ26_0061850	sp|Q93XX5|Y5713_ARATH	1e-12	PI-PLC X domain-containing protein At5g67130
GQ26_0061880	sp|Q9UR17|VTC1_SCHPO	1e-60	Vacuolar transporter chaperone 1
GQ26_0061890	sp|Q9UTS6|DYLT_SCHPO	1e-12	Dynein light chain Tctex-type
GQ26_0061900	sp|O74184|WAT1_SCHPO	4e-120	WD repeat-containing protein wat1
GQ26_0061920	sp|Q9UU80|CWF18_SCHPO	7e-13	Pre-mRNA-splicing factor cwf18
GQ26_0061950	sp|O94345|RM08_SCHPO	3e-45	54S ribosomal protein L8, mitochondrial
GQ26_0061980	sp|Q873W8|RS23_ASPFU	8e-94	40S ribosomal protein S23
GQ26_0061990	sp|Q9UT76|EI2BB_SCHPO	3e-85	Probable translation initiation factor eIF-2B subunit beta
GQ26_0062000	sp|O59718|NEM1_SCHPO	9e-66	Nuclear envelope morphology protein 1
GQ26_0062010	sp|P43567|AGX1_YEAST	4e-96	Alanine--glyoxylate aminotransferase 1
GQ26_0062020	sp|Q9UTI5|VPS29_SCHPO	2e-62	Vacuolar protein sorting-associated protein 29
GQ26_0062030	sp|O14327|PAB2_SCHPO	3e-62	Polyadenylate-binding protein 2
GQ26_0062040	sp|Q0CCL1|RSP5_ASPTN	0	Probable E3 ubiquitin-protein ligase hulA
GQ26_0062070	sp|O60076|TAF13_SCHPO	1e-21	Transcription initiation factor TFIID subunit 13
GQ26_0062080	sp|Q4WTH0|EIF3F_ASPFU	0	Eukaryotic translation initiation factor 3 subunit F
GQ26_0062090	sp|B6Q702|UTP25_PENMQ	0	U3 small nucleolar RNA-associated protein 25
GQ26_0062110	sp|P13259|PCY1_YEAST	1e-98	Choline-phosphate cytidylyltransferase
GQ26_0062120	sp|Q09172|PP2C2_SCHPO	4e-104	Protein phosphatase 2C homolog 2
GQ26_0062130	sp|P38928|AXL2_YEAST	7e-32	Axial budding pattern protein 2
GQ26_0062140	sp|O14319|CUE5_SCHPO	7e-25	CUE domain-containing protein 5
GQ26_0062150	sp|Q9H5Z1|DHX35_HUMAN	0	Probable ATP-dependent RNA helicase DHX35
GQ26_0062160	sp|Q9P7A1|PITH1_SCHPO	4e-41	PITH domain-containing protein P35G2.02
GQ26_0062170	sp|Q5R861|CHMP6_PONAB	8e-38	Charged multivesicular body protein 6
GQ26_0062180	sp|O14325|YB7A_SCHPO	0	Uncharacterized AAA domain-containing protein C16E9.10c
GQ26_0062190	sp|A2QPZ4|ERB1_ASPNC	0	Ribosome biogenesis protein erb1
GQ26_0062200	sp|Q10145|YAS9_SCHPO	8e-26	Uncharacterized RNA-binding protein C3H8.09c
GQ26_0062210	sp|Q3E846|COA6_YEAST	2e-20	Cytochrome c oxidase assembly factor 6
GQ26_0062220	sp|Q9P5M9|MUG14_SCHPO	8e-67	Meiotically up-regulated gene 14 protein
GQ26_0062230	sp|P53951|COG5_YEAST	2e-17	Conserved oligomeric Golgi complex subunit 5
GQ26_0062250	sp|O74628|YQ53_SCHPO	1e-36	Uncharacterized oxidoreductase C162.03
GQ26_0062270	sp|Q59U10|BCR1_CANAL	1e-21	Biofilm and cell wall regulator 1
GQ26_0062290	sp|Q09887|YC9D_SCHPO	1e-35	Uncharacterized amino-acid permease C584.13
GQ26_0062330	sp|O74467|SET5_SCHPO	1e-10	SET domain-containing protein 5
GQ26_0062340	sp|O13396|MSH2_NEUCR	0	DNA mismatch repair protein msh-2
GQ26_0062350	sp|O14357|GPI1_SCHPO	2e-131	N-acetylglucosaminyl-phosphatidylinositol biosynthetic protein gpi1
GQ26_0062360	sp|O60200|MDM35_YEAST	7e-16	Mitochondrial distribution and morphology protein 35
GQ26_0062370	sp|Q10146|RRP6_SCHPO	4e-124	Exosome complex exonuclease rrp6
GQ26_0062390	sp|P33277|GAP1_SCHPO	0	GTPase-activating protein
GQ26_0062400	sp|Q10137|SEC14_SCHPO	1e-135	Sec14 cytosolic factor
GQ26_0062420	sp|O94611|MUG65_SCHPO	6e-40	Meiotically up-regulated gene 65 protein
GQ26_0062440	sp|O74311|NAA30_SCHPO	1e-55	N-alpha-acetyltransferase 30
GQ26_0062460	sp|O94680|PDAT_SCHPO	0	Phospholipid:diacylglycerol acyltransferase
GQ26_0062470	sp|Q10142|AUR1_SCHPO	3e-93	Inositol phosphorylceramide synthase catalytic subunit aur1
GQ26_0062490	sp|P47818|CCC1_YEAST	2e-44	Protein CCC1
GQ26_0062500	sp|Q9VMT6|C28D2_DROME	6e-19	Probable cytochrome P450 28d2
GQ26_0062530	sp|Q96UX3|KAPR_ASPFU	7e-164	cAMP-dependent protein kinase regulatory subunit
GQ26_0062550	sp|Q12612|TRI4_FUSSP	1e-71	Trichodiene oxygenase
GQ26_0062570	sp|O14270|FHL1_SCHPO	3e-11	Fork head transcription factor 1
GQ26_0062580	sp|Q5B5E0|SNF7_EMENI	1e-88	Vacuolar-sorting protein snf7
GQ26_0062600	sp|Q12256|TPO4_YEAST	2e-84	Polyamine transporter 4
GQ26_0062610	sp|Q949S9|SPF27_ARATH	1e-14	Pre-mRNA-splicing factor SPF27 homolog
GQ26_0062630	sp|Q304B9|NCASE_ARATH	9e-160	Neutral ceramidase
GQ26_0062660	sp|Q01399|DEH2_MORSB	8e-30	Haloacetate dehalogenase H-2
GQ26_0062680	sp|P25038|IF2M_YEAST	1e-154	Translation initiation factor IF-2, mitochondrial
GQ26_0062690	sp|P32331|YMC1_YEAST	3e-90	Carrier protein YMC1, mitochondrial
GQ26_0062700	sp|Q9F234|AGL2_BACTQ	3e-53	Alpha-glucosidase 2
GQ26_0062710	sp|P32902|RT04_YEAST	1e-65	37S ribosomal protein MRP4, mitochondrial
GQ26_0062730	sp|Q9X248|FABG_THEMA	9e-33	3-oxoacyl-[acyl-carrier-protein] reductase FabG
GQ26_0062740	sp|P36080|RRP14_YEAST	4e-15	Ribosomal RNA-processing protein 14
GQ26_0062750	sp|Q12644|NDUS8_NEUCR	9e-122	NADH-ubiquinone oxidoreductase 23 kDa subunit, mitochondrial
GQ26_0062760	sp|O14205|VPS74_SCHPO	1e-140	Vacuolar protein sorting-associated protein 74
GQ26_0062770	sp|P53933|APP1_YEAST	6e-15	Phosphatidate phosphatase APP1
GQ26_0062790	sp|A1CQZ4|SDS23_ASPCL	0	Protein sds23
GQ26_0062820	sp|P87157|YB0G_SCHPO	2e-114	Probable ADP-ribosylation factor-binding protein C25H2.16c
GQ26_0062830	sp|Q12094|TSR3_YEAST	1e-78	Ribosome biogenesis protein TSR3
GQ26_0062840	sp|Q4WJA1|MCA1A_ASPFU	0	Metacaspase-1A
GQ26_0062850	sp|P87153|TCPH_SCHPO	0	Probable T-complex protein 1 subunit eta
GQ26_0062860	sp|P35208|SPT10_YEAST	5e-44	Protein SPT10
GQ26_0062870	sp|Q9NS86|LANC2_HUMAN	5e-24	LanC-like protein 2
GQ26_0062890	sp|P21772|RS26_NEUCR	2e-75	40S ribosomal protein S26E
GQ26_0062900	sp|O13965|MUG70_SCHPO	4e-81	Meiotically up-regulated gene 70 protein
GQ26_0062910	sp|O74476|IMB3_SCHPO	0	Importin subunit beta-3
GQ26_0062930	sp|P52576|IFR_PEA	5e-17	Isoflavone reductase
GQ26_0062940	sp|P0A9S1|FUCO_ECOLI	2e-19	Lactaldehyde reductase
GQ26_0062950	sp|P39533|ACON2_YEAST	0	Probable aconitate hydratase 2
GQ26_0062970	sp|Q9P6K3|YLF8_SCHPO	2e-66	UPF0662 protein C30C2.08
GQ26_0062980	sp|P49148|RLA1_ALTAL	7e-38	60S acidic ribosomal protein P1
GQ26_0062990	sp|Q04545|TDA9_YEAST	6e-12	Probable transcription factor TDA9
GQ26_0063010	sp|P29266|3HIDH_RAT	1e-52	3-hydroxyisobutyrate dehydrogenase, mitochondrial
GQ26_0063020	sp|P00632|ELH2_ACIAD	5e-15	3-oxoadipate enol-lactonase 2
GQ26_0063030	sp|P29266|3HIDH_RAT	2e-39	3-hydroxyisobutyrate dehydrogenase, mitochondrial
GQ26_0063040	sp|C1I201|PNPA_PSEWB	3e-63	Para-nitrophenol 4-monooxygenase
GQ26_0063050	sp|Q4WAW8|FTME_ASPFU	4e-28	Fumitremorgin C synthase
GQ26_0063060	sp|O13796|YKY1_SCHPO	1e-62	Uncharacterized protein C1142.01
GQ26_0063070	sp|Q12511|PDP1_YEAST	5e-112	[Pyruvate dehydrogenase [acetyl-transferring]]-phosphatase 1, mitochondrial
GQ26_0063080	sp|Q5R7D0|COX18_PONAB	7e-12	Mitochondrial inner membrane protein COX18
GQ26_0063090	sp|Q8X092|ALG11_NEUCR	0	GDP-Man:Man(3)GlcNAc(2)-PP-Dol alpha-1,2-mannosyltransferase
GQ26_0063100	sp|P53968|CRZ1_YEAST	4e-47	Transcriptional regulator CRZ1
GQ26_0063110	sp|P50526|SSP1_SCHPO	2e-56	Serine/threonine-protein kinase ssp1
GQ26_0063150	sp|O13629|LPLA_SCHPO	2e-42	Putative lipoate-protein ligase A
GQ26_0063160	sp|Q12640|AROC_NEUCR	0	Chorismate synthase
GQ26_0063170	sp|O13681|IINMP_SCHPO	6e-24	Integral inner nuclear membrane protein ima1
GQ26_0063180	sp|P53388|DIP5_YEAST	3e-170	Dicarboxylic amino acid permease
GQ26_0063190	sp|Q4WNB5|ALG14_ASPFU	7e-85	UDP-N-acetylglucosamine transferase subunit alg14
GQ26_0063200	sp|P16543|DHK2_STRVN	1e-40	Granaticin polyketide synthase putative ketoacyl reductase 2
GQ26_0063210	sp|P32785|FMT_YEAST	4e-30	Methionyl-tRNA formyltransferase, mitochondrial
GQ26_0063220	sp|P86791|CCZ1_HUMAN	2e-11	Vacuolar fusion protein CCZ1 homolog
GQ26_0063230	sp|Q9C3Y4|RHOA_EMENI	1e-130	GTP-binding protein rhoA
GQ26_0063250	sp|A1DM87|RT106_NEOFI	6e-170	Histone chaperone rtt106
GQ26_0063270	sp|P40233|CKI1_SCHPO	0	Casein kinase I homolog 1
GQ26_0063280	sp|Q9ULJ7|ANR50_HUMAN	1e-30	Ankyrin repeat domain-containing protein 50
GQ26_0063330	sp|Q2UMB8|MED18_ASPOR	3e-105	Mediator of RNA polymerase II transcription subunit 18
GQ26_0063370	sp|Q05359|ERP1_YEAST	1e-54	Protein ERP1
GQ26_0063380	sp|Q4WNY4|SWC4_ASPFU	0	SWR1-complex protein 4
GQ26_0063400	sp|Q9UT20|YFY8_SCHPO	7e-24	Uncharacterized protein C9.08c
GQ26_0063410	sp|Q9HE05|UFD2_SCHPO	0	Ubiquitin conjugation factor E4
GQ26_0063420	sp|O13633|YNF5_SCHPO	1e-59	Uncharacterized J domain-containing protein C17A3.05c
GQ26_0063430	sp|Q9P7T7|POF1L_SCHPO	7e-30	POF1 homolog C694.03
GQ26_0063460	sp|B8MF81|PEPA_TALSN	1e-92	Aspartic protease pep1
GQ26_0070020	sp|Q5AHG6|SCH9_CANAL	0	Serine/threonine-protein kinase SCH9
GQ26_0070030	sp|O94522|RSC7_SCHPO	4e-83	Chromatin structure-remodeling complex subunit rsc7
GQ26_0070040	sp|O14336|MUG80_SCHPO	4e-29	Meiotically up-regulated gene 80 protein
GQ26_0070050	sp|Q99288|DET1_YEAST	2e-46	Broad-range acid phosphatase DET1
GQ26_0070060	sp|Q96MW5|COG8_HUMAN	8e-16	Conserved oligomeric Golgi complex subunit 8
GQ26_0070080	sp|O74627|CG1C_SCHPO	2e-64	Cyclin pch1
GQ26_0070100	sp|Q06668|OMS1_YEAST	7e-52	Methyltransferase OMS1, mitochondrial
GQ26_0070110	sp|O43029|FAP1_SCHPO	3e-61	L-pipecolate oxidase
GQ26_0070120	sp|Q12731|TBP_EMENI	7e-167	TATA-box-binding protein
GQ26_0070130	sp|P87111|ETFD_SCHPO	0	Probable electron transfer flavoprotein-ubiquinone oxidoreductase, mitochondrial
GQ26_0070140	sp|P78814|SRP2_SCHPO	9e-36	Pre-mRNA-splicing factor srp2
GQ26_0070150	sp|P19807|HNM1_YEAST	2e-68	Choline transport protein
GQ26_0070160	sp|Q10088|SPEB1_SCHPO	5e-164	Putative agmatinase 1
GQ26_0070170	sp|Q10085|YAO6_SCHPO	5e-145	Uncharacterized transporter C11D3.06
GQ26_0070180	sp|P29251|FOL1_PNECA	5e-18	Folic acid synthesis protein fol1
GQ26_0070190	sp|Q12706|PSK1_SCHPO	6e-131	Serine/threonine-protein kinase psk1
GQ26_0070220	sp|Q5B3B1|NDC80_EMENI	0	Probable kinetochore protein ndc80
GQ26_0070230	sp|P78723|PEX14_PICAN	9e-48	Peroxisomal membrane protein PER10
GQ26_0070240	sp|Q02592|HMT1_SCHPO	1e-154	Heavy metal tolerance protein
GQ26_0070250	sp|P87112|NOT1_SCHPO	0	General negative regulator of transcription subunit 1
GQ26_0070260	sp|Q10199|IMP2_SCHPO	3e-72	Septation protein imp2
GQ26_0070280	sp|O74372|DUO1_SCHPO	1e-11	DASH complex subunit duo1
GQ26_0070310	sp|P30612|CP52P_CANTR	1e-39	Cytochrome P450 52C1
GQ26_0070320	sp|Q4WVN4|NRPS8_ASPFU	0	Nonribosomal peptide synthetase 8
GQ26_0070330	sp|P40100|PUG1_YEAST	2e-48	Protoporphyrin uptake protein 1
GQ26_0070350	sp|P53047|RTA1_YEAST	5e-46	Protein RTA1
GQ26_0070360	sp|A6TBU6|RHMA_KLEP7	5e-37	2-keto-3-deoxy-L-rhamnonate aldolase
GQ26_0070370	sp|O42709|MCM10_SCHPO	2e-40	DNA replication licensing factor mcm10
GQ26_0070390	sp|P04385|GAL1_YEAST	1e-120	Galactokinase
GQ26_0070400	sp|P07342|ILVB_YEAST	0	Acetolactate synthase catalytic subunit, mitochondrial
GQ26_0070410	sp|Q6GM44|MARH5_XENLA	4e-13	E3 ubiquitin-protein ligase MARCH5
GQ26_0070420	sp|Q10133|RHO2_SCHPO	1e-99	GTP-binding protein rho2
GQ26_0070430	sp|A2R7P5|NST1_ASPNC	0	Stress response protein nst1
GQ26_0070440	sp|O74552|VPS35_SCHPO	4e-179	Vacuolar protein sorting-associated protein 35
GQ26_0070450	sp|O60174|SFC6_SCHPO	5e-26	Transcription factor tau subunit sfc6
GQ26_0070490	sp|Q9UKM7|MA1B1_HUMAN	3e-70	Endoplasmic reticulum mannosyl-oligosaccharide 1,2-alpha-mannosidase
GQ26_0070500	sp|Q9C0Y8|YKM6_SCHPO	1e-37	UPF0613 protein PB24D3.06c
GQ26_0070510	sp|O14466|DPM1_SCHPO	5e-118	Dolichol-phosphate mannosyltransferase
GQ26_0070540	sp|Q12442|IZH2_YEAST	2e-82	ADIPOR-like receptor IZH2
GQ26_0070560	sp|O59741|YN25_SCHPO	3e-16	Uncharacterized transcriptional regulatory protein C530.05
GQ26_0070590	sp|P42328|ADH3_GEOSE	1e-50	Alcohol dehydrogenase
GQ26_0070610	sp|P66782|Y1385_MYCBO	1e-39	Uncharacterized oxidoreductase Mb1385
GQ26_0070620	sp|P08092|RAN1_SCHPO	3e-98	Negative regulator of sexual conjugation and meiosis
GQ26_0070630	sp|Q9EPL9|ACOX3_MOUSE	3e-22	Peroxisomal acyl-coenzyme A oxidase 3
GQ26_0070650	sp|Q07538|PRP4_SCHPO	1e-98	Serine/threonine-protein kinase prp4
GQ26_0070680	sp|Q12091|DAP1_YEAST	6e-31	Damage response protein 1
GQ26_0070700	sp|Q03104|MSC1_YEAST	3e-24	Meiotic sister chromatid recombination protein 1
GQ26_0070710	sp|O14166|YDX3_SCHPO	5e-26	Uncharacterized protein C4C5.03
GQ26_0070740	sp|Q936X2|ATZF_PSESD	7e-86	Allophanate hydrolase
GQ26_0070750	sp|P21657|DAL81_YEAST	1e-81	Transcriptional activator protein DAL81
GQ26_0070760	sp|Q54RA4|Y3291_DICDI	2e-36	Probable iron/ascorbate oxidoreductase DDB_G0283291
GQ26_0070770	sp|Q9P6J5|YHD5_SCHPO	1e-114	Uncharacterized permease C1683.05
GQ26_0070790	sp|Q5AL29|REXO3_CANAL	2e-18	RNA exonuclease 3
GQ26_0070800	sp|A3KG59|P20D2_MOUSE	2e-89	Peptidase M20 domain-containing protein 2
GQ26_0070810	sp|O74298|LYS2_PENCH	0	L-aminoadipate-semialdehyde dehydrogenase large subunit
GQ26_0070870	sp|Q4WBL2|GNT1_ASPFU	1e-135	Glucose N-acetyltransferase 1
GQ26_0070880	sp|C8VTR6|Y0074_EMENI	4e-63	Putative acyl-coenzyme A synthetase
GQ26_0070900	sp|Q92253|RCO3_NEUCR	2e-178	Probable glucose transporter rco-3
GQ26_0070940	sp|O74676|CDR4_CANAX	0	ABC transporter CDR4
GQ26_0070950	sp|O75003|TREPH_GRIFR	0	Trehalose phosphorylase
GQ26_0070960	sp|Q9Y7Z2|ARF6_SCHPO	1e-94	ADP-ribosylation factor 6
GQ26_0070980	sp|P42318|YXJG_BACSU	2e-67	Uncharacterized protein YxjG
GQ26_0070990	sp|P28344|MASY_EMENI	0	Malate synthase, glyoxysomal
GQ26_0071000	sp|P0C7B6|GLNA2_DICDI	9e-107	Type-1 glutamine synthetase 2
GQ26_0071010	sp|Q9X248|FABG_THEMA	2e-41	3-oxoacyl-[acyl-carrier-protein] reductase FabG
GQ26_0071020	sp|P49348|APA2_KLULA	5e-22	5',5'''-P-1,P-4-tetraphosphate phosphorylase 2
GQ26_0071030	sp|Q9USN4|YJA1_SCHPO	7e-106	Uncharacterized transporter C1529.01
GQ26_0071040	sp|Q9P6N2|PTF1_SCHPO	6e-54	Pdp3-interacting factor 1
GQ26_0071050	sp|Q9P7L1|YOSC_SCHPO	6e-20	Thioredoxin domain-containing protein C21C3.12c
GQ26_0071060	sp|Q70LM4|LGRD_BREPA	3e-16	Linear gramicidin synthase subunit D
GQ26_0071070	sp|Q9P7V2|ABC4_SCHPO	0	ATP-binding cassette transporter abc4
GQ26_0071080	sp|Q9USN4|YJA1_SCHPO	3e-33	Uncharacterized transporter C1529.01
GQ26_0071090	sp|P35844|KES1_YEAST	8e-116	Protein KES1
GQ26_0071100	sp|O43024|YGVA_SCHPO	6e-15	CUE domain-containing protein C354.10
GQ26_0071120	sp|Q870G1|LYS1_EMENI	0	Saccharopine dehydrogenase [NAD(+), L-lysine-forming]
GQ26_0071130	sp|Q9HGY9|ALF_ASPOR	0	Fructose-bisphosphate aldolase
GQ26_0071140	sp|P0CAQ1|UBP16_EMENI	0	Ubiquitin carboxyl-terminal hydrolase 16
GQ26_0071150	sp|O43022|YGV8_SCHPO	5e-125	Uncharacterized protein C354.08c
GQ26_0071160	sp|P52718|PEPF_ASPNG	0	Serine-type carboxypeptidase F
GQ26_0071170	sp|P0CI39|STE2_YEASX	8e-20	Pheromone alpha factor receptor
GQ26_0071190	sp|O74829|YN2F_SCHPO	2e-117	Uncharacterized MFS-type transporter C530.15c
GQ26_0071210	sp|O74352|HOB1_SCHPO	5e-122	Protein hob1
GQ26_0071220	sp|P87185|NFS1_CANAL	0	Cysteine desulfurase, mitochondrial
GQ26_0071230	sp|P47125|I23O_YEAST	4e-103	Indoleamine 2,3-dioxygenase
GQ26_0071260	sp|Q9SV68|QORH_ARATH	6e-29	Putative quinone-oxidoreductase homolog, chloroplastic
GQ26_0071290	sp|Q9P7V4|KTI12_SCHPO	6e-42	Protein kti12
GQ26_0071320	sp|Q4WYS7|NNT1_ASPFU	2e-128	Putative nicotinamide N-methyltransferase
GQ26_0071330	sp|A1D3V4|MCA1A_NEOFI	8e-107	Metacaspase-1A
GQ26_0071340	sp|Q96VH4|HBN1_YEAST	3e-26	Putative nitroreductase HBN1
GQ26_0071380	sp|P64958|Y2261_MYCBO	1e-10	Uncharacterized protein Mb2261
GQ26_0071400	sp|Q9UTN0|YII3_SCHPO	5e-23	Uncharacterized transcriptional regulatory protein C139.03
GQ26_0071410	sp|P40310|TOK1_YEAST	7e-47	Outward-rectifier potassium channel TOK1
GQ26_0071420	sp|P50897|PPT1_HUMAN	2e-58	Palmitoyl-protein thioesterase 1
GQ26_0071430	sp|Q00357|TOXA_COCCA	1e-108	Putative HC-toxin efflux carrier TOXA
GQ26_0071440	sp|Q9UTN0|YII3_SCHPO	2e-24	Uncharacterized transcriptional regulatory protein C139.03
GQ26_0071460	sp|P53394|SULX_YEAST	3e-139	Putative sulfate transporter YPR003C
GQ26_0071470	sp|P56286|IF2A_SCHPO	2e-140	Eukaryotic translation initiation factor 2 subunit alpha
GQ26_0071480	sp|Q12324|YVC1_YEAST	2e-111	Calcium channel YVC1
GQ26_0071490	sp|P32609|PEP7_YEAST	2e-43	Vacuolar segregation protein PEP7
GQ26_0071510	sp|Q9UQY0|OMTB_ASPPA	2e-36	Demethylsterigmatocystin 6-O-methyltransferase
GQ26_0071520	sp|Q9P7P0|YOL4_SCHPO	4e-156	Uncharacterized acyltransferase C1718.04
GQ26_0071550	sp|Q9P7B7|YK24_SCHPO	5e-11	Uncharacterized protein C140.04
GQ26_0071560	sp|Q5B998|DHOM_EMENI	0	Homoserine dehydrogenase
GQ26_0071580	sp|P48508|GSH0_RAT	6e-24	Glutamate--cysteine ligase regulatory subunit
GQ26_0071590	sp|A1CLD2|BUD32_ASPCL	4e-120	EKC/KEOPS complex subunit bud32
GQ26_0071600	sp|P0CL20|HOGA1_COCIM	3e-157	Putative 4-hydroxy-2-oxoglutarate aldolase, mitochondrial
GQ26_0071620	sp|Q9UQY0|OMTB_ASPPA	7e-50	Demethylsterigmatocystin 6-O-methyltransferase
GQ26_0071640	sp|P24665|PRTA_ASPNG	2e-41	Aspergillopepsin-2
GQ26_0071650	sp|P53697|MNN9_CANAL	8e-119	Mannan polymerase complex subunit MNN9
GQ26_0071680	sp|Q9XUC4|HKE41_CAEEL	1e-48	Histidine-rich membrane protein KE4 homolog 1
GQ26_0071690	sp|A6RC73|NOP16_AJECN	6e-85	Nucleolar protein 16
GQ26_0071700	sp|Q03370|PEX29_YEAST	3e-37	Peroxisomal membrane protein PEX29
GQ26_0071710	sp|Q09690|POM1_SCHPO	3e-158	Dual specificity protein kinase pom1
GQ26_0071720	sp|Q5EHU7|ERGI2_GECJA	7e-42	Endoplasmic reticulum-Golgi intermediate compartment protein 2
GQ26_0071730	sp|O86041|GNTDO_RALSP	1e-22	Gentisate 1,2-dioxygenase
GQ26_0071740	sp|O43099|PMP20_ASPFU	3e-75	Putative peroxiredoxin pmp20
GQ26_0071750	sp|O14130|YF54_SCHPO	4e-18	Uncharacterized transcriptional regulatory protein C3C7.04
GQ26_0071760	sp|Q9UUD1|SREBP_SCHPO	3e-19	Sterol regulatory element-binding protein 1
GQ26_0071770	sp|P36033|FRE2_YEAST	2e-29	Ferric/cupric reductase transmembrane component 2
GQ26_0071790	sp|O13897|YF36_SCHPO	6e-11	Uncharacterized hydrolase C22A12.06c
GQ26_0071820	sp|P21373|UTR1_YEAST	9e-113	NAD(+) kinase
GQ26_0071830	sp|P36088|FRMSR_YEAST	3e-25	Free methionine-R-sulfoxide reductase
GQ26_0071840	sp|P49374|HGT1_KLULA	2e-156	High-affinity glucose transporter
GQ26_0071850	sp|Q9P7N2|AP1S1_SCHPO	1e-64	AP-1 complex subunit sigma-1
GQ26_0071860	sp|Q9US41|URG1_SCHPO	0	Uracil-regulated protein 1
GQ26_0071870	sp|Q9US43|UPP3_SCHPO	7e-57	Putative uracil phosphoribosyltransferase urg2
GQ26_0071880	sp|Q0CDT1|DBP5_ASPTN	0	ATP-dependent RNA helicase dbp5
GQ26_0071890	sp|Q09746|BZZ1_SCHPO	4e-127	Protein BZZ1
GQ26_0071900	sp|Q4WYG7|PNS1_ASPFU	0	Protein pns1
GQ26_0071910	sp|O94490|YC79_SCHPO	3e-19	Uncharacterized transcriptional regulatory protein C417.09c
GQ26_0071920	sp|B0XT72|GEL1_ASPFC	0	1,3-beta-glucanosyltransferase gel1
GQ26_0071940	sp|O14169|PGC1_SCHPO	1e-30	Phosphatidylglycerol phospholipase C
GQ26_0071950	sp|P36166|PXL1_YEAST	2e-23	Paxillin-like protein 1
GQ26_0071960	sp|Q54N49|INO1_DICDI	0	Inositol-3-phosphate synthase
GQ26_0071970	sp|P0CL53|FADH_ASPOR	0	S-(hydroxymethyl)glutathione dehydrogenase
GQ26_0071980	sp|Q9Y8A7|TIM9_EMENI	8e-27	Mitochondrial import inner membrane translocase subunit tim9
GQ26_0071990	sp|O74335|RGA5_SCHPO	3e-66	Rho-GTPase-activating protein 5
GQ26_0072000	sp|Q4WIQ0|GPI11_ASPFU	6e-65	Glycosylphosphatidylinositol anchor biosynthesis protein 11
GQ26_0072040	sp|Q70LM4|LGRD_BREPA	3e-24	Linear gramicidin synthase subunit D
GQ26_0072050	sp|Q05506|SYRC_YEAST	0	Arginine--tRNA ligase, cytoplasmic
GQ26_0072070	sp|A1DHW1|NCB5R_NEOFI	4e-180	NADH-cytochrome b5 reductase 1
GQ26_0072080	sp|Q02754|YP067_YEAST	6e-14	Uncharacterized protein YPL067C
GQ26_0072090	sp|Q00737|SUDA_EMENI	0	Chromosome segregation protein sudA
GQ26_0072100	sp|O42650|RIO1_SCHPO	4e-128	Serine/threonine-protein kinase rio1
GQ26_0072110	sp|O67071|Y928_AQUAE	1e-13	Uncharacterized protein aq_928
GQ26_0072120	sp|Q8YWW1|PHK1_NOSS1	0	Probable phosphoketolase 1
GQ26_0072130	sp|Q0CY33|ATG17_ASPTN	0	Autophagy-related protein 17
GQ26_0072150	sp|B6Q4Z5|SCONB_PENMQ	0	Probable E3 ubiquitin ligase complex SCF subunit sconB
GQ26_0072160	sp|E1VBT6|GFAL_HALED	1e-10	Putative glutathione-dependent formaldehyde-activating enzyme
GQ26_0072170	sp|P42327|ADH2_GEOSE	6e-65	Alcohol dehydrogenase
GQ26_0072200	sp|O34311|YKOW_BACSU	1e-14	Signaling protein YkoW
GQ26_0072210	sp|Q10318|ILV3_SCHPO	0	Putative dihydroxy-acid dehydratase, mitochondrial
GQ26_0072220	sp|P28708|PRR1_YEAST	3e-53	Serine/threonine-protein kinase PRR1
GQ26_0072230	sp|Q9USM7|TIM23_SCHPO	1e-66	Mitochondrial import inner membrane translocase subunit tim23
GQ26_0072240	sp|O60081|YQK7_SCHPO	1e-67	Uncharacterized protein C1494.07
GQ26_0072260	sp|Q9L9F1|NOVQ_STRNV	2e-60	Aromatic prenyltransferase NovQ
GQ26_0072270	sp|Q5AZC9|SNX41_EMENI	0	Sorting nexin-41
GQ26_0072290	sp|P34762|CON6_NEUCR	7e-11	Conidiation-specific protein 6
GQ26_0072310	sp|A1C7B5|EGLX_ASPCL	5e-105	Probable endo-1,3(4)-beta-glucanase ACLA_073210
GQ26_0072360	sp|P22862|ESTE_PSEFL	2e-24	Arylesterase
GQ26_0072390	sp|O13923|CORO_SCHPO	1e-174	Coronin-like protein crn1
GQ26_0072400	sp|P28739|KLPA_EMENI	0	Kinesin-like protein klpA
GQ26_0072410	sp|O94091|LIP1_CANAX	3e-68	Lipase 1
GQ26_0072430	sp|Q6AZT7|NPHP3_XENLA	7e-16	Nephrocystin-3
GQ26_0072450	sp|Q12612|TRI4_FUSSP	2e-122	Trichodiene oxygenase
GQ26_0072460	sp|H9BFQ2|TPRL3_ERYCB	6e-16	Tropinone reductase-like 3
GQ26_0072470	sp|O13492|FOLE_NEUCR	3e-86	Folylpolyglutamate synthase
GQ26_0072490	sp|Q6C6M5|DPB3_YARLI	1e-30	DNA polymerase epsilon subunit C
GQ26_0072500	sp|O64411|PAO_MAIZE	1e-79	Polyamine oxidase
GQ26_0072510	sp|Q5AUY5|CIPB_EMENI	2e-93	Zinc-binding alcohol dehydrogenase domain-containing protein cipB
GQ26_0072530	sp|P53048|MAL11_YEAST	5e-43	General alpha-glucoside permease
GQ26_0072540	sp|Q9URX1|YLX5_SCHPO	2e-89	UNC93-like protein C922.05c
GQ26_0072580	sp|P40475|QDR1_YEAST	7e-28	Quinidine resistance protein 1
GQ26_0072590	sp|P38918|ARK73_RAT	3e-40	Aflatoxin B1 aldehyde reductase member 3
GQ26_0072600	sp|Q9P7Q7|MAK1_SCHPO	2e-109	Peroxide stress-activated histidine kinase mak1
GQ26_0072610	sp|Q9KLK7|LUXQ_VIBCH	9e-65	Autoinducer 2 sensor kinase/phosphatase LuxQ
GQ26_0072630	sp|P18407|ALLC_NEUCR	4e-107	Allantoicase
GQ26_0072640	sp|P38705|SYSM_YEAST	4e-91	Serine--tRNA ligase, mitochondrial
GQ26_0072660	sp|O31521|URHG1_BACSU	1e-46	Unsaturated rhamnogalacturonyl hydrolase YesR
GQ26_0072670	sp|O94491|YC7A_SCHPO	5e-96	Uncharacterized transporter C417.10
GQ26_0072700	sp|Q12701|KSG1_SCHPO	3e-129	Serine/threonine-protein kinase ksg1
GQ26_0072710	sp|P09805|KTXA_KLULA	3e-113	Killer toxin subunits alpha/beta
GQ26_0072770	sp|Q9SUV2|PT432_ARATH	7e-61	Probable sugar phosphate/phosphate translocator At4g32390
GQ26_0072800	sp|P43072|TF3B_CANAL	8e-86	Transcription factor IIIB 70 kDa subunit
GQ26_0072810	sp|Q9SH30|HMA5_ARATH	5e-131	Probable copper-transporting ATPase HMA5
GQ26_0072820	sp|Q4WYE5|MUS81_ASPFU	0	Crossover junction endonuclease mus81
GQ26_0072840	sp|P44094|Y1014_HAEIN	8e-77	Uncharacterized protein HI_1014
GQ26_0072850	sp|Q5B8L0|PRTT_EMENI	0	Transcriptional activator of proteases prtT
GQ26_0072870	sp|P87317|YB2G_SCHPO	2e-173	Uncharacterized protein C31F10.16
GQ26_0072880	sp|Q4WYF1|HIR3_ASPFU	0	Histone transcription regulator 3 homolog
GQ26_0072890	sp|Q1MTQ7|KLP9_SCHPO	6e-50	Kinesin-like motor protein 9
GQ26_0072910	sp|Q9M2E2|SDR1_ARATH	9e-24	(+)-neomenthol dehydrogenase
GQ26_0072920	sp|O13706|YEU7_SCHPO	3e-20	PARP-type zinc finger-containing protein C13F5.07c
GQ26_0072930	sp|Q568A0|PKRI1_DANRE	9e-18	PRKR-interacting protein 1 homolog
GQ26_0072940	sp|O74341|TCPG_SCHPO	0	T-complex protein 1 subunit gamma
GQ26_0072960	sp|P32839|BCS1_YEAST	9e-150	Mitochondrial chaperone BCS1
GQ26_0072970	sp|Q9M1C7|AB9C_ARATH	4e-17	ABC transporter C family member 9
GQ26_0072990	sp|P87234|GYP3_SCHPO	4e-96	GTPase-activating protein gyp3
GQ26_0073000	sp|Q94490|UBCB_DICDI	9e-43	Ubiquitin conjugating enzyme E2 B
GQ26_0073010	sp|B6Q5G0|SEC11_PENMQ	5e-137	Signal peptidase complex catalytic subunit sec11
GQ26_0073030	sp|O94517|PSA1_SCHPO	2e-108	Probable proteasome subunit alpha type-1
GQ26_0073060	sp|Q9USQ2|ALP6_SCHPO	9e-146	Spindle pole body component alp6
GQ26_0073070	sp|P52890|ATF1_SCHPO	7e-32	Transcription factor atf1
GQ26_0073100	sp|Q5B3I8|RNA14_EMENI	0	mRNA 3'-end-processing protein rna14
GQ26_0073110	sp|Q5B3I9|ASF1_EMENI	9e-129	Histone chaperone asf1
GQ26_0073120	sp|P38163|SRO77_YEAST	1e-149	Lethal(2) giant larvae protein homolog SRO77
GQ26_0073130	sp|Q5F364|MRP1_CHICK	1e-159	Multidrug resistance-associated protein 1
GQ26_0073150	sp|P87151|YB0A_SCHPO	4e-28	Uncharacterized protein C25H2.10c
GQ26_0073160	sp|Q2UKV4|PDC_ASPOR	0	Pyruvate decarboxylase
GQ26_0073170	sp|Q10407|MKH1_SCHPO	3e-115	MAP kinase kinase kinase mkh1
GQ26_0073180	sp|P40094|COG3_YEAST	2e-76	Conserved oligomeric Golgi complex subunit 3
GQ26_0073190	sp|Q08023|FMP25_YEAST	2e-26	Protein FMP25, mitochondrial
GQ26_0073200	sp|B6Q5P5|NOP9_PENMQ	0	Nucleolar protein 9
GQ26_0073210	sp|Q5M7R9|GRHL2_XENTR	9e-19	Grainyhead-like protein 2 homolog
GQ26_0073240	sp|P40483|YIK8_YEAST	1e-135	Putative zinc metalloproteinase YIL108W
GQ26_0073250	sp|P56216|VAOX_PENSI	1e-100	Vanillyl-alcohol oxidase
GQ26_0073260	sp|O94343|YHMA_SCHPO	2e-19	Uncharacterized MFS-type transporter C1271.10c
GQ26_0073270	sp|Q96VC9|LIP3_YARLI	1e-33	Lipase 3
GQ26_0073290	sp|C1I201|PNPA_PSEWB	8e-67	Para-nitrophenol 4-monooxygenase
GQ26_0073310	sp|Q54H55|Y8969_DICDI	6e-21	FAD-linked oxidoreductase DDB_G0289697
GQ26_0080030	sp|Q5F364|MRP1_CHICK	2e-105	Multidrug resistance-associated protein 1
GQ26_0080040	sp|P21158|CSGA_MYXXA	8e-19	C-factor
GQ26_0080070	sp|Q02357|ANK1_MOUSE	2e-33	Ankyrin-1
GQ26_0080090	sp|Q9UTN0|YII3_SCHPO	2e-18	Uncharacterized transcriptional regulatory protein C139.03
GQ26_0080130	sp|P55059|PDI_HUMIN	2e-29	Protein disulfide-isomerase
GQ26_0080140	sp|Q6W3E9|P4HA3_RAT	6e-12	Prolyl 4-hydroxylase subunit alpha-3
GQ26_0080150	sp|C8V329|FCY2_EMENI	1e-76	Purine-cytosine permease fcyB
GQ26_0080170	sp|P37274|PHOA_PENCH	0	Phosphate-repressible acid phosphatase
GQ26_0080200	sp|O59741|YN25_SCHPO	2e-14	Uncharacterized transcriptional regulatory protein C530.05
GQ26_0080210	sp|Q07923|LOT6_YEAST	9e-30	NAD(P)H-dependent FMN reductase LOT6
GQ26_0080230	sp|O74959|YJCD_SCHPO	9e-62	Uncharacterized oxidoreductase C736.13
GQ26_0080240	sp|Q08902|YO378_YEAST	1e-178	Drug resistance protein YOR378W
GQ26_0080260	sp|O13729|PUN1_SCHPO	3e-12	SUR7 family protein pun1
GQ26_0080270	sp|P0A9H7|CFA_ECOLI	2e-55	Cyclopropane-fatty-acyl-phospholipid synthase
GQ26_0080300	sp|Q08268|MCH4_YEAST	1e-39	Probable transporter MCH4
GQ26_0080310	sp|Q9UTN0|YII3_SCHPO	1e-21	Uncharacterized transcriptional regulatory protein C139.03
GQ26_0080320	sp|O74885|YQE1_SCHPO	7e-142	Putative dioxygenase C576.01c
GQ26_0080330	sp|Q869Q0|Y4527_DICDI	4e-81	COBW domain-containing protein DDB_G0274527
GQ26_0080340	sp|O94284|HMT2_SCHPO	2e-124	Sulfide:quinone oxidoreductase, mitochondrial
GQ26_0080350	sp|Q54EJ5|GLOB2_DICDI	2e-68	Glyoxylase B2
GQ26_0080360	sp|P49412|PRIB_LENED	1e-11	Protein priB
GQ26_0080370	sp|B2GV06|SCOT1_RAT	6e-165	Succinyl-CoA:3-ketoacid coenzyme A transferase 1, mitochondrial
GQ26_0080380	sp|Q9US44|YIZG_SCHPO	5e-75	Uncharacterized transporter C1002.16c
GQ26_0080420	sp|Q12612|TRI4_FUSSP	8e-98	Trichodiene oxygenase
GQ26_0080430	sp|D7UQ40|SOL5_ALTSO	5e-52	Bifunctional solanapyrone synthase
GQ26_0080470	sp|P39932|STL1_YEAST	1e-93	Sugar transporter STL1
GQ26_0080480	sp|Q9URX1|YLX5_SCHPO	1e-32	UNC93-like protein C922.05c
GQ26_0080490	sp|Q877A8|CATB_ASPOR	0	Catalase B
GQ26_0080510	sp|Q2U325|BGLG_ASPOR	0	Probable beta-glucosidase G
GQ26_0080530	sp|Q4WAW5|FTMC_ASPFU	5e-49	Tryprostatin B 6-hydroxylase
GQ26_0080560	sp|P38677|CMLE_NEUCR	0	Carboxy-cis,cis-muconate cyclase
GQ26_0080600	sp|O14019|HAL4_SCHPO	1e-91	Serine/threonine-protein kinase hal4
GQ26_0080630	sp|O59785|YCN8_SCHPO	6e-106	Uncharacterized solute carrier family 35 member C320.08
GQ26_0080640	sp|Q9Y7F8|GANA_ASPTU	2e-167	Probable arabinogalactan endo-1,4-beta-galactosidase A
GQ26_0080650	sp|P40920|HSP30_EMENI	1e-66	30 kDa heat shock protein
GQ26_0080660	sp|Q4WYX0|TFB5_ASPFU	2e-41	RNA polymerase II transcription factor B subunit 5
GQ26_0080670	sp|O35459|ECH1_MOUSE	3e-68	Delta(3,5)-Delta(2,4)-dienoyl-CoA isomerase, mitochondrial
GQ26_0080680	sp|Q6P6J4|ALKB2_MOUSE	4e-12	Alpha-ketoglutarate-dependent dioxygenase alkB homolog 2
GQ26_0080690	sp|P38674|ILV5_NEUCR	0	Ketol-acid reductoisomerase, mitochondrial
GQ26_0080700	sp|Q54HH2|SRR_DICDI	1e-65	Probable serine racemase
GQ26_0080720	sp|P54267|CHSG_ASPFU	0	Chitin synthase G
GQ26_0080730	sp|Q6C9W0|UBC12_YARLI	8e-94	NEDD8-conjugating enzyme UBC12
GQ26_0080740	sp|Q757F0|COX9_ASHGO	4e-15	Cytochrome c oxidase subunit 7A
GQ26_0080750	sp|Q7ZYA2|TAF8_XENLA	3e-13	Transcription initiation factor TFIID subunit 8
GQ26_0080840	sp|B6QW35|GUF1_PENMQ	0	Translation factor guf1, mitochondrial
GQ26_0080850	sp|O14417|MAD2_SCHPO	3e-77	Mitotic spindle checkpoint component mad2
GQ26_0080860	sp|P87055|YDJ7_SCHPO	2e-28	Uncharacterized protein C57A10.07
GQ26_0080880	sp|O74534|SLY1_SCHPO	0	Protein sly1
GQ26_0080900	sp|Q6BSS8|APTH1_DEBHA	8e-14	Acyl-protein thioesterase 1
GQ26_0080910	sp|P23231|TOM70_NEUCR	0	Mitochondrial import receptor subunit tom-70
GQ26_0080930	sp|Q9F131|3HBH1_PSEAC	1e-19	3-hydroxybenzoate 6-hydroxylase 1
GQ26_0080940	sp|Q03266|PABC_YEAST	1e-14	Aminodeoxychorismate lyase
GQ26_0080970	sp|Q8K0U4|HS12A_MOUSE	9e-11	Heat shock 70 kDa protein 12A
GQ26_0080980	sp|Q9HBK9|AS3MT_HUMAN	1e-20	Arsenite methyltransferase
GQ26_0081000	sp|P0DKS7|ARSC2_CORGL	8e-20	Arsenate-mycothiol transferase ArsC2
GQ26_0081010	sp|P45946|ARSB_BACSU	1e-93	Arsenite resistance protein ArsB
GQ26_0081030	sp|Q9P3V5|YI45_SCHPO	1e-18	Uncharacterized transporter C1348.05
GQ26_0081040	sp|P43061|ARLY_CANAX	0	Argininosuccinate lyase
GQ26_0081080	sp|Q13231|CHIT1_HUMAN	2e-33	Chitotriosidase-1
GQ26_0081110	sp|O60113|YG64_SCHPO	2e-47	Uncharacterized amino-acid permease C15C4.04c
GQ26_0081140	sp|Q4WT66|NRPS1_ASPFU	0	Nonribosomal peptide synthetase 1
GQ26_0081150	sp|P53049|YOR1_YEAST	0	Oligomycin resistance ATP-dependent permease YOR1
GQ26_0081170	sp|P50125|CYSD_EMENI	3e-156	O-acetylhomoserine (thiol)-lyase
GQ26_0081210	sp|P49374|HGT1_KLULA	1e-84	High-affinity glucose transporter
GQ26_0081230	sp|P27476|NSR1_YEAST	1e-55	Nuclear localization sequence-binding protein
GQ26_0081240	sp|B3CLB1|CLPP_WOLPP	4e-80	ATP-dependent Clp protease proteolytic subunit
GQ26_0081260	sp|Q00472|PNPP_SCHPO	4e-96	4-nitrophenylphosphatase
GQ26_0081270	sp|P39577|DLTE_BACSU	8e-20	Uncharacterized oxidoreductase DltE
GQ26_0081290	sp|Q52KI8|SRRM1_MOUSE	3e-16	Serine/arginine repetitive matrix protein 1
GQ26_0081320	sp|O94235|MPH1_SCHPO	4e-90	Serine/threonine-protein kinase mph1
GQ26_0081330	sp|Q9P7L4|YOS9_SCHPO	3e-75	Uncharacterized hydrolase C21C3.09c
GQ26_0081350	sp|A1CJT5|IF4A_ASPCL	0	ATP-dependent RNA helicase eIF4A
GQ26_0081360	sp|Q67XX3|FB252_ARATH	8e-67	F-box protein At5g06550
GQ26_0081370	sp|Q7SDW6|EAF6_NEUCR	4e-16	Chromatin modification-related protein eaf-6
GQ26_0081380	sp|Q9UT61|MAN1_SCHPO	0	Alpha-mannosidase
GQ26_0081420	sp|Q12524|PCD1_YEAST	2e-28	Peroxisomal coenzyme A diphosphatase 1, peroxisomal
GQ26_0081430	sp|O13920|MDM28_SCHPO	3e-107	LETM1 domain-containing protein mdm28, mitochondrial
GQ26_0081440	sp|O94673|YG75_SCHPO	7e-87	Uncharacterized membrane protein C776.05
GQ26_0081470	sp|O94383|SMC1_SCHPO	0	Structural maintenance of chromosomes protein 1
GQ26_0081490	sp|O94709|ODPX_SCHPO	2e-11	Probable pyruvate dehydrogenase protein X component, mitochondrial
GQ26_0081500	sp|Q9R1K5|FZR_MOUSE	4e-161	Fizzy-related protein homolog
GQ26_0081510	sp|Q2UPZ7|DNPEP_ASPOR	0	Aspartyl aminopeptidase
GQ26_0081520	sp|A1D7P0|NSA2_NEOFI	4e-164	Ribosome biogenesis protein nsa2
GQ26_0081530	sp|P21657|DAL81_YEAST	9e-91	Transcriptional activator protein DAL81
GQ26_0081540	sp|O74825|RPB4_SCHPO	6e-23	DNA-directed RNA polymerase II subunit rpb4
GQ26_0081550	sp|Q4WX30|TRM5_ASPFU	0	tRNA (guanine(37)-N1)-methyltransferase
GQ26_0081560	sp|P38358|VBA2_YEAST	5e-55	Vacuolar basic amino acid transporter 2
GQ26_0081570	sp|Q9Y7N9|YCKC_SCHPO	1e-116	PX domain-containing protein C1450.12
GQ26_0081580	sp|P40108|ALDH_DAVTA	0	Aldehyde dehydrogenase
GQ26_0081590	sp|P12807|AMO_PICAN	0	Peroxisomal primary amine oxidase
GQ26_0081600	sp|P19807|HNM1_YEAST	3e-62	Choline transport protein
GQ26_0081610	sp|Q9P8W3|ACE1_HYPJE	1e-55	Zinc finger transcription factor ace1
GQ26_0081620	sp|Q10072|YAN6_SCHPO	9e-52	Uncharacterized transporter C3H1.06c
GQ26_0081630	sp|Q9HG03|PEX6_PENCH	0	Peroxisomal biogenesis factor 6
GQ26_0081640	sp|O60113|YG64_SCHPO	8e-67	Uncharacterized amino-acid permease C15C4.04c
GQ26_0081650	sp|Q6RVV4|TIC32_PEA	2e-27	Short-chain dehydrogenase TIC 32, chloroplastic
GQ26_0081730	sp|P40445|YIQ6_YEAST	3e-139	Uncharacterized transporter YIL166C
GQ26_0081740	sp|Q12358|JLP1_YEAST	2e-94	Alpha-ketoglutarate-dependent sulfonate dioxygenase
GQ26_0081750	sp|O74751|YHFA_SCHPO	5e-16	Uncharacterized protein C1734.10c
GQ26_0081770	sp|B6QVW4|DAPB_PENMQ	0	Probable dipeptidyl-aminopeptidase B
GQ26_0081780	sp|O42931|PRS7_SCHPO	0	26S protease regulatory subunit 7 homolog
GQ26_0081790	sp|Q9UTJ7|DHSA_SCHPO	0	Probable succinate dehydrogenase [ubiquinone] flavoprotein subunit, mitochondrial
GQ26_0081820	sp|P0C7N7|RFC2_PHANO	1e-160	Replication factor C subunit 2
GQ26_0081850	sp|Q5B912|IPYR_EMENI	0	Inorganic pyrophosphatase
GQ26_0081860	sp|O74731|DUS2_SCHPO	5e-98	tRNA-dihydrouridine(20) synthase [NAD(P)+]
GQ26_0081870	sp|O74842|FFT2_SCHPO	0	ATP-dependent helicase fft2
GQ26_0081880	sp|Q04432|HSP31_YEAST	3e-15	Probable chaperone protein HSP31
GQ26_0081910	sp|O14091|SUT1_SCHPO	3e-63	General alpha-glucoside permease
GQ26_0081920	sp|P48826|G6PD_ASPNG	0	Glucose-6-phosphate 1-dehydrogenase
GQ26_0081930	sp|P41056|RL33B_YEAST	5e-51	60S ribosomal protein L33-B
GQ26_0081940	sp|B2WDD8|VMA21_PYRTR	4e-28	Vacuolar ATPase assembly integral membrane protein vma21
GQ26_0081960	sp|P40035|PIC2_YEAST	8e-123	Mitochondrial phosphate carrier protein 2
GQ26_0082000	sp|P21339|MSB1_YEAST	5e-30	Morphogenesis-related protein MSB1
GQ26_0082020	sp|Q12224|RLM1_YEAST	7e-28	Transcription factor RLM1
GQ26_0082030	sp|Q9P6I9|YHDD_SCHPO	2e-13	Uncharacterized transcriptional regulatory protein C1683.13c
GQ26_0082040	sp|A1DA63|FTME_NEOFI	4e-54	Fumitremorgin C synthase
GQ26_0082060	sp|Q10072|YAN6_SCHPO	2e-84	Uncharacterized transporter C3H1.06c
GQ26_0082070	sp|P12815|PDCD6_MOUSE	8e-38	Programmed cell death protein 6
GQ26_0082080	sp|Q9ERI6|RDH14_MOUSE	4e-16	Retinol dehydrogenase 14
GQ26_0082090	sp|P87305|CHAC_SCHPO	7e-45	Cation transport regulator-like protein
GQ26_0082100	sp|Q925G0|RBM3_RAT	8e-21	Putative RNA-binding protein 3
GQ26_0082160	sp|P56329|IF2B_SCHPO	4e-75	Probable eukaryotic translation initiation factor 2 subunit beta
GQ26_0082170	sp|Q5XDZ5|Y233_STRP6	4e-20	Uncharacterized protein M6_Spy0233
GQ26_0082180	sp|Q8Q0U0|Y045_METMA	7e-21	Putative ankyrin repeat protein MM_0045
GQ26_0082190	sp|Q06449|PIN3_YEAST	5e-17	[PSI+] inducibility protein 3
GQ26_0082200	sp|P41390|PUR1_SCHPO	0	Amidophosphoribosyltransferase
GQ26_0082210	sp|Q4WX89|MBF1_ASPFU	2e-92	Multiprotein-bridging factor 1
GQ26_0082220	sp|Q1DPU4|EIF3I_COCIM	0	Eukaryotic translation initiation factor 3 subunit I
GQ26_0082230	sp|Q8WZJ7|C1TC_SCHPO	0	C-1-tetrahydrofolate synthase, cytoplasmic
GQ26_0082240	sp|P79089|IDHP_ASPNG	0	Isocitrate dehydrogenase [NADP], mitochondrial
GQ26_0082260	sp|Q4WIS6|PELB_ASPFU	0	Probable pectin lyase B
GQ26_0082280	sp|P17202|BADH_SPIOL	7e-79	Betaine aldehyde dehydrogenase, chloroplastic
GQ26_0082310	sp|Q9P371|SST2_SCHPO	3e-69	AMSH-like protease sst2
GQ26_0082320	sp|Q4WX99|OXR1_ASPFU	1e-94	Oxidation resistance protein 1
GQ26_0082330	sp|Q1MTR3|VID27_SCHPO	0	Vacuolar import and degradation protein 27
GQ26_0082340	sp|P76097|YDCJ_ECOLI	1e-117	Uncharacterized protein YdcJ
GQ26_0082360	sp|P15325|QUTD_EMENI	2e-57	Quinate permease
GQ26_0082370	sp|O43029|FAP1_SCHPO	3e-34	L-pipecolate oxidase
GQ26_0082380	sp|O94574|YGDH_SCHPO	4e-79	Putative 2-hydroxyacid dehydrogenase C1773.17c
GQ26_0082390	sp|Q9P5M9|MUG14_SCHPO	1e-55	Meiotically up-regulated gene 14 protein
GQ26_0082400	sp|Q4WXA1|TRM10_ASPFU	4e-131	tRNA (guanine(9)-N1)-methyltransferase
GQ26_0082410	sp|Q95KV7|NDUAD_BOVIN	2e-15	NADH dehydrogenase [ubiquinone] 1 alpha subcomplex subunit 13
GQ26_0082420	sp|P52918|MSN5_YEAST	9e-91	Protein MSN5
GQ26_0082430	sp|Q8BYK4|RDH12_MOUSE	7e-43	Retinol dehydrogenase 12
GQ26_0082440	sp|P40566|YIS7_YEAST	3e-173	Uncharacterized glycosyl hydrolase YIR007W
GQ26_0082450	sp|O94474|SKI3_SCHPO	0	Superkiller protein 3
GQ26_0082460	sp|Q10160|RMI1_SCHPO	4e-15	RecQ-mediated genome instability protein 1
GQ26_0082470	sp|Q54KG3|VPS51_DICDI	2e-12	Vacuolar protein sorting-associated protein 51 homolog
GQ26_0082490	sp|P50524|RPN12_SCHPO	4e-38	26S proteasome regulatory subunit rpn12
GQ26_0082510	sp|Q70GH4|SED3_ASPFU	0	Tripeptidyl-peptidase sed3
GQ26_0082520	sp|Q8VCN9|TBCC_MOUSE	4e-21	Tubulin-specific chaperone C
GQ26_0082530	sp|P63009|AP2B1_BOVIN	0	AP-2 complex subunit beta
GQ26_0082560	sp|P27882|ERV1_YEAST	1e-45	Mitochondrial FAD-linked sulfhydryl oxidase ERV1
GQ26_0082570	sp|Q96WV5|COPA_SCHPO	0	Putative coatomer subunit alpha
GQ26_0082590	sp|Q54DY9|BCS1B_DICDI	5e-55	Probable mitochondrial chaperone BCS1-B
GQ26_0082600	sp|Q42598|THRC_SCHPO	0	Threonine synthase
GQ26_0082620	sp|O14215|PRI1_SCHPO	1e-140	DNA primase small subunit
GQ26_0082640	sp|P53695|EXO1_SCHPO	2e-91	Exodeoxyribonuclease 1
GQ26_0082650	sp|Q08687|TMA16_YEAST	2e-16	Translation machinery-associated protein 16
GQ26_0082660	sp|O94675|MAM33_SCHPO	1e-26	Mitochondrial acidic protein mam33
GQ26_0082670	sp|O60117|YH73_SCHPO	1e-10	Uncharacterized RING finger protein C16G5.03
GQ26_0082680	sp|Q9USS8|YNB2_SCHPO	5e-46	Uncharacterized protein C4.02c
GQ26_0082700	sp|O94343|YHMA_SCHPO	2e-40	Uncharacterized MFS-type transporter C1271.10c
GQ26_0082710	sp|Q0CCD0|MANA1_ASPTN	4e-170	Probable mannan endo-1,4-beta-mannosidase A-1
GQ26_0082730	sp|Q9UUH1|VPS55_SCHPO	1e-26	Vacuolar protein sorting-associated protein 55
GQ26_0082740	sp|Q4WDH9|MED6_ASPFU	7e-144	Mediator of RNA polymerase II transcription subunit 6
GQ26_0082750	sp|P47044|YJF5_YEAST	5e-52	LOG family protein YJL055W
GQ26_0082760	sp|O14250|PSA6_SCHPO	9e-105	Probable proteasome subunit alpha type-6
GQ26_0082770	sp|Q12016|VPS68_YEAST	2e-48	Vacuolar protein sorting-associated protein 68
GQ26_0082780	sp|Q4WDH3|FES1_ASPFU	4e-95	Hsp70 nucleotide exchange factor fes1
GQ26_0082790	sp|P20359|ACTG_EMENI	0	Actin, gamma
GQ26_0082800	sp|Q99148|PUR2_YARLI	0	Bifunctional purine biosynthetic protein ADE1
GQ26_0082810	sp|O74832|PT127_SCHPO	1e-81	mRNA degradation protein pet127, mitochondrial
GQ26_0082820	sp|Q8BNI4|DERL2_MOUSE	2e-53	Derlin-2
GQ26_0082830	sp|P38287|CSH1_YEAST	6e-97	Mannosyl phosphorylinositol ceramide synthase CSH1
GQ26_0082850	sp|P34041|HIS7_TRIHA	2e-89	Imidazoleglycerol-phosphate dehydratase
GQ26_0082890	sp|Q9X248|FABG_THEMA	5e-20	3-oxoacyl-[acyl-carrier-protein] reductase FabG
GQ26_0082900	sp|Q7RXR3|CENPA_NEUCR	3e-64	Histone H3-like centromeric protein cse-4
GQ26_0082920	sp|Q03649|YM60_YEAST	3e-73	Putative esterase YMR210W
GQ26_0082930	sp|Q1E403|LOC1_COCIM	5e-59	60S ribosomal subunit assembly/export protein LOC1
GQ26_0082940	sp|P42114|NDUA6_NEUCR	2e-46	NADH-ubiquinone oxidoreductase 14.8 kDa subunit
GQ26_0082950	sp|P28000|RPAC2_YEAST	5e-41	DNA-directed RNA polymerases I and III subunit RPAC2
GQ26_0082970	sp|B6QVD3|RRP36_PENMQ	0	rRNA biogenesis protein rrp36
GQ26_0082980	sp|O94336|YHM3_SCHPO	3e-14	Uncharacterized FCP1 homology domain-containing protein C1271.03c
GQ26_0082990	sp|P36008|EF1G2_YEAST	9e-116	Elongation factor 1-gamma 2
GQ26_0083000	sp|Q7S7R6|RT09_NEUCR	9e-96	37S ribosomal protein S9, mitochondrial
GQ26_0083020	sp|Q924D0|RT4I1_MOUSE	6e-27	Reticulon-4-interacting protein 1, mitochondrial
GQ26_0083040	sp|Q09788|ASL1_SCHPO	1e-21	Alkali-sensitive linkage protein 1
GQ26_0083050	sp|P87072|CANB_NEUCR	8e-98	Calcineurin subunit B
GQ26_0083060	sp|Q4WDF1|EPL1_ASPFU	0	Enhancer of polycomb-like protein 1
GQ26_0083070	sp|Q12504|RKM4_YEAST	4e-41	Ribosomal N-lysine methyltransferase 4
GQ26_0083080	sp|Q2U9B5|KAE1_ASPOR	0	tRNA N6-adenosine threonylcarbamoyltransferase
GQ26_0083090	sp|P78789|YC63_SCHPO	1e-33	Uncharacterized protein C1919.03c
GQ26_0083100	sp|Q92338|ABCI_SCHPO	9e-177	Protein ABC1 homolog, mitochondrial
GQ26_0083110	sp|O14016|UREF_SCHPO	1e-44	Uncharacterized urease accessory protein UreF-like
GQ26_0083120	sp|Q4WDD7|BRE1_ASPFU	0	E3 ubiquitin-protein ligase bre1
GQ26_0083130	sp|O94481|TFC5_SCHPO	6e-34	Transcription factor TFIIIB component B''
GQ26_0083140	sp|Q5R491|SARAF_PONAB	9e-30	Store-operated calcium entry-associated regulatory factor
GQ26_0083150	sp|B6QVB2|MMM1_PENMQ	0	Maintenance of mitochondrial morphology protein 1
GQ26_0083160	sp|Q8T675|ABCGJ_DICDI	0	ABC transporter G family member 19
GQ26_0083280	sp|Q8K1N1|PLPL8_MOUSE	2e-16	Calcium-independent phospholipase A2-gamma
GQ26_0083370	sp|Q96NX5|KCC1G_HUMAN	1e-32	Calcium/calmodulin-dependent protein kinase type 1G
GQ26_0083390	sp|O13899|YF38_SCHPO	5e-44	Uncharacterized CDP-alcohol phosphatidyltransferase class-I family protein C22A12.08c
GQ26_0083400	sp|Q9NUW8|TYDP1_HUMAN	7e-14	Tyrosyl-DNA phosphodiesterase 1
GQ26_0083410	sp|Q5AQA3|MTND_EMENI	2e-95	1,2-dihydroxy-3-keto-5-methylthiopentene dioxygenase
GQ26_0083420	sp|P53070|MTO1_YEAST	0	Mitochondrial translation optimization protein 1
GQ26_0083430	sp|P40002|MIT1_YEAST	7e-37	Transcriptional regulator MIT1
GQ26_0090010	sp|Q91VW9|ZKSC3_MOUSE	2e-32	Zinc finger protein with KRAB and SCAN domains 3
GQ26_0090020	sp|P43620|RMD8_YEAST	2e-69	Sporulation protein RMD8
GQ26_0090070	sp|Q09100|RNP24_SCHPO	2e-45	RNA-binding protein rnp24
GQ26_0090090	sp|O13690|YDYB_SCHPO	6e-22	PH and SEC7 domain-containing protein C11E3.11c
GQ26_0090120	sp|Q08777|MCH5_YEAST	3e-11	Riboflavin transporter MCH5
GQ26_0090140	sp|Q10138|YAS2_SCHPO	1e-71	CRAL-TRIO domain-containing protein C3H8.02
GQ26_0090160	sp|Q09704|RRP4_SCHPO	1e-70	Exosome complex component rrp4
GQ26_0090180	sp|O59741|YN25_SCHPO	5e-14	Uncharacterized transcriptional regulatory protein C530.05
GQ26_0090210	sp|P53750|YN93_YEAST	6e-90	Uncharacterized hydrolase YNR064C
GQ26_0090230	sp|Q39254|CAX2_ARATH	4e-58	Vacuolar cation/proton exchanger 2
GQ26_0090240	sp|Q4U3U6|QAY_NEUAF	3e-77	Quinate permease
GQ26_0090260	sp|Q8J0F0|CEFD2_ACRCH	2e-70	Isopenicillin N epimerase component 2
GQ26_0090270	sp|Q9ULJ7|ANR50_HUMAN	3e-32	Ankyrin repeat domain-containing protein 50
GQ26_0090290	sp|P67773|Y3657_MYCBO	2e-27	Uncharacterized protein Mb3657
GQ26_0090310	sp|Q00017|RHA1_ASPAC	2e-104	Rhamnogalacturonan acetylesterase
GQ26_0090330	sp|Q9VCA8|ANKHM_DROME	1e-62	Ankyrin repeat and KH domain-containing protein mask
GQ26_0090340	sp|Q9HDU3|GAL10_SCHPO	1e-50	Bifunctional protein gal10
GQ26_0090360	sp|O93870|FCR1_CANAX	2e-17	Fluconazole resistance protein 1
GQ26_0090390	sp|Q2SCE8|PHS_HAHCH	4e-11	Putative pterin-4-alpha-carbinolamine dehydratase
GQ26_0090400	sp|Q08777|MCH5_YEAST	3e-43	Riboflavin transporter MCH5
GQ26_0090410	sp|O81027|HMGCL_ARATH	7e-90	Hydroxymethylglutaryl-CoA lyase, mitochondrial
GQ26_0090430	sp|Q6Z7K5|MTP3_ORYSJ	4e-47	Metal tolerance protein 3
GQ26_0090450	sp|Q9US36|KLF1_SCHPO	3e-74	Zinc finger protein klf1
GQ26_0090460	sp|O43003|MMF1_SCHPO	3e-37	Protein mmf1, mitochondrial
GQ26_0090470	sp|Q9US38|YFZ3_SCHPO	6e-96	AB hydrolase superfamily protein C1039.03
GQ26_0090480	sp|Q99078|FUZ7_USTMA	3e-111	Dual specificity protein kinase FUZ7
GQ26_0090490	sp|Q2U561|SPT6_ASPOR	0	Transcription elongation factor spt6
GQ26_0090520	sp|O13944|YEH1_SCHPO	3e-112	Oxysterol-binding protein homolog C23H4.01c
GQ26_0090540	sp|Q01448|HPC2_YEAST	1e-18	Histone promoter control protein 2
GQ26_0090560	sp|P38088|SYG_YEAST	9e-86	Glycine--tRNA ligase 1, mitochondrial
GQ26_0090570	sp|O94572|YGDF_SCHPO	3e-60	Uncharacterized transporter C1773.15
GQ26_0090580	sp|P25145|Y432_LISMO	4e-17	Uncharacterized oxidoreductase Lmo0432
GQ26_0090600	sp|P36421|SYYC_YEAST	1e-122	Tyrosine--tRNA ligase, cytoplasmic
GQ26_0090610	sp|P24686|BIME_EMENI	0	Negative regulator of mitosis
GQ26_0090640	sp|O13853|ITS3_SCHPO	0	Phosphatidylinositol 4-phosphate 5-kinase its3
GQ26_0090650	sp|Q9P8F8|H1_EMENI	5e-52	Histone H1
GQ26_0090660	sp|B6QT52|FEN1_PENMQ	0	Flap endonuclease 1
GQ26_0090670	sp|Q5B8L0|PRTT_EMENI	1e-119	Transcriptional activator of proteases prtT
GQ26_0090690	sp|P48845|DEXT_PENMI	0	Dextranase
GQ26_0090700	sp|P53048|MAL11_YEAST	1e-146	General alpha-glucoside permease
GQ26_0090710	sp|Q9P6J3|MALT_SCHPO	0	Alpha-glucosidase
GQ26_0090720	sp|P33181|SUC1_CANAL	2e-23	Probable sucrose utilization protein SUC1
GQ26_0090730	sp|Q9XYS3|NOXA_DICDI	3e-106	Superoxide-generating NADPH oxidase heavy chain subunit A
GQ26_0090740	sp|Q2KHZ9|GCDH_BOVIN	3e-166	Glutaryl-CoA dehydrogenase, mitochondrial
GQ26_0090750	sp|O74196|UBC1_COLGL	2e-102	Ubiquitin-conjugating enzyme E2-16 kDa
GQ26_0090770	sp|Q06287|NEP1_YEAST	2e-118	Ribosomal RNA small subunit methyltransferase NEP1
GQ26_0090780	sp|O42917|ESO1_SCHPO	6e-22	N-acetyltransferase eso1
GQ26_0090800	sp|O74965|EIF2A_SCHPO	0	Eukaryotic translation initiation factor 2A
GQ26_0090820	sp|Q03761|TAF12_YEAST	3e-35	Transcription initiation factor TFIID subunit 12
GQ26_0090840	sp|O42897|RPN3_SCHPO	3e-138	Probable 26S proteasome regulatory subunit rpn3
GQ26_0090850	sp|Q7S565|COQ1_NEUCR	0	Probable hexaprenyl pyrophosphate synthase, mitochondrial
GQ26_0090860	sp|P50124|PUR7_CYBJA	1e-122	Phosphoribosylaminoimidazole-succinocarboxamide synthase
GQ26_0090870	sp|Q9P4W7|APC5_SCHPO	1e-56	Anaphase-promoting complex subunit 5
GQ26_0090880	sp|O42636|CIA30_NEUCR	1e-53	Complex I intermediate-associated protein 30, mitochondrial
GQ26_0090940	sp|Q96NR8|RDH12_HUMAN	2e-24	Retinol dehydrogenase 12
GQ26_0091000	sp|O13716|AGN1_SCHPO	1e-78	Glucan endo-1,3-alpha-glucosidase agn1
GQ26_0091020	sp|Q12609|STCF_EMENI	9e-72	Probable sterigmatocystin biosynthesis P450 monooxygenase stcF
GQ26_0091030	sp|A1CJ92|SRB8_ASPCL	0	Mediator of RNA polymerase II transcription subunit 12
GQ26_0091050	sp|P32911|SUI1_YEAST	3e-43	Eukaryotic translation initiation factor eIF-1
GQ26_0091080	sp|O74852|YQ92_SCHPO	4e-61	Uncharacterized MFS-type transporter C18.02
GQ26_0091100	sp|O94466|RGA7_SCHPO	3e-84	Probable Rho-GTPase-activating protein 7
GQ26_0091110	sp|P08638|LEUR_YEAST	2e-41	Regulatory protein LEU3
GQ26_0091120	sp|P34145|RAC1B_DICDI	3e-105	Rho-related protein rac1B
GQ26_0091130	sp|Q9Y7Y3|YGR4_SCHPO	4e-23	Uncharacterized RNA-binding protein C365.04c
GQ26_0091150	sp|O94465|CMS1_SCHPO	1e-19	Protein cms1
GQ26_0091160	sp|Q9HGK9|YHLD_SCHPO	2e-12	Uncharacterized protein C800.13
GQ26_0091170	sp|Q9Y810|SHY1_SCHPO	2e-55	Cytochrome oxidase assembly protein shy1
GQ26_0091180	sp|Q92575|UBXN4_HUMAN	2e-17	UBX domain-containing protein 4
GQ26_0091190	sp|Q03667|MIC17_YEAST	4e-29	Mitochondrial intermembrane space cysteine motif-containing protein MIC17
GQ26_0091200	sp|Q3KPR1|C1D_XENLA	3e-15	Nuclear nucleic acid-binding protein C1D
GQ26_0091210	sp|Q9HDU6|PANE_SCHPO	3e-32	Probable 2-dehydropantoate 2-reductase
GQ26_0091220	sp|O74405|SET11_SCHPO	3e-20	Ribosomal N-lysine methyltransferase set11
GQ26_0091240	sp|Q6ZXC1|EASA_CLAPU	9e-121	Probable inactive dehydrogenase EasA
GQ26_0091250	sp|P28584|TRK2_YEAST	1e-71	Low-affinity potassium transport protein
GQ26_0091260	sp|B6QTE1|COQ4_PENMQ	0	Ubiquinone biosynthesis protein coq4, mitochondrial
GQ26_0091270	sp|Q5RBT0|PDCD5_PONAB	4e-20	Programmed cell death protein 5
GQ26_0091280	sp|O13930|SEC2_SCHPO	4e-25	Rab guanine nucleotide exchange factor sec2
GQ26_0091290	sp|O13900|SA114_SCHPO	8e-87	Pre-mRNA-splicing factor sap114
GQ26_0091300	sp|P33775|PMT1_YEAST	0	Dolichyl-phosphate-mannose--protein mannosyltransferase 1
GQ26_0091310	sp|O74383|YNV8_SCHPO	8e-13	Uncharacterized protein C3H7.08c
GQ26_0091320	sp|P36616|DSK1_SCHPO	8e-15	Protein kinase dsk1
GQ26_0091330	sp|Q4WWN2|ERFB_ASPFU	0	Palmitoyltransferase erf2
GQ26_0091340	sp|Q9VW15|ASH1_DROME	3e-51	Histone-lysine N-methyltransferase ash1
GQ26_0091350	sp|Q3SWX0|NIPA2_BOVIN	4e-70	Magnesium transporter NIPA2
GQ26_0091370	sp|Q8K215|LYRM4_MOUSE	1e-17	LYR motif-containing protein 4
GQ26_0091410	sp|O74849|GHT6_SCHPO	1e-144	High-affinity fructose transporter ght6
GQ26_0091440	sp|A1D858|MET3_NEOFI	0	Sulfate adenylyltransferase
GQ26_0091460	sp|Q08777|MCH5_YEAST	2e-33	Riboflavin transporter MCH5
GQ26_0091490	sp|Q53552|NHG2_PSEPU	2e-33	Salicylate hydroxylase
GQ26_0091500	sp|P56859|MET16_EMENI	0	Phosphoadenosine phosphosulfate reductase
GQ26_0091510	sp|O74382|SERB_SCHPO	3e-55	Probable phosphoserine phosphatase
GQ26_0091520	sp|B6QSZ4|LIPA_PENMQ	0	Lipoyl synthase, mitochondrial
GQ26_0091560	sp|Q6BMP5|IPI3_DEBHA	2e-24	Pre-rRNA-processing protein IPI3
GQ26_0091570	sp|P0CH94|DEOC_COCIM	2e-91	Deoxyribose-phosphate aldolase
GQ26_0091590	sp|P39109|YCFI_YEAST	3e-131	Metal resistance protein YCF1
GQ26_0091600	sp|P36150|SUMT_YEAST	2e-136	Uroporphyrinogen-III C-methyltransferase
GQ26_0091620	sp|O13928|RHO3_SCHPO	1e-57	GTP-binding protein rho3
GQ26_0091630	sp|O36017|LIPB_SCHPO	2e-39	Probable octanoyltransferase
GQ26_0091640	sp|O55125|NIPS1_MOUSE	8e-49	Protein NipSnap homolog 1
GQ26_0091650	sp|O13901|YF3A_SCHPO	2e-72	Uncharacterized CDP-alcohol phosphatidyltransferase class-I family protein C22A12.10
GQ26_0091670	sp|Q503Y4|OVCA2_DANRE	4e-17	Ovarian cancer-associated gene 2 protein homolog
GQ26_0091680	sp|Q9D8W5|PSD12_MOUSE	5e-146	26S proteasome non-ATPase regulatory subunit 12
GQ26_0091690	sp|Q4IRI9|CWC25_GIBZE	2e-73	Pre-mRNA-splicing factor CWC25
GQ26_0091700	sp|Q5B3U7|CSN2_EMENI	0	COP9 signalosome complex subunit 2
GQ26_0091710	sp|Q9XVR6|OTUBL_CAEEL	3e-27	Ubiquitin thioesterase otubain-like
GQ26_0091720	sp|Q06833|YP091_YEAST	1e-74	Uncharacterized PH domain-containing protein YPR091C
GQ26_0091730	sp|Q9P6L5|SLA2_SCHPO	0	Endocytosis protein end4
GQ26_0091760	sp|O59851|MAT1_FUSOX	1e-19	Mating-type protein MAT-1
GQ26_0091780	sp|P87175|APN2_SCHPO	2e-66	DNA-(apurinic or apyrimidinic site) lyase 2
GQ26_0091790	sp|P32799|COX13_YEAST	3e-19	Cytochrome c oxidase subunit 6A, mitochondrial
GQ26_0091810	sp|P04386|GAL4_YEAST	1e-27	Regulatory protein GAL4
GQ26_0091820	sp|A2QQV6|QUTD_ASPNC	4e-72	Probable quinate permease
GQ26_0091830	sp|P14284|DPOZ_YEAST	0	DNA polymerase zeta catalytic subunit
GQ26_0091840	sp|Q5B3U2|SLU7_EMENI	0	Pre-mRNA-splicing factor slu7
GQ26_0091860	sp|Q9C0T1|RL37_EMENI	4e-16	60S ribosomal protein L37
GQ26_0091870	sp|O14227|RDR1_SCHPO	1e-122	RNA-dependent RNA polymerase 1
GQ26_0091890	sp|Q12627|DLD1_KLULA	7e-150	D-lactate dehydrogenase [cytochrome], mitochondrial
GQ26_0091900	sp|P78780|DHAS_SCHPO	2e-139	Probable aspartate-semialdehyde dehydrogenase
GQ26_0091910	sp|O59950|RS4_YARLI	2e-153	40S ribosomal protein S4
GQ26_0091920	sp|B8J731|RNH_ANAD2	6e-15	Ribonuclease H
GQ26_0091960	sp|Q9ULJ7|ANR50_HUMAN	4e-40	Ankyrin repeat domain-containing protein 50
GQ26_0091990	sp|Q10274|MU152_SCHPO	8e-14	Meiotically up-regulated gene 152 protein
GQ26_0092000	sp|Q2U4K2|SNX3_ASPOR	3e-97	Sorting nexin-3
GQ26_0092010	sp|Q09923|YAKC_SCHPO	3e-89	Aldo-keto reductase yakc [NADP(+)]
GQ26_0092020	sp|Q91WL8|WWOX_MOUSE	3e-31	WW domain-containing oxidoreductase
GQ26_0092030	sp|Q9C0Y8|YKM6_SCHPO	1e-36	UPF0613 protein PB24D3.06c
GQ26_0092040	sp|Q4WF53|NRPS4_ASPFU	0	Nonribosomal peptide synthetase 4
GQ26_0092050	sp|P36619|PMD1_SCHPO	0	Leptomycin B resistance protein pmd1
GQ26_0092060	sp|Q1ZXF1|ECHM_DICDI	1e-43	Probable enoyl-CoA hydratase, mitochondrial
GQ26_0092070	sp|Q870L2|MIRB_EMENI	0	Siderophore iron transporter mirB
GQ26_0092080	sp|Q40153|LE14B_LITER	3e-78	LEC14B protein
GQ26_0092090	sp|Q9C2D4|SC61G_NEUCR	5e-31	Probable protein transport protein Sec61 subunit gamma
GQ26_0092140	sp|Q6B9X6|VWKA_DICDI	1e-10	Alpha-protein kinase vwkA
GQ26_0092150	sp|O59700|YN43_SCHPO	3e-103	Uncharacterized transporter C36.03c
GQ26_0092180	sp|A5IKD4|EABN_THEP1	2e-11	Extracellular endo-alpha-(1->5)-L-arabinanase
GQ26_0092210	sp|O60113|YG64_SCHPO	2e-60	Uncharacterized amino-acid permease C15C4.04c
GQ26_0092240	sp|Q9P6L7|YKQ9_SCHPO	3e-116	Uncharacterized mitochondrial carrier C688.09
GQ26_0092250	sp|Q02753|RL21A_YEAST	1e-71	60S ribosomal protein L21-A
GQ26_0092260	sp|P52810|RS9_PODAS	2e-111	40S ribosomal protein S9
GQ26_0092290	sp|Q06466|TDA6_YEAST	6e-55	Putative vacuolar protein sorting-associated protein TDA6
GQ26_0092300	sp|Q5ZMH1|SEPT2_CHICK	3e-17	Septin-2
GQ26_0092310	sp|Q45423|TFDA_BURSR	5e-37	Alpha-ketoglutarate-dependent 2,4-dichlorophenoxyacetate dioxygenase
GQ26_0092320	sp|P53322|TNA1_YEAST	4e-66	High-affinity nicotinic acid transporter
GQ26_0092330	sp|Q4R5L5|ANXA7_MACFA	5e-12	Annexin A7
GQ26_0092340	sp|P53832|WSC2_YEAST	8e-12	Cell wall integrity and stress response component 2
GQ26_0092350	sp|Q8NHP1|ARK74_HUMAN	2e-44	Aflatoxin B1 aldehyde reductase member 4
GQ26_0092360	sp|P27614|CBPS_YEAST	1e-102	Carboxypeptidase S
GQ26_0092410	sp|P38301|GDT1_YEAST	2e-56	GCR1-dependent translation factor 1
GQ26_0092420	sp|P53389|HOL1_YEAST	9e-54	Protein HOL1
GQ26_0092440	sp|Q57725|ILVB_METJA	2e-17	Probable acetolactate synthase large subunit
GQ26_0092450	sp|Q10097|YAOI_SCHPO	3e-71	Uncharacterized transporter C11D3.18C
GQ26_0092470	sp|Q9I6M5|DAVD_PSEAE	7e-135	Glutarate-semialdehyde dehydrogenase DavD
GQ26_0092480	sp|Q13231|CHIT1_HUMAN	3e-49	Chitotriosidase-1
GQ26_0092490	sp|P0CI65|NPHP3_DANRE	1e-52	Nephrocystin-3
GQ26_0092500	sp|P38094|FLUG_EMENI	0	Protein fluG
GQ26_0092510	sp|O59802|GPI2_SCHPO	7e-34	Phosphatidylinositol N-acetylglucosaminyltransferase GPI2 subunit
GQ26_0092530	sp|O74962|PANK_SCHPO	1e-109	Pantothenate kinase
GQ26_0092550	sp|Q0UWA6|DED1_PHANO	5e-117	ATP-dependent RNA helicase DED1
GQ26_0092560	sp|P23833|SCO1_YEAST	1e-80	Protein SCO1, mitochondrial
GQ26_0092600	sp|Q0CX45|YAE1_ASPTN	4e-53	Uncharacterized protein yae1
GQ26_0092620	sp|P38318|YB70_YEAST	6e-143	Uncharacterized membrane protein YBR220C
[truncated: 4,068 more rows]
