# Supplementary material for: Signature Gene Expression Reveals Novel Clues to the Molecular Mechanisms of Dimorphic Transition in Penicillium marneffei
Source: PLoS Genet. 2014 Oct 16;10(10):e1004662. doi: 10.1371/journal.pgen.1004662 (PMC4199489; doi:10.1371/journal.pgen.1004662)
Supplement: Table S3 — GO term map of predicted proteins of P. marneffei. (XLSX) [file pgen.1004662.s006.xlsx]

## Sheet: Table S3
Table S3. GO term map of predicted proteins of P. marneffei
Gene ID	GO Accession	Namespace	Definition
GQ26_0010020	GO:0005509	F	calcium ion binding
GQ26_0010020	GO:0005515	F	protein binding
GQ26_0010030	GO:0003677	F	DNA binding
GQ26_0010030	GO:0005634	C	nucleus
GQ26_0010030	GO:0006351	P	transcription, DNA-templated
GQ26_0010030	GO:0008270	F	zinc ion binding
GQ26_0010040	GO:0003677	F	DNA binding
GQ26_0010040	GO:0003909	F	DNA ligase activity
GQ26_0010040	GO:0003910	F	DNA ligase (ATP) activity
GQ26_0010040	GO:0005524	F	ATP binding
GQ26_0010040	GO:0006260	P	DNA replication
GQ26_0010040	GO:0006281	P	DNA repair
GQ26_0010040	GO:0006310	P	DNA recombination
GQ26_0010040	GO:0051103	P	DNA ligation involved in DNA repair
GQ26_0010060	GO:0003824	F	catalytic activity
GQ26_0010060	GO:0008152	P	metabolic process
GQ26_0010070	GO:0004497	F	monooxygenase activity
GQ26_0010070	GO:0005506	F	iron ion binding
GQ26_0010070	GO:0016705	F	oxidoreductase activity, acting on paired donors, with incorporation or reduction of molecular oxygen
GQ26_0010070	GO:0020037	F	heme binding
GQ26_0010070	GO:0055114	P	oxidation-reduction process
GQ26_0010080	GO:0006508	P	proteolysis
GQ26_0010080	GO:0008235	F	metalloexopeptidase activity
GQ26_0010080	GO:0008239	F	dipeptidyl-peptidase activity
GQ26_0010080	GO:0016805	F	dipeptidase activity
GQ26_0010100	GO:0016021	C	integral component of membrane
GQ26_0010100	GO:0055085	P	transmembrane transport
GQ26_0010110	GO:0005506	F	iron ion binding
GQ26_0010110	GO:0009820	P	alkaloid metabolic process
GQ26_0010110	GO:0016705	F	oxidoreductase activity, acting on paired donors, with incorporation or reduction of molecular oxygen
GQ26_0010110	GO:0020037	F	heme binding
GQ26_0010110	GO:0050364	F	tryptophan dimethylallyltransferase activity
GQ26_0010110	GO:0055114	P	oxidation-reduction process
GQ26_0010120	GO:0003824	F	catalytic activity
GQ26_0010120	GO:0009058	P	biosynthetic process
GQ26_0010120	GO:0030170	F	pyridoxal phosphate binding
GQ26_0010130	GO:0000981	F	sequence-specific DNA binding RNA polymerase II transcription factor activity
GQ26_0010130	GO:0005634	C	nucleus
GQ26_0010130	GO:0006355	P	regulation of transcription, DNA-templated
GQ26_0010130	GO:0008270	F	zinc ion binding
GQ26_0010160	GO:0005515	F	protein binding
GQ26_0010190	GO:0000981	F	sequence-specific DNA binding RNA polymerase II transcription factor activity
GQ26_0010190	GO:0003677	F	DNA binding
GQ26_0010190	GO:0005634	C	nucleus
GQ26_0010190	GO:0006351	P	transcription, DNA-templated
GQ26_0010190	GO:0006355	P	regulation of transcription, DNA-templated
GQ26_0010190	GO:0008270	F	zinc ion binding
GQ26_0010200	GO:0003824	F	catalytic activity
GQ26_0010200	GO:0005515	F	protein binding
GQ26_0010200	GO:0009116	P	nucleoside metabolic process
GQ26_0010210	GO:0016787	F	hydrolase activity
GQ26_0010230	GO:0005783	C	endoplasmic reticulum
GQ26_0010230	GO:0016021	C	integral component of membrane
GQ26_0010230	GO:0016758	F	transferase activity, transferring hexosyl groups
GQ26_0010240	GO:0003723	F	RNA binding
GQ26_0010240	GO:0003743	F	translation initiation factor activity
GQ26_0010240	GO:0006413	P	translational initiation
GQ26_0010250	GO:0016021	C	integral component of membrane
GQ26_0010250	GO:0055085	P	transmembrane transport
GQ26_0010260	GO:0004672	F	protein kinase activity
GQ26_0010260	GO:0004674	F	protein serine/threonine kinase activity
GQ26_0010260	GO:0005515	F	protein binding
GQ26_0010260	GO:0005524	F	ATP binding
GQ26_0010260	GO:0006468	P	protein phosphorylation
GQ26_0010260	GO:0007165	P	signal transduction
GQ26_0010260	GO:0016772	F	transferase activity, transferring phosphorus-containing groups
GQ26_0010260	GO:0035556	P	intracellular signal transduction
GQ26_0010270	GO:0005488	F	binding
GQ26_0010280	GO:0000166	F	nucleotide binding
GQ26_0010280	GO:0000398	P	mRNA splicing, via spliceosome
GQ26_0010280	GO:0003676	F	nucleic acid binding
GQ26_0010280	GO:0017069	F	snRNA binding
GQ26_0010290	GO:0042626	F	ATPase activity, coupled to transmembrane movement of substances
GQ26_0010300	GO:0005515	F	protein binding
GQ26_0010300	GO:0005622	C	intracellular
GQ26_0010300	GO:0006396	P	RNA processing
GQ26_0010310	GO:0005086	F	ARF guanyl-nucleotide exchange factor activity
GQ26_0010310	GO:0005488	F	binding
GQ26_0010310	GO:0032012	P	regulation of ARF protein signal transduction
GQ26_0010320	GO:0005089	F	Rho guanyl-nucleotide exchange factor activity
GQ26_0010320	GO:0035023	P	regulation of Rho protein signal transduction
GQ26_0010330	GO:0000166	F	nucleotide binding
GQ26_0010330	GO:0005524	F	ATP binding
GQ26_0010330	GO:0005737	C	cytoplasm
GQ26_0010330	GO:0008033	P	tRNA processing
GQ26_0010330	GO:0016879	F	ligase activity, forming carbon-nitrogen bonds
GQ26_0010340	GO:0005515	F	protein binding
GQ26_0010360	GO:0005515	F	protein binding
GQ26_0010370	GO:0005515	F	protein binding
GQ26_0010370	GO:0008168	F	methyltransferase activity
GQ26_0010370	GO:0032259	P	methylation
GQ26_0010380	GO:0004725	F	protein tyrosine phosphatase activity
GQ26_0010380	GO:0006470	P	protein dephosphorylation
GQ26_0010380	GO:0008138	F	protein tyrosine/serine/threonine phosphatase activity
GQ26_0010380	GO:0016311	P	dephosphorylation
GQ26_0010380	GO:0016791	F	phosphatase activity
GQ26_0010390	GO:0005524	F	ATP binding
GQ26_0010390	GO:0005634	C	nucleus
GQ26_0010390	GO:0006298	P	mismatch repair
GQ26_0010390	GO:0030983	F	mismatched DNA binding
GQ26_0010400	GO:0000502	C	proteasome complex
GQ26_0010400	GO:0005488	F	binding
GQ26_0010400	GO:0030234	F	enzyme regulator activity
GQ26_0010400	GO:0042176	P	regulation of protein catabolic process
GQ26_0010410	GO:0003824	F	catalytic activity
GQ26_0010410	GO:0004674	F	protein serine/threonine kinase activity
GQ26_0010410	GO:0005524	F	ATP binding
GQ26_0010410	GO:0006468	P	protein phosphorylation
GQ26_0010410	GO:0016772	F	transferase activity, transferring phosphorus-containing groups
GQ26_0010420	GO:0000166	F	nucleotide binding
GQ26_0010420	GO:0003735	F	structural constituent of ribosome
GQ26_0010420	GO:0005622	C	intracellular
GQ26_0010420	GO:0005840	C	ribosome
GQ26_0010420	GO:0006412	P	translation
GQ26_0010430	GO:0000166	F	nucleotide binding
GQ26_0010430	GO:0004176	F	ATP-dependent peptidase activity
GQ26_0010430	GO:0004252	F	serine-type endopeptidase activity
GQ26_0010430	GO:0005524	F	ATP binding
GQ26_0010430	GO:0006508	P	proteolysis
GQ26_0010430	GO:0006515	P	misfolded or incompletely synthesized protein catabolic process
GQ26_0010430	GO:0017111	F	nucleoside-triphosphatase activity
GQ26_0010430	GO:0030163	P	protein catabolic process
GQ26_0010440	GO:0004418	F	hydroxymethylbilane synthase activity
GQ26_0010440	GO:0018160	P	peptidyl-pyrromethane cofactor linkage
GQ26_0010440	GO:0033014	P	tetrapyrrole biosynthetic process
GQ26_0010450	GO:0009966	P	regulation of signal transduction
GQ26_0010460	GO:0003676	F	nucleic acid binding
GQ26_0010460	GO:0003677	F	DNA binding
GQ26_0010460	GO:0003723	F	RNA binding
GQ26_0010460	GO:0004386	F	helicase activity
GQ26_0010460	GO:0004525	F	ribonuclease III activity
GQ26_0010460	GO:0005524	F	ATP binding
GQ26_0010460	GO:0006396	P	RNA processing
GQ26_0010460	GO:0016787	F	hydrolase activity
GQ26_0010460	GO:0016891	F	endoribonuclease activity, producing 5'-phosphomonoesters
GQ26_0010470	GO:0000166	F	nucleotide binding
GQ26_0010470	GO:0003777	F	microtubule motor activity
GQ26_0010470	GO:0005524	F	ATP binding
GQ26_0010470	GO:0007018	P	microtubule-based movement
GQ26_0010470	GO:0016887	F	ATPase activity
GQ26_0010470	GO:0017111	F	nucleoside-triphosphatase activity
GQ26_0010470	GO:0030286	C	dynein complex
GQ26_0010500	GO:0006979	P	response to oxidative stress
GQ26_0010510	GO:0003735	F	structural constituent of ribosome
GQ26_0010510	GO:0005840	C	ribosome
GQ26_0010510	GO:0006412	P	translation
GQ26_0010520	GO:0008152	P	metabolic process
GQ26_0010520	GO:0016491	F	oxidoreductase activity
GQ26_0010550	GO:0004672	F	protein kinase activity
GQ26_0010550	GO:0004674	F	protein serine/threonine kinase activity
GQ26_0010550	GO:0005524	F	ATP binding
GQ26_0010550	GO:0006468	P	protein phosphorylation
GQ26_0010550	GO:0016772	F	transferase activity, transferring phosphorus-containing groups
GQ26_0010580	GO:0005509	F	calcium ion binding
GQ26_0010600	GO:0003676	F	nucleic acid binding
GQ26_0010600	GO:0004386	F	helicase activity
GQ26_0010600	GO:0005524	F	ATP binding
GQ26_0010600	GO:0008026	F	ATP-dependent helicase activity
GQ26_0010610	GO:0006479	P	protein methylation
GQ26_0010610	GO:0008168	F	methyltransferase activity
GQ26_0010620	GO:0005515	F	protein binding
GQ26_0010620	GO:0006071	P	glycerol metabolic process
GQ26_0010620	GO:0006629	P	lipid metabolic process
GQ26_0010620	GO:0008081	F	phosphoric diester hydrolase activity
GQ26_0010620	GO:0008889	F	glycerophosphodiester phosphodiesterase activity
GQ26_0010630	GO:0005488	F	binding
GQ26_0010640	GO:0000439	C	core TFIIH complex
GQ26_0010640	GO:0006289	P	nucleotide-excision repair
GQ26_0010640	GO:0006355	P	regulation of transcription, DNA-templated
GQ26_0010660	GO:0006812	P	cation transport
GQ26_0010660	GO:0015299	F	solute:hydrogen antiporter activity
GQ26_0010660	GO:0016021	C	integral component of membrane
GQ26_0010660	GO:0055085	P	transmembrane transport
GQ26_0010670	GO:0005779	C	integral component of peroxisomal membrane
GQ26_0010670	GO:0016559	P	peroxisome fission
GQ26_0010680	GO:0016021	C	integral component of membrane
GQ26_0010680	GO:0022857	F	transmembrane transporter activity
GQ26_0010680	GO:0055085	P	transmembrane transport
GQ26_0010700	GO:0005515	F	protein binding
GQ26_0010710	GO:0003824	F	catalytic activity
GQ26_0010710	GO:0009058	P	biosynthetic process
GQ26_0010710	GO:0030170	F	pyridoxal phosphate binding
GQ26_0010720	GO:0003677	F	DNA binding
GQ26_0010720	GO:0003700	F	sequence-specific DNA binding transcription factor activity
GQ26_0010720	GO:0005507	F	copper ion binding
GQ26_0010720	GO:0005634	C	nucleus
GQ26_0010720	GO:0006355	P	regulation of transcription, DNA-templated
GQ26_0010730	GO:0000981	F	sequence-specific DNA binding RNA polymerase II transcription factor activity
GQ26_0010730	GO:0005634	C	nucleus
GQ26_0010730	GO:0006355	P	regulation of transcription, DNA-templated
GQ26_0010730	GO:0008270	F	zinc ion binding
GQ26_0010750	GO:0003677	F	DNA binding
GQ26_0010750	GO:0005488	F	binding
GQ26_0010750	GO:0006355	P	regulation of transcription, DNA-templated
GQ26_0010750	GO:0046872	F	metal ion binding
GQ26_0010770	GO:0005515	F	protein binding
GQ26_0010780	GO:0033743	F	peptide-methionine (R)-S-oxide reductase activity
GQ26_0010780	GO:0055114	P	oxidation-reduction process
GQ26_0010800	GO:0003924	F	GTPase activity
GQ26_0010800	GO:0005509	F	calcium ion binding
GQ26_0010800	GO:0005515	F	protein binding
GQ26_0010800	GO:0005525	F	GTP binding
GQ26_0010800	GO:0005622	C	intracellular
GQ26_0010800	GO:0005741	C	mitochondrial outer membrane
GQ26_0010800	GO:0006184	P	GTP catabolic process
GQ26_0010800	GO:0007165	P	signal transduction
GQ26_0010800	GO:0007264	P	small GTPase mediated signal transduction
GQ26_0010800	GO:0015031	P	protein transport
GQ26_0010800	GO:0016020	C	membrane
GQ26_0010800	GO:0019725	P	cellular homeostasis
GQ26_0010810	GO:0005515	F	protein binding
GQ26_0010840	GO:0005515	F	protein binding
GQ26_0010840	GO:0005543	F	phospholipid binding
GQ26_0010850	GO:0008080	F	N-acetyltransferase activity
GQ26_0010870	GO:0004462	F	lactoylglutathione lyase activity
GQ26_0010870	GO:0046872	F	metal ion binding
GQ26_0010880	GO:0003677	F	DNA binding
GQ26_0010880	GO:0005634	C	nucleus
GQ26_0010880	GO:0006351	P	transcription, DNA-templated
GQ26_0010880	GO:0008270	F	zinc ion binding
GQ26_0010890	GO:0016021	C	integral component of membrane
GQ26_0010890	GO:0055085	P	transmembrane transport
GQ26_0010900	GO:0000981	F	sequence-specific DNA binding RNA polymerase II transcription factor activity
GQ26_0010900	GO:0005634	C	nucleus
GQ26_0010900	GO:0006355	P	regulation of transcription, DNA-templated
GQ26_0010900	GO:0008270	F	zinc ion binding
GQ26_0010910	GO:0016491	F	oxidoreductase activity
GQ26_0010910	GO:0046872	F	metal ion binding
GQ26_0010910	GO:0055114	P	oxidation-reduction process
GQ26_0010970	GO:0003924	F	GTPase activity
GQ26_0010970	GO:0005525	F	GTP binding
GQ26_0010980	GO:0003676	F	nucleic acid binding
GQ26_0010980	GO:0004221	F	ubiquitin thiolesterase activity
GQ26_0010980	GO:0004527	F	exonuclease activity
GQ26_0010980	GO:0005515	F	protein binding
GQ26_0010980	GO:0006511	P	ubiquitin-dependent protein catabolic process
GQ26_0010990	GO:0005515	F	protein binding
GQ26_0010990	GO:0006886	P	intracellular protein transport
GQ26_0010990	GO:0033565	C	ESCRT-0 complex
GQ26_0010990	GO:0045324	P	late endosome to vacuole transport
GQ26_0011000	GO:0004672	F	protein kinase activity
GQ26_0011000	GO:0004674	F	protein serine/threonine kinase activity
GQ26_0011000	GO:0005524	F	ATP binding
GQ26_0011000	GO:0006468	P	protein phosphorylation
GQ26_0011000	GO:0016772	F	transferase activity, transferring phosphorus-containing groups
GQ26_0011020	GO:0003723	F	RNA binding
GQ26_0011040	GO:0005515	F	protein binding
GQ26_0011050	GO:0020037	F	heme binding
GQ26_0011060	GO:0004221	F	ubiquitin thiolesterase activity
GQ26_0011060	GO:0006511	P	ubiquitin-dependent protein catabolic process
GQ26_0011080	GO:0006886	P	intracellular protein transport
GQ26_0011080	GO:0033565	C	ESCRT-0 complex
GQ26_0011080	GO:0045324	P	late endosome to vacuole transport
GQ26_0011100	GO:0005515	F	protein binding
GQ26_0011120	GO:0005515	F	protein binding
GQ26_0011120	GO:0005634	C	nucleus
GQ26_0011130	GO:0001104	F	RNA polymerase II transcription cofactor activity
GQ26_0011130	GO:0006357	P	regulation of transcription from RNA polymerase II promoter
GQ26_0011130	GO:0016592	C	mediator complex
GQ26_0011140	GO:0004363	F	glutathione synthase activity
GQ26_0011140	GO:0005524	F	ATP binding
GQ26_0011140	GO:0006750	P	glutathione biosynthetic process
GQ26_0011140	GO:0016874	F	ligase activity
GQ26_0011180	GO:0003735	F	structural constituent of ribosome
GQ26_0011180	GO:0005622	C	intracellular
GQ26_0011180	GO:0005840	C	ribosome
GQ26_0011180	GO:0006412	P	translation
GQ26_0011200	GO:0004672	F	protein kinase activity
GQ26_0011200	GO:0004674	F	protein serine/threonine kinase activity
GQ26_0011200	GO:0005524	F	ATP binding
GQ26_0011200	GO:0006468	P	protein phosphorylation
GQ26_0011200	GO:0016772	F	transferase activity, transferring phosphorus-containing groups
GQ26_0011210	GO:0003824	F	catalytic activity
GQ26_0011210	GO:0004553	F	hydrolase activity, hydrolyzing O-glycosyl compounds
GQ26_0011210	GO:0005975	P	carbohydrate metabolic process
GQ26_0011220	GO:0000155	F	phosphorelay sensor kinase activity
GQ26_0011220	GO:0000156	F	phosphorelay response regulator activity
GQ26_0011220	GO:0000160	P	phosphorelay signal transduction system
GQ26_0011220	GO:0004871	F	signal transducer activity
GQ26_0011220	GO:0005515	F	protein binding
GQ26_0011220	GO:0005524	F	ATP binding
GQ26_0011220	GO:0006355	P	regulation of transcription, DNA-templated
GQ26_0011220	GO:0007165	P	signal transduction
GQ26_0011220	GO:0009584	P	detection of visible light
GQ26_0011220	GO:0016020	C	membrane
GQ26_0011220	GO:0018298	P	protein-chromophore linkage
GQ26_0011240	GO:0003676	F	nucleic acid binding
GQ26_0011240	GO:0003677	F	DNA binding
GQ26_0011240	GO:0004386	F	helicase activity
GQ26_0011240	GO:0005524	F	ATP binding
GQ26_0011250	GO:0070403	F	NAD+ binding
GQ26_0011260	GO:0010181	F	FMN binding
GQ26_0011260	GO:0016491	F	oxidoreductase activity
GQ26_0011260	GO:0055114	P	oxidation-reduction process
GQ26_0011280	GO:0003676	F	nucleic acid binding
GQ26_0011280	GO:0004177	F	aminopeptidase activity
GQ26_0011280	GO:0008270	F	zinc ion binding
GQ26_0011280	GO:0009987	P	cellular process
GQ26_0011280	GO:0030145	F	manganese ion binding
GQ26_0011290	GO:0005515	F	protein binding
GQ26_0011300	GO:0003824	F	catalytic activity
GQ26_0011300	GO:0003864	F	3-methyl-2-oxobutanoate hydroxymethyltransferase activity
GQ26_0011300	GO:0015940	P	pantothenate biosynthetic process
GQ26_0011320	GO:0001919	P	regulation of receptor recycling
GQ26_0011320	GO:0007040	P	lysosome organization
GQ26_0011320	GO:0031902	C	late endosome membrane
GQ26_0011320	GO:0032008	P	positive regulation of TOR signaling
GQ26_0011320	GO:0032439	P	endosome localization
GQ26_0011320	GO:0042632	P	cholesterol homeostasis
GQ26_0011320	GO:0043410	P	positive regulation of MAPK cascade
GQ26_0011320	GO:0045121	C	membrane raft
GQ26_0011320	GO:0071230	P	cellular response to amino acid stimulus
GQ26_0011320	GO:0071986	C	Ragulator complex
GQ26_0011330	GO:0016881	F	acid-amino acid ligase activity
GQ26_0011340	GO:0000045	P	autophagic vacuole assembly
GQ26_0011340	GO:0005737	C	cytoplasm
GQ26_0011360	GO:0016021	C	integral component of membrane
GQ26_0011360	GO:0055085	P	transmembrane transport
GQ26_0011370	GO:0003824	F	catalytic activity
GQ26_0011400	GO:0003735	F	structural constituent of ribosome
GQ26_0011400	GO:0005840	C	ribosome
GQ26_0011400	GO:0006412	P	translation
GQ26_0011400	GO:0019843	F	rRNA binding
GQ26_0011410	GO:0006790	P	sulfur compound metabolic process
GQ26_0011410	GO:0008441	F	3'(2'),5'-bisphosphate nucleotidase activity
GQ26_0011410	GO:0046854	P	phosphatidylinositol phosphorylation
GQ26_0011420	GO:0005622	C	intracellular
GQ26_0011420	GO:0006886	P	intracellular protein transport
GQ26_0011460	GO:0016255	P	attachment of GPI anchor to protein
GQ26_0011460	GO:0042765	C	GPI-anchor transamidase complex
GQ26_0011470	GO:0003729	F	mRNA binding
GQ26_0011470	GO:0005685	C	U1 snRNP
GQ26_0011470	GO:0006376	P	mRNA splice site selection
GQ26_0011480	GO:0005515	F	protein binding
GQ26_0011480	GO:0005634	C	nucleus
GQ26_0011480	GO:0006351	P	transcription, DNA-templated
GQ26_0011480	GO:0008270	F	zinc ion binding
GQ26_0011500	GO:0005515	F	protein binding
GQ26_0011510	GO:0004175	F	endopeptidase activity
GQ26_0011510	GO:0004298	F	threonine-type endopeptidase activity
GQ26_0011510	GO:0005839	C	proteasome core complex
GQ26_0011510	GO:0006511	P	ubiquitin-dependent protein catabolic process
GQ26_0011510	GO:0019773	C	proteasome core complex, alpha-subunit complex
GQ26_0011510	GO:0051603	P	proteolysis involved in cellular protein catabolic process
GQ26_0011540	GO:0003824	F	catalytic activity
GQ26_0011540	GO:0008152	P	metabolic process
GQ26_0011540	GO:0016491	F	oxidoreductase activity
GQ26_0011540	GO:0016903	F	oxidoreductase activity, acting on the aldehyde or oxo group of donors
GQ26_0011540	GO:0055114	P	oxidation-reduction process
GQ26_0011550	GO:0001510	P	RNA methylation
GQ26_0011550	GO:0008168	F	methyltransferase activity
GQ26_0011550	GO:0032259	P	methylation
GQ26_0011560	GO:0003676	F	nucleic acid binding
GQ26_0011560	GO:0004386	F	helicase activity
GQ26_0011560	GO:0005524	F	ATP binding
GQ26_0011560	GO:0008026	F	ATP-dependent helicase activity
GQ26_0011580	GO:0000981	F	sequence-specific DNA binding RNA polymerase II transcription factor activity
GQ26_0011580	GO:0005634	C	nucleus
GQ26_0011580	GO:0006355	P	regulation of transcription, DNA-templated
GQ26_0011580	GO:0008270	F	zinc ion binding
GQ26_0011590	GO:0000981	F	sequence-specific DNA binding RNA polymerase II transcription factor activity
GQ26_0011590	GO:0003677	F	DNA binding
GQ26_0011590	GO:0005634	C	nucleus
GQ26_0011590	GO:0006351	P	transcription, DNA-templated
GQ26_0011590	GO:0006355	P	regulation of transcription, DNA-templated
GQ26_0011590	GO:0008270	F	zinc ion binding
GQ26_0011600	GO:0003824	F	catalytic activity
GQ26_0011600	GO:0008152	P	metabolic process
GQ26_0011600	GO:0031177	F	phosphopantetheine binding
GQ26_0011610	GO:0000287	F	magnesium ion binding
GQ26_0011610	GO:0003684	F	damaged DNA binding
GQ26_0011610	GO:0003887	F	DNA-directed DNA polymerase activity
GQ26_0011610	GO:0006281	P	DNA repair
GQ26_0011610	GO:0016779	F	nucleotidyltransferase activity
GQ26_0011620	GO:0000412	P	histone peptidyl-prolyl isomerization
GQ26_0011620	GO:0003755	F	peptidyl-prolyl cis-trans isomerase activity
GQ26_0011620	GO:0005528	F	FK506 binding
GQ26_0011620	GO:0005730	C	nucleolus
GQ26_0011620	GO:0006457	P	protein folding
GQ26_0011620	GO:0018208	P	peptidyl-proline modification
GQ26_0011630	GO:0004672	F	protein kinase activity
GQ26_0011630	GO:0005524	F	ATP binding
GQ26_0011630	GO:0006468	P	protein phosphorylation
GQ26_0011630	GO:0016772	F	transferase activity, transferring phosphorus-containing groups
GQ26_0011650	GO:0001510	P	RNA methylation
GQ26_0011650	GO:0008168	F	methyltransferase activity
GQ26_0011650	GO:0009452	P	7-methylguanosine RNA capping
GQ26_0011680	GO:0004222	F	metalloendopeptidase activity
GQ26_0011680	GO:0006508	P	proteolysis
GQ26_0011680	GO:0008237	F	metallopeptidase activity
GQ26_0011730	GO:0004175	F	endopeptidase activity
GQ26_0011730	GO:0004298	F	threonine-type endopeptidase activity
GQ26_0011730	GO:0005839	C	proteasome core complex
GQ26_0011730	GO:0051603	P	proteolysis involved in cellular protein catabolic process
GQ26_0011740	GO:0005515	F	protein binding
GQ26_0011750	GO:0000981	F	sequence-specific DNA binding RNA polymerase II transcription factor activity
GQ26_0011750	GO:0003677	F	DNA binding
GQ26_0011750	GO:0005634	C	nucleus
GQ26_0011750	GO:0006351	P	transcription, DNA-templated
GQ26_0011750	GO:0006355	P	regulation of transcription, DNA-templated
GQ26_0011750	GO:0008270	F	zinc ion binding
GQ26_0011760	GO:0006662	P	glycerol ether metabolic process
GQ26_0011760	GO:0015035	F	protein disulfide oxidoreductase activity
GQ26_0011760	GO:0045454	P	cell redox homeostasis
GQ26_0011790	GO:0003723	F	RNA binding
GQ26_0011800	GO:0005515	F	protein binding
GQ26_0011810	GO:0003824	F	catalytic activity
GQ26_0011810	GO:0016831	F	carboxy-lyase activity
GQ26_0011810	GO:0019752	P	carboxylic acid metabolic process
GQ26_0011810	GO:0030170	F	pyridoxal phosphate binding
GQ26_0011820	GO:0006508	P	proteolysis
GQ26_0011820	GO:0008233	F	peptidase activity
GQ26_0011840	GO:0000166	F	nucleotide binding
GQ26_0011840	GO:0003676	F	nucleic acid binding
GQ26_0011840	GO:0003824	F	catalytic activity
GQ26_0011840	GO:0004386	F	helicase activity
GQ26_0011840	GO:0005524	F	ATP binding
GQ26_0011840	GO:0005622	C	intracellular
GQ26_0011840	GO:0006260	P	DNA replication
GQ26_0011840	GO:0006281	P	DNA repair
GQ26_0011840	GO:0006310	P	DNA recombination
GQ26_0011840	GO:0008026	F	ATP-dependent helicase activity
GQ26_0011840	GO:0043140	F	ATP-dependent 3'-5' DNA helicase activity
GQ26_0011840	GO:0044237	P	cellular metabolic process
GQ26_0011860	GO:0006810	P	transport
GQ26_0011880	GO:0000981	F	sequence-specific DNA binding RNA polymerase II transcription factor activity
GQ26_0011880	GO:0003824	F	catalytic activity
GQ26_0011880	GO:0004497	F	monooxygenase activity
GQ26_0011880	GO:0005506	F	iron ion binding
GQ26_0011880	GO:0005515	F	protein binding
GQ26_0011880	GO:0005634	C	nucleus
GQ26_0011880	GO:0006355	P	regulation of transcription, DNA-templated
GQ26_0011880	GO:0008270	F	zinc ion binding
GQ26_0011880	GO:0009116	P	nucleoside metabolic process
GQ26_0011880	GO:0016705	F	oxidoreductase activity, acting on paired donors, with incorporation or reduction of molecular oxygen
GQ26_0011880	GO:0020037	F	heme binding
GQ26_0011880	GO:0055114	P	oxidation-reduction process
GQ26_0011890	GO:0008152	P	metabolic process
GQ26_0011890	GO:0016491	F	oxidoreductase activity
GQ26_0011910	GO:0005506	F	iron ion binding
GQ26_0011910	GO:0016705	F	oxidoreductase activity, acting on paired donors, with incorporation or reduction of molecular oxygen
GQ26_0011910	GO:0020037	F	heme binding
GQ26_0011910	GO:0055114	P	oxidation-reduction process
GQ26_0011920	GO:0003735	F	structural constituent of ribosome
GQ26_0011920	GO:0005622	C	intracellular
GQ26_0011920	GO:0005840	C	ribosome
GQ26_0011920	GO:0006412	P	translation
GQ26_0011940	GO:0016021	C	integral component of membrane
GQ26_0011940	GO:0055085	P	transmembrane transport
GQ26_0011950	GO:0006511	P	ubiquitin-dependent protein catabolic process
GQ26_0011950	GO:0031461	C	cullin-RING ubiquitin ligase complex
GQ26_0011950	GO:0031625	F	ubiquitin protein ligase binding
GQ26_0011970	GO:0003924	F	GTPase activity
GQ26_0011970	GO:0005515	F	protein binding
GQ26_0011970	GO:0005525	F	GTP binding
GQ26_0011990	GO:0003676	F	nucleic acid binding
GQ26_0011990	GO:0008168	F	methyltransferase activity
GQ26_0011990	GO:0008276	F	protein methyltransferase activity
GQ26_0011990	GO:0032259	P	methylation
GQ26_0012000	GO:0003676	F	nucleic acid binding
GQ26_0012000	GO:0004386	F	helicase activity
GQ26_0012000	GO:0005524	F	ATP binding
GQ26_0012000	GO:0008026	F	ATP-dependent helicase activity
GQ26_0012040	GO:0000166	F	nucleotide binding
GQ26_0012040	GO:0005524	F	ATP binding
GQ26_0012040	GO:0017111	F	nucleoside-triphosphatase activity
GQ26_0012050	GO:0016491	F	oxidoreductase activity
GQ26_0012050	GO:0051537	F	2 iron, 2 sulfur cluster binding
GQ26_0012050	GO:0055114	P	oxidation-reduction process
GQ26_0012060	GO:0005515	F	protein binding
GQ26_0012090	GO:0005515	F	protein binding
GQ26_0012100	GO:0016884	F	carbon-nitrogen ligase activity, with glutamine as amido-N-donor
GQ26_0012110	GO:0016491	F	oxidoreductase activity
GQ26_0012110	GO:0055114	P	oxidation-reduction process
GQ26_0012170	GO:0009916	F	alternative oxidase activity
GQ26_0012170	GO:0055114	P	oxidation-reduction process
GQ26_0012180	GO:0003998	F	acylphosphatase activity
GQ26_0012220	GO:0005215	F	transporter activity
GQ26_0012220	GO:0006810	P	transport
GQ26_0012220	GO:0016020	C	membrane
GQ26_0012220	GO:0016021	C	integral component of membrane
GQ26_0012220	GO:0022857	F	transmembrane transporter activity
GQ26_0012220	GO:0022891	F	substrate-specific transmembrane transporter activity
GQ26_0012220	GO:0055085	P	transmembrane transport
GQ26_0012250	GO:0016491	F	oxidoreductase activity
GQ26_0012260	GO:0005488	F	binding
GQ26_0012280	GO:0003725	F	double-stranded RNA binding
GQ26_0012290	GO:0003824	F	catalytic activity
GQ26_0012290	GO:0033961	F	cis-stilbene-oxide hydrolase activity
GQ26_0012300	GO:0009168	P	purine ribonucleoside monophosphate biosynthetic process
GQ26_0012300	GO:0019239	F	deaminase activity
GQ26_0012310	GO:0016491	F	oxidoreductase activity
GQ26_0012310	GO:0055114	P	oxidation-reduction process
GQ26_0012320	GO:0003677	F	DNA binding
GQ26_0012320	GO:0005524	F	ATP binding
GQ26_0012320	GO:0006306	P	DNA methylation
GQ26_0012320	GO:0008168	F	methyltransferase activity
GQ26_0012330	GO:0016020	C	membrane
GQ26_0012340	GO:0000166	F	nucleotide binding
GQ26_0012340	GO:0003676	F	nucleic acid binding
GQ26_0012350	GO:0016020	C	membrane
GQ26_0012360	GO:0003677	F	DNA binding
GQ26_0012360	GO:0003678	F	DNA helicase activity
GQ26_0012360	GO:0005524	F	ATP binding
GQ26_0012360	GO:0006260	P	DNA replication
GQ26_0012360	GO:0006270	P	DNA replication initiation
GQ26_0012360	GO:0042555	C	MCM complex
GQ26_0012380	GO:0004579	F	dolichyl-diphosphooligosaccharide-protein glycotransferase activity
GQ26_0012380	GO:0005783	C	endoplasmic reticulum
GQ26_0012380	GO:0006486	P	protein glycosylation
GQ26_0012380	GO:0016021	C	integral component of membrane
GQ26_0012390	GO:0016798	F	hydrolase activity, acting on glycosyl bonds
GQ26_0012410	GO:0008531	F	riboflavin kinase activity
GQ26_0012410	GO:0009231	P	riboflavin biosynthetic process
GQ26_0012420	GO:0005215	F	transporter activity
GQ26_0012420	GO:0006810	P	transport
GQ26_0012420	GO:0016020	C	membrane
GQ26_0012420	GO:0016021	C	integral component of membrane
GQ26_0012420	GO:0055085	P	transmembrane transport
GQ26_0012440	GO:0000228	C	nuclear chromosome
GQ26_0012440	GO:0005515	F	protein binding
GQ26_0012450	GO:0000166	F	nucleotide binding
GQ26_0012450	GO:0006812	P	cation transport
GQ26_0012450	GO:0016021	C	integral component of membrane
GQ26_0012450	GO:0019829	F	cation-transporting ATPase activity
GQ26_0012450	GO:0046872	F	metal ion binding
GQ26_0012460	GO:0008519	F	ammonium transmembrane transporter activity
GQ26_0012460	GO:0015696	P	ammonium transport
GQ26_0012460	GO:0016020	C	membrane
GQ26_0012460	GO:0072488	P	ammonium transmembrane transport
GQ26_0012490	GO:0006476	P	protein deacetylation
GQ26_0012490	GO:0008270	F	zinc ion binding
GQ26_0012490	GO:0016811	F	hydrolase activity, acting on carbon-nitrogen (but not peptide) bonds, in linear amides
GQ26_0012490	GO:0051287	F	NAD binding
GQ26_0012490	GO:0070403	F	NAD+ binding
GQ26_0012500	GO:0004396	F	hexokinase activity
GQ26_0012500	GO:0005524	F	ATP binding
GQ26_0012500	GO:0005975	P	carbohydrate metabolic process
GQ26_0012500	GO:0006096	P	glycolysis
GQ26_0012500	GO:0016773	F	phosphotransferase activity, alcohol group as acceptor
GQ26_0012510	GO:0003824	F	catalytic activity
GQ26_0012510	GO:0008152	P	metabolic process
GQ26_0012520	GO:0003824	F	catalytic activity
GQ26_0012530	GO:0004185	F	serine-type carboxypeptidase activity
GQ26_0012530	GO:0006508	P	proteolysis
GQ26_0012540	GO:0003824	F	catalytic activity
GQ26_0012540	GO:0008152	P	metabolic process
GQ26_0012540	GO:0016747	F	transferase activity, transferring acyl groups other than amino-acyl groups
GQ26_0012550	GO:0005515	F	protein binding
GQ26_0012570	GO:0005515	F	protein binding
GQ26_0012570	GO:0008270	F	zinc ion binding
GQ26_0012580	GO:0003995	F	acyl-CoA dehydrogenase activity
GQ26_0012580	GO:0003997	F	acyl-CoA oxidase activity
GQ26_0012580	GO:0005777	C	peroxisome
GQ26_0012580	GO:0006631	P	fatty acid metabolic process
GQ26_0012580	GO:0008152	P	metabolic process
GQ26_0012580	GO:0016627	F	oxidoreductase activity, acting on the CH-CH group of donors
GQ26_0012580	GO:0050660	F	flavin adenine dinucleotide binding
GQ26_0012580	GO:0055114	P	oxidation-reduction process
GQ26_0012590	GO:0000981	F	sequence-specific DNA binding RNA polymerase II transcription factor activity
GQ26_0012590	GO:0005634	C	nucleus
GQ26_0012590	GO:0006355	P	regulation of transcription, DNA-templated
GQ26_0012590	GO:0008270	F	zinc ion binding
GQ26_0012600	GO:0016021	C	integral component of membrane
GQ26_0012600	GO:0055085	P	transmembrane transport
GQ26_0012610	GO:0004764	F	shikimate 3-dehydrogenase (NADP+) activity
GQ26_0012610	GO:0055114	P	oxidation-reduction process
GQ26_0012650	GO:0004352	F	glutamate dehydrogenase (NAD+) activity
GQ26_0012650	GO:0006520	P	cellular amino acid metabolic process
GQ26_0012650	GO:0016491	F	oxidoreductase activity
GQ26_0012650	GO:0019551	P	glutamate catabolic process to 2-oxoglutarate
GQ26_0012650	GO:0055114	P	oxidation-reduction process
GQ26_0012670	GO:0003735	F	structural constituent of ribosome
GQ26_0012670	GO:0005515	F	protein binding
GQ26_0012670	GO:0005622	C	intracellular
GQ26_0012670	GO:0005840	C	ribosome
GQ26_0012670	GO:0006412	P	translation
GQ26_0012670	GO:0070461	C	SAGA-type complex
GQ26_0012680	GO:0000398	P	mRNA splicing, via spliceosome
GQ26_0012680	GO:0005515	F	protein binding
GQ26_0012680	GO:0005622	C	intracellular
GQ26_0012680	GO:0005634	C	nucleus
GQ26_0012680	GO:0006396	P	RNA processing
GQ26_0012690	GO:0005097	F	Rab GTPase activator activity
GQ26_0012690	GO:0032313	P	regulation of Rab GTPase activity
GQ26_0012700	GO:0000166	F	nucleotide binding
GQ26_0012700	GO:0003676	F	nucleic acid binding
GQ26_0012710	GO:0001104	F	RNA polymerase II transcription cofactor activity
GQ26_0012710	GO:0006357	P	regulation of transcription from RNA polymerase II promoter
GQ26_0012710	GO:0016592	C	mediator complex
GQ26_0012730	GO:0005783	C	endoplasmic reticulum
GQ26_0012730	GO:0006662	P	glycerol ether metabolic process
GQ26_0012730	GO:0015035	F	protein disulfide oxidoreductase activity
GQ26_0012730	GO:0016853	F	isomerase activity
GQ26_0012730	GO:0045454	P	cell redox homeostasis
GQ26_0012740	GO:0004844	F	uracil DNA N-glycosylase activity
GQ26_0012740	GO:0006281	P	DNA repair
GQ26_0012740	GO:0006284	P	base-excision repair
GQ26_0012740	GO:0016799	F	hydrolase activity, hydrolyzing N-glycosyl compounds
GQ26_0012790	GO:0003677	F	DNA binding
GQ26_0012790	GO:0003887	F	DNA-directed DNA polymerase activity
GQ26_0012790	GO:0006260	P	DNA replication
GQ26_0012800	GO:0005515	F	protein binding
GQ26_0012810	GO:0003676	F	nucleic acid binding
GQ26_0012810	GO:0004857	F	enzyme inhibitor activity
GQ26_0012810	GO:0005634	C	nucleus
GQ26_0012810	GO:0008073	F	ornithine decarboxylase inhibitor activity
GQ26_0012810	GO:0008270	F	zinc ion binding
GQ26_0012820	GO:0000105	P	histidine biosynthetic process
GQ26_0012820	GO:0000107	F	imidazoleglycerol-phosphate synthase activity
GQ26_0012820	GO:0003824	F	catalytic activity
GQ26_0012820	GO:0005737	C	cytoplasm
GQ26_0012820	GO:0008152	P	metabolic process
GQ26_0012820	GO:0016763	F	transferase activity, transferring pentosyl groups
GQ26_0012820	GO:0016833	F	oxo-acid-lyase activity
GQ26_0012830	GO:0003824	F	catalytic activity
GQ26_0012830	GO:0008270	F	zinc ion binding
GQ26_0012830	GO:0016787	F	hydrolase activity
GQ26_0012840	GO:0003824	F	catalytic activity
GQ26_0012840	GO:0005737	C	cytoplasm
GQ26_0012840	GO:0006914	P	autophagy
GQ26_0012850	GO:0001510	P	RNA methylation
GQ26_0012850	GO:0008168	F	methyltransferase activity
GQ26_0012850	GO:0032259	P	methylation
GQ26_0012870	GO:0005319	F	lipid transporter activity
GQ26_0012870	GO:0006869	P	lipid transport
GQ26_0012870	GO:0016021	C	integral component of membrane
GQ26_0012880	GO:0003676	F	nucleic acid binding
GQ26_0012880	GO:0004386	F	helicase activity
GQ26_0012880	GO:0005524	F	ATP binding
GQ26_0012880	GO:0008026	F	ATP-dependent helicase activity
GQ26_0012890	GO:0008270	F	zinc ion binding
GQ26_0012890	GO:0016491	F	oxidoreductase activity
GQ26_0012890	GO:0016747	F	transferase activity, transferring acyl groups other than amino-acyl groups
GQ26_0012890	GO:0055114	P	oxidation-reduction process
GQ26_0012900	GO:0003676	F	nucleic acid binding
GQ26_0012900	GO:0003677	F	DNA binding
GQ26_0012900	GO:0005634	C	nucleus
GQ26_0012900	GO:0006260	P	DNA replication
GQ26_0012910	GO:0004221	F	ubiquitin thiolesterase activity
GQ26_0012910	GO:0005515	F	protein binding
GQ26_0012910	GO:0006511	P	ubiquitin-dependent protein catabolic process
GQ26_0012910	GO:0008242	F	omega peptidase activity
GQ26_0012910	GO:0008270	F	zinc ion binding
GQ26_0012920	GO:0003677	F	DNA binding
GQ26_0012950	GO:0003676	F	nucleic acid binding
GQ26_0012960	GO:0003676	F	nucleic acid binding
GQ26_0012970	GO:0003676	F	nucleic acid binding
GQ26_0012970	GO:0004523	F	RNA-DNA hybrid ribonuclease activity
GQ26_0012990	GO:0003824	F	catalytic activity
GQ26_0012990	GO:0008152	P	metabolic process
GQ26_0012990	GO:0016740	F	transferase activity
GQ26_0013000	GO:0005622	C	intracellular
GQ26_0013000	GO:0006810	P	transport
GQ26_0013000	GO:0006888	P	ER to Golgi vesicle-mediated transport
GQ26_0013010	GO:0008137	F	NADH dehydrogenase (ubiquinone) activity
GQ26_0013010	GO:0048038	F	quinone binding
GQ26_0013010	GO:0051536	F	iron-sulfur cluster binding
GQ26_0013010	GO:0051539	F	4 iron, 4 sulfur cluster binding
GQ26_0013010	GO:0055114	P	oxidation-reduction process
GQ26_0013020	GO:0008152	P	metabolic process
GQ26_0013020	GO:0016491	F	oxidoreductase activity
GQ26_0013030	GO:0005634	C	nucleus
GQ26_0013030	GO:0006364	P	rRNA processing
GQ26_0013030	GO:0030529	C	ribonucleoprotein complex
GQ26_0013070	GO:0016209	F	antioxidant activity
GQ26_0013070	GO:0016491	F	oxidoreductase activity
GQ26_0013070	GO:0055114	P	oxidation-reduction process
GQ26_0013090	GO:0003824	F	catalytic activity
GQ26_0013090	GO:0009058	P	biosynthetic process
GQ26_0013110	GO:0009055	F	electron carrier activity
GQ26_0013110	GO:0015035	F	protein disulfide oxidoreductase activity
GQ26_0013110	GO:0045454	P	cell redox homeostasis
GQ26_0013120	GO:0004659	F	prenyltransferase activity
GQ26_0013120	GO:0006744	P	ubiquinone biosynthetic process
GQ26_0013120	GO:0009058	P	biosynthetic process
GQ26_0013120	GO:0016021	C	integral component of membrane
GQ26_0013130	GO:0005515	F	protein binding
GQ26_0013150	GO:0003735	F	structural constituent of ribosome
GQ26_0013150	GO:0005622	C	intracellular
GQ26_0013150	GO:0005840	C	ribosome
GQ26_0013150	GO:0006412	P	translation
GQ26_0013170	GO:0005515	F	protein binding
GQ26_0013170	GO:0006071	P	glycerol metabolic process
GQ26_0013170	GO:0006629	P	lipid metabolic process
GQ26_0013170	GO:0008081	F	phosphoric diester hydrolase activity
GQ26_0013170	GO:0008889	F	glycerophosphodiester phosphodiesterase activity
GQ26_0013210	GO:0016021	C	integral component of membrane
GQ26_0013210	GO:0055085	P	transmembrane transport
GQ26_0013230	GO:0000166	F	nucleotide binding
GQ26_0013230	GO:0005524	F	ATP binding
GQ26_0013230	GO:0016887	F	ATPase activity
GQ26_0013230	GO:0017111	F	nucleoside-triphosphatase activity
GQ26_0013240	GO:0005215	F	transporter activity
GQ26_0013240	GO:0006810	P	transport
GQ26_0013240	GO:0016020	C	membrane
GQ26_0013240	GO:0016021	C	integral component of membrane
GQ26_0013240	GO:0022857	F	transmembrane transporter activity
GQ26_0013240	GO:0022891	F	substrate-specific transmembrane transporter activity
GQ26_0013240	GO:0055085	P	transmembrane transport
GQ26_0013250	GO:0005515	F	protein binding
GQ26_0013270	GO:0000228	C	nuclear chromosome
GQ26_0013270	GO:0006338	P	chromatin remodeling
GQ26_0013280	GO:0004672	F	protein kinase activity
GQ26_0013280	GO:0005488	F	binding
GQ26_0013280	GO:0005524	F	ATP binding
GQ26_0013280	GO:0005737	C	cytoplasm
GQ26_0013280	GO:0006468	P	protein phosphorylation
GQ26_0013280	GO:0006508	P	proteolysis
GQ26_0013280	GO:0008239	F	dipeptidyl-peptidase activity
GQ26_0013280	GO:0016772	F	transferase activity, transferring phosphorus-containing groups
GQ26_0013290	GO:0005750	C	mitochondrial respiratory chain complex III
GQ26_0013290	GO:0006122	P	mitochondrial electron transport, ubiquinol to cytochrome c
GQ26_0013300	GO:0003824	F	catalytic activity
GQ26_0013300	GO:0006281	P	DNA repair
GQ26_0013300	GO:0006284	P	base-excision repair
GQ26_0013310	GO:0016020	C	membrane
GQ26_0013370	GO:0016772	F	transferase activity, transferring phosphorus-containing groups
GQ26_0013380	GO:0004672	F	protein kinase activity
GQ26_0013380	GO:0004674	F	protein serine/threonine kinase activity
GQ26_0013380	GO:0005488	F	binding
GQ26_0013380	GO:0005524	F	ATP binding
GQ26_0013380	GO:0006468	P	protein phosphorylation
GQ26_0013380	GO:0016772	F	transferase activity, transferring phosphorus-containing groups
GQ26_0013390	GO:0004326	F	tetrahydrofolylpolyglutamate synthase activity
GQ26_0013390	GO:0005524	F	ATP binding
GQ26_0013390	GO:0009058	P	biosynthetic process
GQ26_0013390	GO:0009396	P	folic acid-containing compound biosynthetic process
GQ26_0013390	GO:0016874	F	ligase activity
GQ26_0013400	GO:0031221	P	arabinan metabolic process
GQ26_0013400	GO:0046373	P	L-arabinose metabolic process
GQ26_0013400	GO:0046556	F	alpha-N-arabinofuranosidase activity
GQ26_0013420	GO:0004190	F	aspartic-type endopeptidase activity
GQ26_0013420	GO:0006508	P	proteolysis
GQ26_0013450	GO:0004748	F	ribonucleoside-diphosphate reductase activity, thioredoxin disulfide as acceptor
GQ26_0013450	GO:0005524	F	ATP binding
GQ26_0013450	GO:0005971	C	ribonucleoside-diphosphate reductase complex
GQ26_0013450	GO:0006260	P	DNA replication
GQ26_0013450	GO:0055114	P	oxidation-reduction process
GQ26_0013470	GO:0016021	C	integral component of membrane
GQ26_0013470	GO:0055085	P	transmembrane transport
GQ26_0013490	GO:0006520	P	cellular amino acid metabolic process
GQ26_0013490	GO:0016491	F	oxidoreductase activity
GQ26_0013490	GO:0016639	F	oxidoreductase activity, acting on the CH-NH2 group of donors, NAD or NADP as acceptor
GQ26_0013490	GO:0055114	P	oxidation-reduction process
GQ26_0013510	GO:0001104	F	RNA polymerase II transcription cofactor activity
GQ26_0013510	GO:0006357	P	regulation of transcription from RNA polymerase II promoter
GQ26_0013510	GO:0016592	C	mediator complex
GQ26_0013560	GO:0005085	F	guanyl-nucleotide exchange factor activity
GQ26_0013560	GO:0005515	F	protein binding
GQ26_0013560	GO:0005622	C	intracellular
GQ26_0013560	GO:0007264	P	small GTPase mediated signal transduction
GQ26_0013560	GO:0051056	P	regulation of small GTPase mediated signal transduction
GQ26_0013580	GO:0005524	F	ATP binding
GQ26_0013580	GO:0006298	P	mismatch repair
GQ26_0013580	GO:0030983	F	mismatched DNA binding
GQ26_0013590	GO:0004089	F	carbonate dehydratase activity
GQ26_0013590	GO:0008270	F	zinc ion binding
GQ26_0013610	GO:0003700	F	sequence-specific DNA binding transcription factor activity
GQ26_0013610	GO:0006355	P	regulation of transcription, DNA-templated
GQ26_0013610	GO:0043565	F	sequence-specific DNA binding
GQ26_0013620	GO:0005515	F	protein binding
GQ26_0013620	GO:0007059	P	chromosome segregation
GQ26_0013620	GO:0008270	F	zinc ion binding
GQ26_0013620	GO:0034508	P	centromere complex assembly
GQ26_0013640	GO:0035556	P	intracellular signal transduction
GQ26_0013650	GO:0003824	F	catalytic activity
GQ26_0013650	GO:0003855	F	3-dehydroquinate dehydratase activity
GQ26_0013660	GO:0016491	F	oxidoreductase activity
GQ26_0013660	GO:0055114	P	oxidation-reduction process
GQ26_0013670	GO:0003677	F	DNA binding
GQ26_0013670	GO:0005634	C	nucleus
GQ26_0013670	GO:0006351	P	transcription, DNA-templated
GQ26_0013670	GO:0008270	F	zinc ion binding
GQ26_0013680	GO:0020037	F	heme binding
GQ26_0013690	GO:0000166	F	nucleotide binding
GQ26_0013690	GO:0003676	F	nucleic acid binding
GQ26_0013700	GO:0003684	F	damaged DNA binding
GQ26_0013700	GO:0004519	F	endonuclease activity
GQ26_0013700	GO:0005634	C	nucleus
GQ26_0013700	GO:0006281	P	DNA repair
GQ26_0013720	GO:0016021	C	integral component of membrane
GQ26_0013770	GO:0003723	F	RNA binding
GQ26_0013770	GO:0005634	C	nucleus
GQ26_0013770	GO:0005737	C	cytoplasm
GQ26_0013770	GO:0006397	P	mRNA processing
GQ26_0013780	GO:0000166	F	nucleotide binding
GQ26_0013780	GO:0003676	F	nucleic acid binding
GQ26_0013820	GO:0003824	F	catalytic activity
GQ26_0013820	GO:0008152	P	metabolic process
GQ26_0013820	GO:0016747	F	transferase activity, transferring acyl groups other than amino-acyl groups
GQ26_0013840	GO:0005515	F	protein binding
GQ26_0013850	GO:0005515	F	protein binding
GQ26_0013860	GO:0003677	F	DNA binding
GQ26_0013860	GO:0005634	C	nucleus
GQ26_0013860	GO:0006351	P	transcription, DNA-templated
GQ26_0013860	GO:0008270	F	zinc ion binding
GQ26_0013870	GO:0005956	C	protein kinase CK2 complex
GQ26_0013870	GO:0019887	F	protein kinase regulator activity
GQ26_0013880	GO:0003700	F	sequence-specific DNA binding transcription factor activity
GQ26_0013880	GO:0006355	P	regulation of transcription, DNA-templated
GQ26_0013880	GO:0043565	F	sequence-specific DNA binding
GQ26_0013910	GO:0003824	F	catalytic activity
GQ26_0013910	GO:0004084	F	branched-chain-amino-acid transaminase activity
GQ26_0013910	GO:0008152	P	metabolic process
GQ26_0013910	GO:0009081	P	branched-chain amino acid metabolic process
GQ26_0013920	GO:0000166	F	nucleotide binding
GQ26_0013920	GO:0003676	F	nucleic acid binding
GQ26_0013930	GO:0016881	F	acid-amino acid ligase activity
GQ26_0013930	GO:0019789	F	SUMO ligase activity
GQ26_0013950	GO:0004066	F	asparagine synthase (glutamine-hydrolyzing) activity
GQ26_0013950	GO:0006529	P	asparagine biosynthetic process
GQ26_0013950	GO:0008152	P	metabolic process
GQ26_0013960	GO:0005741	C	mitochondrial outer membrane
GQ26_0013960	GO:0006820	P	anion transport
GQ26_0013960	GO:0008308	F	voltage-gated anion channel activity
GQ26_0013960	GO:0044070	P	regulation of anion transport
GQ26_0013960	GO:0055085	P	transmembrane transport
GQ26_0013980	GO:0004177	F	aminopeptidase activity
GQ26_0013980	GO:0006508	P	proteolysis
GQ26_0013980	GO:0006629	P	lipid metabolic process
GQ26_0013980	GO:0006633	P	fatty acid biosynthetic process
GQ26_0013980	GO:0008235	F	metalloexopeptidase activity
GQ26_0013980	GO:0009987	P	cellular process
GQ26_0013980	GO:0016021	C	integral component of membrane
GQ26_0013980	GO:0016705	F	oxidoreductase activity, acting on paired donors, with incorporation or reduction of molecular oxygen
GQ26_0013980	GO:0055114	P	oxidation-reduction process
GQ26_0013990	GO:0005198	F	structural molecule activity
GQ26_0014000	GO:0005515	F	protein binding
GQ26_0014000	GO:0046872	F	metal ion binding
GQ26_0014010	GO:0006281	P	DNA repair
GQ26_0014010	GO:0006310	P	DNA recombination
GQ26_0014040	GO:0016888	F	endodeoxyribonuclease activity, producing 5'-phosphomonoesters
GQ26_0014050	GO:0003824	F	catalytic activity
GQ26_0014050	GO:0010181	F	FMN binding
GQ26_0014050	GO:0016491	F	oxidoreductase activity
GQ26_0014050	GO:0020037	F	heme binding
GQ26_0014050	GO:0055114	P	oxidation-reduction process
GQ26_0014070	GO:0003676	F	nucleic acid binding
GQ26_0014080	GO:0005484	F	SNAP receptor activity
GQ26_0014080	GO:0005515	F	protein binding
GQ26_0014080	GO:0006886	P	intracellular protein transport
GQ26_0014080	GO:0016020	C	membrane
GQ26_0014080	GO:0016192	P	vesicle-mediated transport
GQ26_0014130	GO:0004725	F	protein tyrosine phosphatase activity
GQ26_0014130	GO:0006470	P	protein dephosphorylation
GQ26_0014130	GO:0008138	F	protein tyrosine/serine/threonine phosphatase activity
GQ26_0014130	GO:0016311	P	dephosphorylation
GQ26_0014130	GO:0016791	F	phosphatase activity
GQ26_0014160	GO:0003676	F	nucleic acid binding
GQ26_0014160	GO:0046872	F	metal ion binding
GQ26_0014170	GO:0004190	F	aspartic-type endopeptidase activity
GQ26_0014170	GO:0006508	P	proteolysis
GQ26_0014180	GO:0004408	F	holocytochrome-c synthase activity
GQ26_0014180	GO:0005739	C	mitochondrion
GQ26_0014190	GO:0004163	F	diphosphomevalonate decarboxylase activity
GQ26_0014190	GO:0005524	F	ATP binding
GQ26_0014190	GO:0008299	P	isoprenoid biosynthetic process
GQ26_0014210	GO:0004129	F	cytochrome-c oxidase activity
GQ26_0014220	GO:0003676	F	nucleic acid binding
GQ26_0014220	GO:0004386	F	helicase activity
GQ26_0014220	GO:0005524	F	ATP binding
GQ26_0014220	GO:0008026	F	ATP-dependent helicase activity
GQ26_0014220	GO:0016817	F	hydrolase activity, acting on acid anhydrides
GQ26_0014220	GO:0016818	F	hydrolase activity, acting on acid anhydrides, in phosphorus-containing anhydrides
GQ26_0014230	GO:0005634	C	nucleus
GQ26_0014230	GO:0031144	P	proteasome localization
GQ26_0014230	GO:0071630	P	nucleus-associated proteasomal ubiquitin-dependent protein catabolic process
GQ26_0014250	GO:0006520	P	cellular amino acid metabolic process
GQ26_0014250	GO:0016597	F	amino acid binding
GQ26_0014250	GO:0016743	F	carboxyl- or carbamoyltransferase activity
GQ26_0014270	GO:0003984	F	acetolactate synthase activity
GQ26_0014270	GO:0008152	P	metabolic process
GQ26_0014270	GO:0009082	P	branched-chain amino acid biosynthetic process
GQ26_0014270	GO:0016597	F	amino acid binding
GQ26_0014280	GO:0003723	F	RNA binding
GQ26_0014300	GO:0003676	F	nucleic acid binding
GQ26_0014300	GO:0004386	F	helicase activity
GQ26_0014300	GO:0005524	F	ATP binding
GQ26_0014300	GO:0006310	P	DNA recombination
GQ26_0014300	GO:0008026	F	ATP-dependent helicase activity
GQ26_0014310	GO:0003735	F	structural constituent of ribosome
GQ26_0014310	GO:0005515	F	protein binding
GQ26_0014310	GO:0005763	C	mitochondrial small ribosomal subunit
GQ26_0014340	GO:0000166	F	nucleotide binding
GQ26_0014340	GO:0005524	F	ATP binding
GQ26_0014340	GO:0006810	P	transport
GQ26_0014340	GO:0016021	C	integral component of membrane
GQ26_0014340	GO:0016887	F	ATPase activity
GQ26_0014340	GO:0017111	F	nucleoside-triphosphatase activity
GQ26_0014340	GO:0042626	F	ATPase activity, coupled to transmembrane movement of substances
GQ26_0014340	GO:0055085	P	transmembrane transport
GQ26_0014350	GO:0000981	F	sequence-specific DNA binding RNA polymerase II transcription factor activity
GQ26_0014350	GO:0005634	C	nucleus
GQ26_0014350	GO:0006355	P	regulation of transcription, DNA-templated
GQ26_0014350	GO:0008270	F	zinc ion binding
GQ26_0014360	GO:0016021	C	integral component of membrane
GQ26_0014360	GO:0055085	P	transmembrane transport
GQ26_0014370	GO:0005506	F	iron ion binding
GQ26_0014370	GO:0016705	F	oxidoreductase activity, acting on paired donors, with incorporation or reduction of molecular oxygen
GQ26_0014370	GO:0020037	F	heme binding
GQ26_0014370	GO:0055114	P	oxidation-reduction process
GQ26_0014390	GO:0003677	F	DNA binding
GQ26_0014390	GO:0006310	P	DNA recombination
GQ26_0014390	GO:0015074	P	DNA integration
GQ26_0014400	GO:0046872	F	metal ion binding
GQ26_0014410	GO:0004672	F	protein kinase activity
GQ26_0014410	GO:0005524	F	ATP binding
GQ26_0014410	GO:0006468	P	protein phosphorylation
GQ26_0014410	GO:0016772	F	transferase activity, transferring phosphorus-containing groups
GQ26_0014430	GO:0000166	F	nucleotide binding
GQ26_0014430	GO:0005524	F	ATP binding
GQ26_0014430	GO:0017111	F	nucleoside-triphosphatase activity
GQ26_0014430	GO:0034551	P	mitochondrial respiratory chain complex III assembly
GQ26_0014440	GO:0016772	F	transferase activity, transferring phosphorus-containing groups
GQ26_0014450	GO:0003677	F	DNA binding
GQ26_0014450	GO:0046983	F	protein dimerization activity
GQ26_0020020	GO:0003824	F	catalytic activity
GQ26_0020020	GO:0005515	F	protein binding
GQ26_0020020	GO:0009116	P	nucleoside metabolic process
GQ26_0020040	GO:0003735	F	structural constituent of ribosome
GQ26_0020040	GO:0005622	C	intracellular
GQ26_0020040	GO:0005840	C	ribosome
GQ26_0020040	GO:0006412	P	translation
GQ26_0020050	GO:0003676	F	nucleic acid binding
GQ26_0020050	GO:0004527	F	exonuclease activity
GQ26_0020110	GO:0016021	C	integral component of membrane
GQ26_0020120	GO:0015078	F	hydrogen ion transmembrane transporter activity
GQ26_0020120	GO:0015991	P	ATP hydrolysis coupled proton transport
GQ26_0020120	GO:0033177	C	proton-transporting two-sector ATPase complex, proton-transporting domain
GQ26_0020120	GO:0033179	C	proton-transporting V-type ATPase, V0 domain
GQ26_0020140	GO:0003924	F	GTPase activity
GQ26_0020140	GO:0004871	F	signal transducer activity
GQ26_0020140	GO:0007165	P	signal transduction
GQ26_0020140	GO:0007186	P	G-protein coupled receptor signaling pathway
GQ26_0020140	GO:0019001	F	guanyl nucleotide binding
GQ26_0020140	GO:0031683	F	G-protein beta/gamma-subunit complex binding
GQ26_0020160	GO:0005215	F	transporter activity
GQ26_0020160	GO:0006810	P	transport
GQ26_0020160	GO:0016020	C	membrane
GQ26_0020160	GO:0016021	C	integral component of membrane
GQ26_0020160	GO:0055085	P	transmembrane transport
GQ26_0020180	GO:0005515	F	protein binding
GQ26_0020200	GO:0008152	P	metabolic process
GQ26_0020200	GO:0016787	F	hydrolase activity
GQ26_0020210	GO:0004553	F	hydrolase activity, hydrolyzing O-glycosyl compounds
GQ26_0020210	GO:0005576	C	extracellular region
GQ26_0020210	GO:0005975	P	carbohydrate metabolic process
GQ26_0020210	GO:0030248	F	cellulose binding
GQ26_0020220	GO:0008081	F	phosphoric diester hydrolase activity
GQ26_0020220	GO:0046872	F	metal ion binding
GQ26_0020230	GO:0016021	C	integral component of membrane
GQ26_0020230	GO:0022857	F	transmembrane transporter activity
GQ26_0020230	GO:0055085	P	transmembrane transport
GQ26_0020240	GO:0000287	F	magnesium ion binding
GQ26_0020240	GO:0003824	F	catalytic activity
GQ26_0020240	GO:0004141	F	dethiobiotin synthase activity
GQ26_0020240	GO:0005524	F	ATP binding
GQ26_0020240	GO:0008483	F	transaminase activity
GQ26_0020240	GO:0009102	P	biotin biosynthetic process
GQ26_0020240	GO:0030170	F	pyridoxal phosphate binding
GQ26_0020250	GO:0003824	F	catalytic activity
GQ26_0020250	GO:0008152	P	metabolic process
GQ26_0020250	GO:0009058	P	biosynthetic process
GQ26_0020250	GO:0016740	F	transferase activity
GQ26_0020250	GO:0030170	F	pyridoxal phosphate binding
GQ26_0020260	GO:0003824	F	catalytic activity
GQ26_0020260	GO:0004076	F	biotin synthase activity
GQ26_0020260	GO:0009102	P	biotin biosynthetic process
GQ26_0020260	GO:0051536	F	iron-sulfur cluster binding
GQ26_0020270	GO:0005506	F	iron ion binding
GQ26_0020270	GO:0016491	F	oxidoreductase activity
GQ26_0020270	GO:0016705	F	oxidoreductase activity, acting on paired donors, with incorporation or reduction of molecular oxygen
GQ26_0020270	GO:0020037	F	heme binding
GQ26_0020270	GO:0055114	P	oxidation-reduction process
GQ26_0020280	GO:0003824	F	catalytic activity
GQ26_0020280	GO:0008762	F	UDP-N-acetylmuramate dehydrogenase activity
GQ26_0020280	GO:0016491	F	oxidoreductase activity
GQ26_0020280	GO:0016614	F	oxidoreductase activity, acting on CH-OH group of donors
GQ26_0020280	GO:0050660	F	flavin adenine dinucleotide binding
GQ26_0020280	GO:0055114	P	oxidation-reduction process
GQ26_0020290	GO:0003824	F	catalytic activity
GQ26_0020330	GO:0003824	F	catalytic activity
GQ26_0020330	GO:0008762	F	UDP-N-acetylmuramate dehydrogenase activity
GQ26_0020330	GO:0016491	F	oxidoreductase activity
GQ26_0020330	GO:0016614	F	oxidoreductase activity, acting on CH-OH group of donors
GQ26_0020330	GO:0050660	F	flavin adenine dinucleotide binding
GQ26_0020330	GO:0055114	P	oxidation-reduction process
GQ26_0020360	GO:0016021	C	integral component of membrane
GQ26_0020360	GO:0055085	P	transmembrane transport
GQ26_0020400	GO:0005737	C	cytoplasm
GQ26_0020400	GO:0006479	P	protein methylation
GQ26_0020400	GO:0008168	F	methyltransferase activity
GQ26_0020400	GO:0008276	F	protein methyltransferase activity
GQ26_0020410	GO:0005488	F	binding
GQ26_0020420	GO:0005097	F	Rab GTPase activator activity
GQ26_0020420	GO:0032313	P	regulation of Rab GTPase activity
GQ26_0020430	GO:0005506	F	iron ion binding
GQ26_0020430	GO:0016705	F	oxidoreductase activity, acting on paired donors, with incorporation or reduction of molecular oxygen
GQ26_0020430	GO:0020037	F	heme binding
GQ26_0020430	GO:0055114	P	oxidation-reduction process
GQ26_0020440	GO:0016021	C	integral component of membrane
GQ26_0020460	GO:0016021	C	integral component of membrane
GQ26_0020460	GO:0055085	P	transmembrane transport
GQ26_0020480	GO:0005515	F	protein binding
GQ26_0020490	GO:0005085	F	guanyl-nucleotide exchange factor activity
GQ26_0020490	GO:0005622	C	intracellular
GQ26_0020490	GO:0007264	P	small GTPase mediated signal transduction
GQ26_0020490	GO:0051056	P	regulation of small GTPase mediated signal transduction
GQ26_0020500	GO:0004222	F	metalloendopeptidase activity
GQ26_0020500	GO:0006508	P	proteolysis
GQ26_0020500	GO:0008237	F	metallopeptidase activity
GQ26_0020500	GO:0016747	F	transferase activity, transferring acyl groups other than amino-acyl groups
GQ26_0020530	GO:0003824	F	catalytic activity
GQ26_0020530	GO:0004553	F	hydrolase activity, hydrolyzing O-glycosyl compounds
GQ26_0020530	GO:0005975	P	carbohydrate metabolic process
GQ26_0020530	GO:0030246	F	carbohydrate binding
GQ26_0020530	GO:2001070	F	starch binding
GQ26_0020540	GO:0008168	F	methyltransferase activity
GQ26_0020540	GO:0008171	F	O-methyltransferase activity
GQ26_0020560	GO:0008152	P	metabolic process
GQ26_0020560	GO:0016491	F	oxidoreductase activity
GQ26_0020580	GO:0004197	F	cysteine-type endopeptidase activity
GQ26_0020580	GO:0006508	P	proteolysis
GQ26_0020590	GO:0016021	C	integral component of membrane
GQ26_0020590	GO:0055085	P	transmembrane transport
GQ26_0020600	GO:0003677	F	DNA binding
GQ26_0020600	GO:0003824	F	catalytic activity
GQ26_0020600	GO:0005634	C	nucleus
GQ26_0020600	GO:0006351	P	transcription, DNA-templated
GQ26_0020600	GO:0008152	P	metabolic process
GQ26_0020600	GO:0008270	F	zinc ion binding
GQ26_0020610	GO:0003777	F	microtubule motor activity
GQ26_0020610	GO:0005524	F	ATP binding
GQ26_0020610	GO:0005871	C	kinesin complex
GQ26_0020610	GO:0007018	P	microtubule-based movement
GQ26_0020610	GO:0008017	F	microtubule binding
GQ26_0020620	GO:0016881	F	acid-amino acid ligase activity
GQ26_0020630	GO:0003824	F	catalytic activity
GQ26_0020630	GO:0008152	P	metabolic process
GQ26_0020630	GO:0016747	F	transferase activity, transferring acyl groups other than amino-acyl groups
GQ26_0020640	GO:0016757	F	transferase activity, transferring glycosyl groups
GQ26_0020650	GO:0006812	P	cation transport
GQ26_0020650	GO:0008324	F	cation transmembrane transporter activity
GQ26_0020650	GO:0016021	C	integral component of membrane
GQ26_0020650	GO:0055085	P	transmembrane transport
GQ26_0020670	GO:0016881	F	acid-amino acid ligase activity
GQ26_0020690	GO:0016772	F	transferase activity, transferring phosphorus-containing groups
GQ26_0020700	GO:0000981	F	sequence-specific DNA binding RNA polymerase II transcription factor activity
GQ26_0020700	GO:0003677	F	DNA binding
GQ26_0020700	GO:0005634	C	nucleus
GQ26_0020700	GO:0006351	P	transcription, DNA-templated
GQ26_0020700	GO:0006355	P	regulation of transcription, DNA-templated
GQ26_0020700	GO:0008270	F	zinc ion binding
GQ26_0020710	GO:0005515	F	protein binding
GQ26_0020710	GO:0008270	F	zinc ion binding
GQ26_0020710	GO:0046872	F	metal ion binding
GQ26_0020730	GO:0000166	F	nucleotide binding
GQ26_0020730	GO:0003676	F	nucleic acid binding
GQ26_0020730	GO:0003723	F	RNA binding
GQ26_0020730	GO:0005634	C	nucleus
GQ26_0020730	GO:0046872	F	metal ion binding
GQ26_0020740	GO:0016811	F	hydrolase activity, acting on carbon-nitrogen (but not peptide) bonds, in linear amides
GQ26_0020740	GO:0016884	F	carbon-nitrogen ligase activity, with glutamine as amido-N-donor
GQ26_0020750	GO:0008152	P	metabolic process
GQ26_0020750	GO:0016491	F	oxidoreductase activity
GQ26_0020760	GO:0000981	F	sequence-specific DNA binding RNA polymerase II transcription factor activity
GQ26_0020760	GO:0005634	C	nucleus
GQ26_0020760	GO:0006355	P	regulation of transcription, DNA-templated
GQ26_0020760	GO:0008270	F	zinc ion binding
GQ26_0020780	GO:0003677	F	DNA binding
GQ26_0020790	GO:0015205	F	nucleobase transmembrane transporter activity
GQ26_0020790	GO:0015851	P	nucleobase transport
GQ26_0020790	GO:0016020	C	membrane
GQ26_0020800	GO:0003677	F	DNA binding
GQ26_0020800	GO:0005506	F	iron ion binding
GQ26_0020800	GO:0005634	C	nucleus
GQ26_0020800	GO:0006351	P	transcription, DNA-templated
GQ26_0020800	GO:0008270	F	zinc ion binding
GQ26_0020800	GO:0016705	F	oxidoreductase activity, acting on paired donors, with incorporation or reduction of molecular oxygen
GQ26_0020800	GO:0020037	F	heme binding
GQ26_0020800	GO:0055114	P	oxidation-reduction process
GQ26_0020810	GO:0004497	F	monooxygenase activity
GQ26_0020810	GO:0005506	F	iron ion binding
GQ26_0020810	GO:0016705	F	oxidoreductase activity, acting on paired donors, with incorporation or reduction of molecular oxygen
GQ26_0020810	GO:0020037	F	heme binding
GQ26_0020810	GO:0055114	P	oxidation-reduction process
GQ26_0020820	GO:0004553	F	hydrolase activity, hydrolyzing O-glycosyl compounds
GQ26_0020820	GO:0005975	P	carbohydrate metabolic process
GQ26_0020830	GO:0003333	P	amino acid transmembrane transport
GQ26_0020830	GO:0006810	P	transport
GQ26_0020830	GO:0015171	F	amino acid transmembrane transporter activity
GQ26_0020830	GO:0016020	C	membrane
GQ26_0020830	GO:0055085	P	transmembrane transport
GQ26_0020840	GO:0003824	F	catalytic activity
GQ26_0020860	GO:0008152	P	metabolic process
GQ26_0020860	GO:0016491	F	oxidoreductase activity
GQ26_0020940	GO:0000981	F	sequence-specific DNA binding RNA polymerase II transcription factor activity
GQ26_0020940	GO:0005634	C	nucleus
GQ26_0020940	GO:0006355	P	regulation of transcription, DNA-templated
GQ26_0020940	GO:0008270	F	zinc ion binding
GQ26_0020960	GO:0004659	F	prenyltransferase activity
GQ26_0020960	GO:0016021	C	integral component of membrane
GQ26_0020990	GO:0003676	F	nucleic acid binding
GQ26_0020990	GO:0046983	F	protein dimerization activity
GQ26_0021030	GO:0016021	C	integral component of membrane
GQ26_0021030	GO:0055085	P	transmembrane transport
GQ26_0021050	GO:0003333	P	amino acid transmembrane transport
GQ26_0021050	GO:0006810	P	transport
GQ26_0021050	GO:0006865	P	amino acid transport
GQ26_0021050	GO:0015171	F	amino acid transmembrane transporter activity
GQ26_0021050	GO:0016020	C	membrane
GQ26_0021050	GO:0016021	C	integral component of membrane
GQ26_0021050	GO:0055085	P	transmembrane transport
GQ26_0021060	GO:0005515	F	protein binding
GQ26_0021070	GO:0004252	F	serine-type endopeptidase activity
GQ26_0021070	GO:0006508	P	proteolysis
GQ26_0021080	GO:0003824	F	catalytic activity
GQ26_0021080	GO:0004553	F	hydrolase activity, hydrolyzing O-glycosyl compounds
GQ26_0021080	GO:0005509	F	calcium ion binding
GQ26_0021080	GO:0005975	P	carbohydrate metabolic process
GQ26_0021080	GO:0043169	F	cation binding
GQ26_0021100	GO:0055085	P	transmembrane transport
GQ26_0021110	GO:0016811	F	hydrolase activity, acting on carbon-nitrogen (but not peptide) bonds, in linear amides
GQ26_0021110	GO:0016884	F	carbon-nitrogen ligase activity, with glutamine as amido-N-donor
GQ26_0021140	GO:0005506	F	iron ion binding
GQ26_0021140	GO:0016705	F	oxidoreductase activity, acting on paired donors, with incorporation or reduction of molecular oxygen
GQ26_0021140	GO:0016712	F	oxidoreductase activity, acting on paired donors, with incorporation or reduction of molecular oxygen, reduced flavin or flavoprotein as one donor, and incorporation of one atom of oxygen
GQ26_0021140	GO:0020037	F	heme binding
GQ26_0021140	GO:0055114	P	oxidation-reduction process
GQ26_0021210	GO:0008152	P	metabolic process
GQ26_0021210	GO:0016491	F	oxidoreductase activity
GQ26_0021220	GO:0008080	F	N-acetyltransferase activity
GQ26_0021230	GO:0003723	F	RNA binding
GQ26_0021230	GO:0004652	F	polynucleotide adenylyltransferase activity
GQ26_0021230	GO:0005634	C	nucleus
GQ26_0021230	GO:0016779	F	nucleotidyltransferase activity
GQ26_0021230	GO:0031123	P	RNA 3'-end processing
GQ26_0021230	GO:0043631	P	RNA polyadenylation
GQ26_0021250	GO:0000981	F	sequence-specific DNA binding RNA polymerase II transcription factor activity
GQ26_0021250	GO:0003677	F	DNA binding
GQ26_0021250	GO:0005634	C	nucleus
GQ26_0021250	GO:0006351	P	transcription, DNA-templated
GQ26_0021250	GO:0006355	P	regulation of transcription, DNA-templated
GQ26_0021250	GO:0008270	F	zinc ion binding
GQ26_0021280	GO:0010181	F	FMN binding
GQ26_0021280	GO:0016491	F	oxidoreductase activity
GQ26_0021280	GO:0042602	F	riboflavin reductase (NADPH) activity
GQ26_0021280	GO:0055114	P	oxidation-reduction process
GQ26_0021300	GO:0016491	F	oxidoreductase activity
GQ26_0021300	GO:0050660	F	flavin adenine dinucleotide binding
GQ26_0021300	GO:0055114	P	oxidation-reduction process
GQ26_0021310	GO:0051920	F	peroxiredoxin activity
GQ26_0021310	GO:0055114	P	oxidation-reduction process
GQ26_0021330	GO:0000166	F	nucleotide binding
GQ26_0021330	GO:0003676	F	nucleic acid binding
GQ26_0021380	GO:0005515	F	protein binding
GQ26_0021400	GO:0003824	F	catalytic activity
GQ26_0021400	GO:0008152	P	metabolic process
GQ26_0021420	GO:0000166	F	nucleotide binding
GQ26_0021420	GO:0003735	F	structural constituent of ribosome
GQ26_0021420	GO:0005622	C	intracellular
GQ26_0021420	GO:0005840	C	ribosome
GQ26_0021420	GO:0006412	P	translation
GQ26_0021470	GO:0005515	F	protein binding
GQ26_0021470	GO:0008270	F	zinc ion binding
GQ26_0021470	GO:0008536	F	Ran GTPase binding
GQ26_0021470	GO:0016491	F	oxidoreductase activity
GQ26_0021470	GO:0016747	F	transferase activity, transferring acyl groups other than amino-acyl groups
GQ26_0021470	GO:0055114	P	oxidation-reduction process
GQ26_0021490	GO:0016491	F	oxidoreductase activity
GQ26_0021490	GO:0045454	P	cell redox homeostasis
GQ26_0021490	GO:0050660	F	flavin adenine dinucleotide binding
GQ26_0021490	GO:0051537	F	2 iron, 2 sulfur cluster binding
GQ26_0021490	GO:0055114	P	oxidation-reduction process
GQ26_0021530	GO:0015992	P	proton transport
GQ26_0021530	GO:0016471	C	vacuolar proton-transporting V-type ATPase complex
GQ26_0021530	GO:0016820	F	hydrolase activity, acting on acid anhydrides, catalyzing transmembrane movement of substances
GQ26_0021550	GO:0005515	F	protein binding
GQ26_0021560	GO:0020037	F	heme binding
GQ26_0021580	GO:0003676	F	nucleic acid binding
GQ26_0021580	GO:0006139	P	nucleobase-containing compound metabolic process
GQ26_0021580	GO:0008408	F	3'-5' exonuclease activity
GQ26_0021640	GO:0003677	F	DNA binding
GQ26_0021640	GO:0003899	F	DNA-directed RNA polymerase activity
GQ26_0021640	GO:0006351	P	transcription, DNA-templated
GQ26_0021640	GO:0032549	F	ribonucleoside binding
GQ26_0021650	GO:0005488	F	binding
GQ26_0021650	GO:0005515	F	protein binding
GQ26_0021680	GO:0003824	F	catalytic activity
GQ26_0021680	GO:0030170	F	pyridoxal phosphate binding
GQ26_0021730	GO:0055085	P	transmembrane transport
GQ26_0021750	GO:0005506	F	iron ion binding
GQ26_0021750	GO:0016705	F	oxidoreductase activity, acting on paired donors, with incorporation or reduction of molecular oxygen
GQ26_0021750	GO:0020037	F	heme binding
GQ26_0021750	GO:0055114	P	oxidation-reduction process
GQ26_0021760	GO:0000981	F	sequence-specific DNA binding RNA polymerase II transcription factor activity
GQ26_0021760	GO:0003677	F	DNA binding
GQ26_0021760	GO:0005634	C	nucleus
GQ26_0021760	GO:0006351	P	transcription, DNA-templated
GQ26_0021760	GO:0006355	P	regulation of transcription, DNA-templated
GQ26_0021760	GO:0008270	F	zinc ion binding
GQ26_0021780	GO:0004252	F	serine-type endopeptidase activity
GQ26_0021780	GO:0006508	P	proteolysis
GQ26_0021780	GO:0008236	F	serine-type peptidase activity
GQ26_0021790	GO:0016787	F	hydrolase activity
GQ26_0021800	GO:0016772	F	transferase activity, transferring phosphorus-containing groups
GQ26_0021810	GO:0003824	F	catalytic activity
GQ26_0021840	GO:0016021	C	integral component of membrane
GQ26_0021860	GO:0005509	F	calcium ion binding
GQ26_0021880	GO:0004672	F	protein kinase activity
GQ26_0021880	GO:0004674	F	protein serine/threonine kinase activity
GQ26_0021880	GO:0005524	F	ATP binding
GQ26_0021880	GO:0006468	P	protein phosphorylation
GQ26_0021880	GO:0016772	F	transferase activity, transferring phosphorus-containing groups
GQ26_0021890	GO:0006904	P	vesicle docking involved in exocytosis
GQ26_0021890	GO:0016192	P	vesicle-mediated transport
GQ26_0021900	GO:0005515	F	protein binding
GQ26_0021990	GO:0000981	F	sequence-specific DNA binding RNA polymerase II transcription factor activity
GQ26_0021990	GO:0005634	C	nucleus
GQ26_0021990	GO:0006355	P	regulation of transcription, DNA-templated
GQ26_0021990	GO:0008270	F	zinc ion binding
GQ26_0022000	GO:0016021	C	integral component of membrane
GQ26_0022000	GO:0055085	P	transmembrane transport
GQ26_0022010	GO:0004519	F	endonuclease activity
GQ26_0022010	GO:0006289	P	nucleotide-excision repair
GQ26_0022010	GO:0009411	P	response to UV
GQ26_0022050	GO:0000166	F	nucleotide binding
GQ26_0022050	GO:0004812	F	aminoacyl-tRNA ligase activity
GQ26_0022050	GO:0004825	F	methionine-tRNA ligase activity
GQ26_0022050	GO:0005524	F	ATP binding
GQ26_0022050	GO:0005737	C	cytoplasm
GQ26_0022050	GO:0006418	P	tRNA aminoacylation for protein translation
GQ26_0022050	GO:0006431	P	methionyl-tRNA aminoacylation
GQ26_0022080	GO:0046982	F	protein heterodimerization activity
GQ26_0022110	GO:0005506	F	iron ion binding
GQ26_0022110	GO:0016226	P	iron-sulfur cluster assembly
GQ26_0022110	GO:0051536	F	iron-sulfur cluster binding
GQ26_0022120	GO:0000166	F	nucleotide binding
GQ26_0022120	GO:0005524	F	ATP binding
GQ26_0022120	GO:0006810	P	transport
GQ26_0022120	GO:0016020	C	membrane
GQ26_0022120	GO:0016021	C	integral component of membrane
GQ26_0022120	GO:0016887	F	ATPase activity
GQ26_0022120	GO:0017111	F	nucleoside-triphosphatase activity
GQ26_0022120	GO:0042626	F	ATPase activity, coupled to transmembrane movement of substances
GQ26_0022130	GO:0005524	F	ATP binding
GQ26_0022130	GO:0005975	P	carbohydrate metabolic process
GQ26_0022130	GO:0016773	F	phosphotransferase activity, alcohol group as acceptor
GQ26_0022140	GO:0005515	F	protein binding
GQ26_0022190	GO:0000981	F	sequence-specific DNA binding RNA polymerase II transcription factor activity
GQ26_0022190	GO:0003677	F	DNA binding
GQ26_0022190	GO:0005634	C	nucleus
GQ26_0022190	GO:0006351	P	transcription, DNA-templated
GQ26_0022190	GO:0006355	P	regulation of transcription, DNA-templated
GQ26_0022190	GO:0008270	F	zinc ion binding
GQ26_0022200	GO:0003735	F	structural constituent of ribosome
GQ26_0022200	GO:0005622	C	intracellular
GQ26_0022200	GO:0005840	C	ribosome
GQ26_0022200	GO:0006412	P	translation
GQ26_0022240	GO:0008152	P	metabolic process
GQ26_0022240	GO:0016491	F	oxidoreductase activity
GQ26_0022250	GO:0003824	F	catalytic activity
GQ26_0022250	GO:0008152	P	metabolic process
GQ26_0022250	GO:0009063	P	cellular amino acid catabolic process
GQ26_0022260	GO:0003824	F	catalytic activity
GQ26_0022260	GO:0008152	P	metabolic process
GQ26_0022260	GO:0016829	F	lyase activity
GQ26_0022270	GO:0003677	F	DNA binding
GQ26_0022280	GO:0016021	C	integral component of membrane
GQ26_0022280	GO:0055085	P	transmembrane transport
GQ26_0022290	GO:0003824	F	catalytic activity
GQ26_0022290	GO:0005515	F	protein binding
GQ26_0022290	GO:0009116	P	nucleoside metabolic process
GQ26_0022290	GO:0016021	C	integral component of membrane
GQ26_0022290	GO:0022857	F	transmembrane transporter activity
GQ26_0022290	GO:0043531	F	ADP binding
GQ26_0022290	GO:0055085	P	transmembrane transport
GQ26_0022300	GO:0016772	F	transferase activity, transferring phosphorus-containing groups
GQ26_0022320	GO:0003824	F	catalytic activity
GQ26_0022320	GO:0009116	P	nucleoside metabolic process
GQ26_0022330	GO:0000166	F	nucleotide binding
GQ26_0022330	GO:0005524	F	ATP binding
GQ26_0022330	GO:0017111	F	nucleoside-triphosphatase activity
GQ26_0022340	GO:0018112	F	proline racemase activity
GQ26_0022350	GO:0003824	F	catalytic activity
GQ26_0022350	GO:0009058	P	biosynthetic process
GQ26_0022350	GO:0030170	F	pyridoxal phosphate binding
GQ26_0022360	GO:0003333	P	amino acid transmembrane transport
GQ26_0022360	GO:0015171	F	amino acid transmembrane transporter activity
GQ26_0022360	GO:0016020	C	membrane
GQ26_0022370	GO:0005506	F	iron ion binding
GQ26_0022370	GO:0016705	F	oxidoreductase activity, acting on paired donors, with incorporation or reduction of molecular oxygen
GQ26_0022370	GO:0020037	F	heme binding
GQ26_0022370	GO:0055114	P	oxidation-reduction process
GQ26_0022390	GO:0004672	F	protein kinase activity
GQ26_0022390	GO:0004674	F	protein serine/threonine kinase activity
GQ26_0022390	GO:0005524	F	ATP binding
GQ26_0022390	GO:0006468	P	protein phosphorylation
GQ26_0022390	GO:0016772	F	transferase activity, transferring phosphorus-containing groups
GQ26_0022420	GO:0005507	F	copper ion binding
GQ26_0022420	GO:0008131	F	primary amine oxidase activity
GQ26_0022420	GO:0009308	P	amine metabolic process
GQ26_0022420	GO:0048038	F	quinone binding
GQ26_0022420	GO:0055114	P	oxidation-reduction process
GQ26_0022430	GO:0003824	F	catalytic activity
GQ26_0022430	GO:0004553	F	hydrolase activity, hydrolyzing O-glycosyl compounds
GQ26_0022430	GO:0004563	F	beta-N-acetylhexosaminidase activity
GQ26_0022430	GO:0005975	P	carbohydrate metabolic process
GQ26_0022440	GO:0005515	F	protein binding
GQ26_0022450	GO:0000166	F	nucleotide binding
GQ26_0022450	GO:0003676	F	nucleic acid binding
GQ26_0022460	GO:0000981	F	sequence-specific DNA binding RNA polymerase II transcription factor activity
GQ26_0022460	GO:0003677	F	DNA binding
GQ26_0022460	GO:0005634	C	nucleus
GQ26_0022460	GO:0006351	P	transcription, DNA-templated
GQ26_0022460	GO:0006355	P	regulation of transcription, DNA-templated
GQ26_0022460	GO:0008270	F	zinc ion binding
GQ26_0022470	GO:0003676	F	nucleic acid binding
GQ26_0022470	GO:0005515	F	protein binding
GQ26_0022490	GO:0003723	F	RNA binding
GQ26_0022490	GO:0003899	F	DNA-directed RNA polymerase activity
GQ26_0022490	GO:0006351	P	transcription, DNA-templated
GQ26_0022510	GO:0005506	F	iron ion binding
GQ26_0022510	GO:0016705	F	oxidoreductase activity, acting on paired donors, with incorporation or reduction of molecular oxygen
GQ26_0022510	GO:0020037	F	heme binding
GQ26_0022510	GO:0055114	P	oxidation-reduction process
GQ26_0022520	GO:0005506	F	iron ion binding
GQ26_0022520	GO:0016705	F	oxidoreductase activity, acting on paired donors, with incorporation or reduction of molecular oxygen
GQ26_0022520	GO:0020037	F	heme binding
GQ26_0022520	GO:0055114	P	oxidation-reduction process
GQ26_0022530	GO:0004497	F	monooxygenase activity
GQ26_0022530	GO:0005506	F	iron ion binding
GQ26_0022530	GO:0008152	P	metabolic process
GQ26_0022530	GO:0016491	F	oxidoreductase activity
GQ26_0022530	GO:0016705	F	oxidoreductase activity, acting on paired donors, with incorporation or reduction of molecular oxygen
GQ26_0022530	GO:0020037	F	heme binding
GQ26_0022530	GO:0055114	P	oxidation-reduction process
GQ26_0022540	GO:0008270	F	zinc ion binding
GQ26_0022540	GO:0016491	F	oxidoreductase activity
GQ26_0022540	GO:0016747	F	transferase activity, transferring acyl groups other than amino-acyl groups
GQ26_0022540	GO:0055114	P	oxidation-reduction process
GQ26_0022550	GO:0016021	C	integral component of membrane
GQ26_0022550	GO:0055085	P	transmembrane transport
GQ26_0022560	GO:0003824	F	catalytic activity
GQ26_0022560	GO:0008152	P	metabolic process
GQ26_0022560	GO:0016740	F	transferase activity
GQ26_0022570	GO:0004026	F	alcohol O-acetyltransferase activity
GQ26_0022570	GO:0006066	P	alcohol metabolic process
GQ26_0022580	GO:0003824	F	catalytic activity
GQ26_0022580	GO:0008152	P	metabolic process
GQ26_0022580	GO:0008270	F	zinc ion binding
GQ26_0022580	GO:0016491	F	oxidoreductase activity
GQ26_0022580	GO:0016740	F	transferase activity
GQ26_0022580	GO:0016747	F	transferase activity, transferring acyl groups other than amino-acyl groups
GQ26_0022580	GO:0031177	F	phosphopantetheine binding
GQ26_0022580	GO:0055114	P	oxidation-reduction process
GQ26_0022590	GO:0003824	F	catalytic activity
GQ26_0022590	GO:0008762	F	UDP-N-acetylmuramate dehydrogenase activity
GQ26_0022590	GO:0016491	F	oxidoreductase activity
GQ26_0022590	GO:0016614	F	oxidoreductase activity, acting on CH-OH group of donors
GQ26_0022590	GO:0050660	F	flavin adenine dinucleotide binding
GQ26_0022590	GO:0055114	P	oxidation-reduction process
GQ26_0022600	GO:0003824	F	catalytic activity
GQ26_0022600	GO:0008762	F	UDP-N-acetylmuramate dehydrogenase activity
GQ26_0022600	GO:0016491	F	oxidoreductase activity
GQ26_0022600	GO:0016614	F	oxidoreductase activity, acting on CH-OH group of donors
GQ26_0022600	GO:0050660	F	flavin adenine dinucleotide binding
GQ26_0022600	GO:0055114	P	oxidation-reduction process
GQ26_0022620	GO:0016021	C	integral component of membrane
GQ26_0022620	GO:0055085	P	transmembrane transport
GQ26_0022640	GO:0000981	F	sequence-specific DNA binding RNA polymerase II transcription factor activity
GQ26_0022640	GO:0005634	C	nucleus
GQ26_0022640	GO:0006355	P	regulation of transcription, DNA-templated
GQ26_0022640	GO:0008270	F	zinc ion binding
GQ26_0022650	GO:0005524	F	ATP binding
GQ26_0022650	GO:0015986	P	ATP synthesis coupled proton transport
GQ26_0022650	GO:0015991	P	ATP hydrolysis coupled proton transport
GQ26_0022650	GO:0015992	P	proton transport
GQ26_0022650	GO:0016820	F	hydrolase activity, acting on acid anhydrides, catalyzing transmembrane movement of substances
GQ26_0022650	GO:0033178	C	proton-transporting two-sector ATPase complex, catalytic domain
GQ26_0022650	GO:0045261	C	proton-transporting ATP synthase complex, catalytic core F(1)
GQ26_0022650	GO:0046034	P	ATP metabolic process
GQ26_0022650	GO:0046872	F	metal ion binding
GQ26_0022650	GO:0046933	F	proton-transporting ATP synthase activity, rotational mechanism
GQ26_0022650	GO:0046961	F	proton-transporting ATPase activity, rotational mechanism
GQ26_0022660	GO:0003824	F	catalytic activity
GQ26_0022660	GO:0004488	F	methylenetetrahydrofolate dehydrogenase (NADP+) activity
GQ26_0022660	GO:0009396	P	folic acid-containing compound biosynthetic process
GQ26_0022660	GO:0055114	P	oxidation-reduction process
GQ26_0022670	GO:0005787	C	signal peptidase complex
GQ26_0022670	GO:0006465	P	signal peptide processing
GQ26_0022670	GO:0008233	F	peptidase activity
GQ26_0022670	GO:0016021	C	integral component of membrane
GQ26_0022680	GO:0016020	C	membrane
GQ26_0022700	GO:0005488	F	binding
GQ26_0022740	GO:0042254	P	ribosome biogenesis
GQ26_0022750	GO:0000276	C	mitochondrial proton-transporting ATP synthase complex, coupling factor F(o)
GQ26_0022750	GO:0015078	F	hydrogen ion transmembrane transporter activity
GQ26_0022750	GO:0015986	P	ATP synthesis coupled proton transport
GQ26_0022760	GO:0005515	F	protein binding
GQ26_0022770	GO:0008152	P	metabolic process
GQ26_0022770	GO:0016811	F	hydrolase activity, acting on carbon-nitrogen (but not peptide) bonds, in linear amides
GQ26_0022810	GO:0003700	F	sequence-specific DNA binding transcription factor activity
GQ26_0022810	GO:0006355	P	regulation of transcription, DNA-templated
GQ26_0022810	GO:0043565	F	sequence-specific DNA binding
GQ26_0022830	GO:0003824	F	catalytic activity
GQ26_0022830	GO:0005524	F	ATP binding
GQ26_0022830	GO:0005674	C	transcription factor TFIIF complex
GQ26_0022830	GO:0006367	P	transcription initiation from RNA polymerase II promoter
GQ26_0022840	GO:0005515	F	protein binding
GQ26_0022850	GO:0000104	F	succinate dehydrogenase activity
GQ26_0022850	GO:0020037	F	heme binding
GQ26_0022850	GO:0055114	P	oxidation-reduction process
GQ26_0022870	GO:0000159	C	protein phosphatase type 2A complex
GQ26_0022870	GO:0005515	F	protein binding
GQ26_0022870	GO:0007165	P	signal transduction
GQ26_0022870	GO:0008601	F	protein phosphatase type 2A regulator activity
GQ26_0022880	GO:0005634	C	nucleus
GQ26_0022880	GO:0006355	P	regulation of transcription, DNA-templated
GQ26_0022890	GO:0005515	F	protein binding
GQ26_0022900	GO:0003824	F	catalytic activity
GQ26_0022900	GO:0006084	P	acetyl-CoA metabolic process
GQ26_0022920	GO:0008270	F	zinc ion binding
GQ26_0022920	GO:0016491	F	oxidoreductase activity
GQ26_0022920	GO:0016747	F	transferase activity, transferring acyl groups other than amino-acyl groups
GQ26_0022920	GO:0055114	P	oxidation-reduction process
GQ26_0022930	GO:0008152	P	metabolic process
GQ26_0022930	GO:0016491	F	oxidoreductase activity
GQ26_0022950	GO:0016021	C	integral component of membrane
GQ26_0022950	GO:0055085	P	transmembrane transport
GQ26_0023010	GO:0008270	F	zinc ion binding
GQ26_0023010	GO:0016491	F	oxidoreductase activity
GQ26_0023010	GO:0055114	P	oxidation-reduction process
GQ26_0023020	GO:0000981	F	sequence-specific DNA binding RNA polymerase II transcription factor activity
GQ26_0023020	GO:0005634	C	nucleus
GQ26_0023020	GO:0006355	P	regulation of transcription, DNA-templated
GQ26_0023020	GO:0008270	F	zinc ion binding
GQ26_0023030	GO:0006508	P	proteolysis
GQ26_0023030	GO:0008236	F	serine-type peptidase activity
GQ26_0023040	GO:0015205	F	nucleobase transmembrane transporter activity
GQ26_0023040	GO:0015851	P	nucleobase transport
GQ26_0023040	GO:0016020	C	membrane
GQ26_0023070	GO:0003676	F	nucleic acid binding
GQ26_0023070	GO:0046872	F	metal ion binding
GQ26_0023080	GO:0003824	F	catalytic activity
GQ26_0023080	GO:0003908	F	methylated-DNA-[protein]-cysteine S-methyltransferase activity
GQ26_0023080	GO:0006281	P	DNA repair
GQ26_0023090	GO:0003824	F	catalytic activity
GQ26_0023090	GO:0005975	P	carbohydrate metabolic process
GQ26_0023090	GO:0030246	F	carbohydrate binding
GQ26_0023100	GO:0005515	F	protein binding
GQ26_0023110	GO:0003723	F	RNA binding
GQ26_0023110	GO:0003735	F	structural constituent of ribosome
GQ26_0023110	GO:0005622	C	intracellular
GQ26_0023110	GO:0005840	C	ribosome
GQ26_0023110	GO:0006412	P	translation
GQ26_0023140	GO:0004190	F	aspartic-type endopeptidase activity
GQ26_0023140	GO:0006508	P	proteolysis
GQ26_0023180	GO:0003676	F	nucleic acid binding
GQ26_0023180	GO:0008270	F	zinc ion binding
GQ26_0023190	GO:0003723	F	RNA binding
GQ26_0023190	GO:0003964	F	RNA-directed DNA polymerase activity
GQ26_0023190	GO:0006278	P	RNA-dependent DNA replication
GQ26_0023210	GO:0004497	F	monooxygenase activity
GQ26_0023210	GO:0016705	F	oxidoreductase activity, acting on paired donors, with incorporation or reduction of molecular oxygen
GQ26_0023210	GO:0055114	P	oxidation-reduction process
GQ26_0023220	GO:0005215	F	transporter activity
GQ26_0023220	GO:0006810	P	transport
GQ26_0023220	GO:0016020	C	membrane
GQ26_0023220	GO:0055085	P	transmembrane transport
GQ26_0023230	GO:0003676	F	nucleic acid binding
GQ26_0023230	GO:0008270	F	zinc ion binding
GQ26_0023240	GO:0016491	F	oxidoreductase activity
GQ26_0023240	GO:0055114	P	oxidation-reduction process
GQ26_0023280	GO:0003700	F	sequence-specific DNA binding transcription factor activity
GQ26_0023280	GO:0005515	F	protein binding
GQ26_0023280	GO:0006355	P	regulation of transcription, DNA-templated
GQ26_0023280	GO:0008270	F	zinc ion binding
GQ26_0023280	GO:0043565	F	sequence-specific DNA binding
GQ26_0023320	GO:0008237	F	metallopeptidase activity
GQ26_0023340	GO:0005524	F	ATP binding
GQ26_0023340	GO:0016772	F	transferase activity, transferring phosphorus-containing groups
GQ26_0023340	GO:0016773	F	phosphotransferase activity, alcohol group as acceptor
GQ26_0023340	GO:0046677	P	response to antibiotic
GQ26_0023370	GO:0016811	F	hydrolase activity, acting on carbon-nitrogen (but not peptide) bonds, in linear amides
GQ26_0023370	GO:0016884	F	carbon-nitrogen ligase activity, with glutamine as amido-N-donor
GQ26_0023380	GO:0003676	F	nucleic acid binding
GQ26_0023400	GO:0000981	F	sequence-specific DNA binding RNA polymerase II transcription factor activity
GQ26_0023400	GO:0005634	C	nucleus
GQ26_0023400	GO:0006355	P	regulation of transcription, DNA-templated
GQ26_0023400	GO:0008270	F	zinc ion binding
GQ26_0023420	GO:0006629	P	lipid metabolic process
GQ26_0023420	GO:0008152	P	metabolic process
GQ26_0023430	GO:0006629	P	lipid metabolic process
GQ26_0023430	GO:0008152	P	metabolic process
GQ26_0023480	GO:0003993	F	acid phosphatase activity
GQ26_0023480	GO:0016787	F	hydrolase activity
GQ26_0023480	GO:0046872	F	metal ion binding
GQ26_0023490	GO:0004601	F	peroxidase activity
GQ26_0023490	GO:0006979	P	response to oxidative stress
GQ26_0023490	GO:0020037	F	heme binding
GQ26_0023490	GO:0055114	P	oxidation-reduction process
GQ26_0023510	GO:0004553	F	hydrolase activity, hydrolyzing O-glycosyl compounds
GQ26_0023510	GO:0005975	P	carbohydrate metabolic process
GQ26_0023520	GO:0005506	F	iron ion binding
GQ26_0023520	GO:0016705	F	oxidoreductase activity, acting on paired donors, with incorporation or reduction of molecular oxygen
GQ26_0023520	GO:0020037	F	heme binding
GQ26_0023520	GO:0055114	P	oxidation-reduction process
GQ26_0023550	GO:0016021	C	integral component of membrane
GQ26_0023550	GO:0055085	P	transmembrane transport
GQ26_0023570	GO:0003824	F	catalytic activity
GQ26_0023570	GO:0004553	F	hydrolase activity, hydrolyzing O-glycosyl compounds
GQ26_0023570	GO:0005576	C	extracellular region
GQ26_0023570	GO:0005975	P	carbohydrate metabolic process
GQ26_0023570	GO:0030248	F	cellulose binding
GQ26_0023580	GO:0003824	F	catalytic activity
GQ26_0023580	GO:0005515	F	protein binding
GQ26_0023580	GO:0008152	P	metabolic process
GQ26_0023580	GO:0016787	F	hydrolase activity
GQ26_0023580	GO:0044237	P	cellular metabolic process
GQ26_0023580	GO:0050662	F	coenzyme binding
GQ26_0023590	GO:0016021	C	integral component of membrane
GQ26_0023590	GO:0055085	P	transmembrane transport
GQ26_0023600	GO:0003824	F	catalytic activity
GQ26_0023600	GO:0008152	P	metabolic process
GQ26_0023610	GO:0015205	F	nucleobase transmembrane transporter activity
GQ26_0023610	GO:0015851	P	nucleobase transport
GQ26_0023610	GO:0016020	C	membrane
GQ26_0023620	GO:0004411	F	homogentisate 1,2-dioxygenase activity
GQ26_0023620	GO:0006559	P	L-phenylalanine catabolic process
GQ26_0023620	GO:0006570	P	tyrosine metabolic process
GQ26_0023620	GO:0055114	P	oxidation-reduction process
GQ26_0023630	GO:0000981	F	sequence-specific DNA binding RNA polymerase II transcription factor activity
GQ26_0023630	GO:0003677	F	DNA binding
GQ26_0023630	GO:0003824	F	catalytic activity
GQ26_0023630	GO:0005634	C	nucleus
GQ26_0023630	GO:0006351	P	transcription, DNA-templated
GQ26_0023630	GO:0006355	P	regulation of transcription, DNA-templated
GQ26_0023630	GO:0008152	P	metabolic process
GQ26_0023630	GO:0008270	F	zinc ion binding
GQ26_0023640	GO:0005506	F	iron ion binding
GQ26_0023640	GO:0016705	F	oxidoreductase activity, acting on paired donors, with incorporation or reduction of molecular oxygen
GQ26_0023640	GO:0020037	F	heme binding
GQ26_0023640	GO:0055114	P	oxidation-reduction process
GQ26_0023700	GO:0003677	F	DNA binding
GQ26_0023700	GO:0003682	F	chromatin binding
GQ26_0023720	GO:0003676	F	nucleic acid binding
GQ26_0023740	GO:0004497	F	monooxygenase activity
GQ26_0023740	GO:0005506	F	iron ion binding
GQ26_0023740	GO:0016705	F	oxidoreductase activity, acting on paired donors, with incorporation or reduction of molecular oxygen
GQ26_0023740	GO:0020037	F	heme binding
GQ26_0023740	GO:0055114	P	oxidation-reduction process
GQ26_0023810	GO:0005515	F	protein binding
GQ26_0023820	GO:0003677	F	DNA binding
GQ26_0023820	GO:0046983	F	protein dimerization activity
GQ26_0023840	GO:0016772	F	transferase activity, transferring phosphorus-containing groups
GQ26_0023860	GO:0003677	F	DNA binding
GQ26_0023860	GO:0006310	P	DNA recombination
GQ26_0023860	GO:0015074	P	DNA integration
GQ26_0023900	GO:0005506	F	iron ion binding
GQ26_0023900	GO:0016705	F	oxidoreductase activity, acting on paired donors, with incorporation or reduction of molecular oxygen
GQ26_0023900	GO:0020037	F	heme binding
GQ26_0023900	GO:0055114	P	oxidation-reduction process
GQ26_0023910	GO:0016787	F	hydrolase activity
GQ26_0023920	GO:0008152	P	metabolic process
GQ26_0023920	GO:0008168	F	methyltransferase activity
GQ26_0023930	GO:0008270	F	zinc ion binding
GQ26_0023930	GO:0016491	F	oxidoreductase activity
GQ26_0023930	GO:0016747	F	transferase activity, transferring acyl groups other than amino-acyl groups
GQ26_0023930	GO:0055114	P	oxidation-reduction process
GQ26_0023940	GO:0000287	F	magnesium ion binding
GQ26_0023940	GO:0005975	P	carbohydrate metabolic process
GQ26_0023940	GO:0016868	F	intramolecular transferase activity, phosphotransferases
GQ26_0023950	GO:0005515	F	protein binding
GQ26_0023970	GO:0016021	C	integral component of membrane
GQ26_0023970	GO:0055085	P	transmembrane transport
GQ26_0023990	GO:0003676	F	nucleic acid binding
GQ26_0024010	GO:0003677	F	DNA binding
GQ26_0024010	GO:0046872	F	metal ion binding
GQ26_0024050	GO:0003824	F	catalytic activity
GQ26_0024050	GO:0005975	P	carbohydrate metabolic process
GQ26_0024050	GO:0008152	P	metabolic process
GQ26_0024050	GO:0016857	F	racemase and epimerase activity, acting on carbohydrates and derivatives
GQ26_0024060	GO:0000981	F	sequence-specific DNA binding RNA polymerase II transcription factor activity
GQ26_0024060	GO:0005634	C	nucleus
GQ26_0024060	GO:0006355	P	regulation of transcription, DNA-templated
GQ26_0024060	GO:0008270	F	zinc ion binding
GQ26_0024100	GO:0000981	F	sequence-specific DNA binding RNA polymerase II transcription factor activity
GQ26_0024100	GO:0005634	C	nucleus
GQ26_0024100	GO:0006355	P	regulation of transcription, DNA-templated
GQ26_0024100	GO:0008270	F	zinc ion binding
GQ26_0024110	GO:0005525	F	GTP binding
GQ26_0024150	GO:0016021	C	integral component of membrane
GQ26_0024150	GO:0055085	P	transmembrane transport
GQ26_0024170	GO:0008152	P	metabolic process
GQ26_0024170	GO:0016491	F	oxidoreductase activity
GQ26_0024190	GO:0016021	C	integral component of membrane
GQ26_0024190	GO:0055085	P	transmembrane transport
GQ26_0024210	GO:0003824	F	catalytic activity
GQ26_0024210	GO:0004553	F	hydrolase activity, hydrolyzing O-glycosyl compounds
GQ26_0024210	GO:0005576	C	extracellular region
GQ26_0024210	GO:0005975	P	carbohydrate metabolic process
GQ26_0024210	GO:0030248	F	cellulose binding
GQ26_0024220	GO:0008152	P	metabolic process
GQ26_0024220	GO:0016787	F	hydrolase activity
GQ26_0024230	GO:0000166	F	nucleotide binding
GQ26_0024230	GO:0004812	F	aminoacyl-tRNA ligase activity
GQ26_0024230	GO:0004814	F	arginine-tRNA ligase activity
GQ26_0024230	GO:0005524	F	ATP binding
GQ26_0024230	GO:0005737	C	cytoplasm
GQ26_0024230	GO:0006418	P	tRNA aminoacylation for protein translation
GQ26_0024230	GO:0006420	P	arginyl-tRNA aminoacylation
GQ26_0024250	GO:0008660	F	1-aminocyclopropane-1-carboxylate deaminase activity
GQ26_0024250	GO:0009310	P	amine catabolic process
GQ26_0024250	GO:0030170	F	pyridoxal phosphate binding
GQ26_0024270	GO:0016021	C	integral component of membrane
GQ26_0024270	GO:0055085	P	transmembrane transport
GQ26_0024280	GO:0000981	F	sequence-specific DNA binding RNA polymerase II transcription factor activity
GQ26_0024280	GO:0003677	F	DNA binding
GQ26_0024280	GO:0005634	C	nucleus
GQ26_0024280	GO:0006351	P	transcription, DNA-templated
GQ26_0024280	GO:0006355	P	regulation of transcription, DNA-templated
GQ26_0024280	GO:0008270	F	zinc ion binding
GQ26_0024290	GO:0016787	F	hydrolase activity
GQ26_0024290	GO:0016810	F	hydrolase activity, acting on carbon-nitrogen (but not peptide) bonds
GQ26_0024300	GO:0005215	F	transporter activity
GQ26_0024300	GO:0006810	P	transport
GQ26_0024300	GO:0016020	C	membrane
GQ26_0024300	GO:0055085	P	transmembrane transport
GQ26_0024310	GO:0003677	F	DNA binding
GQ26_0024310	GO:0005634	C	nucleus
GQ26_0024310	GO:0006351	P	transcription, DNA-templated
GQ26_0024310	GO:0008270	F	zinc ion binding
GQ26_0024320	GO:0016491	F	oxidoreductase activity
GQ26_0024320	GO:0016706	F	oxidoreductase activity, acting on paired donors, with incorporation or reduction of molecular oxygen, 2-oxoglutarate as one donor, and incorporation of one atom each of oxygen into both donors
GQ26_0024320	GO:0055114	P	oxidation-reduction process
GQ26_0024340	GO:0016491	F	oxidoreductase activity
GQ26_0024350	GO:0005215	F	transporter activity
GQ26_0024350	GO:0006810	P	transport
GQ26_0024350	GO:0016020	C	membrane
GQ26_0024350	GO:0016021	C	integral component of membrane
GQ26_0024350	GO:0022857	F	transmembrane transporter activity
GQ26_0024350	GO:0022891	F	substrate-specific transmembrane transporter activity
GQ26_0024350	GO:0055085	P	transmembrane transport
GQ26_0024360	GO:0016021	C	integral component of membrane
GQ26_0024360	GO:0055085	P	transmembrane transport
GQ26_0024370	GO:0016021	C	integral component of membrane
GQ26_0024370	GO:0055085	P	transmembrane transport
GQ26_0024430	GO:0003676	F	nucleic acid binding
GQ26_0024430	GO:0004386	F	helicase activity
GQ26_0024430	GO:0005524	F	ATP binding
GQ26_0024440	GO:0003676	F	nucleic acid binding
GQ26_0024440	GO:0004386	F	helicase activity
GQ26_0024440	GO:0005524	F	ATP binding
GQ26_0024440	GO:0008026	F	ATP-dependent helicase activity
GQ26_0030030	GO:0004672	F	protein kinase activity
GQ26_0030030	GO:0005524	F	ATP binding
GQ26_0030030	GO:0006468	P	protein phosphorylation
GQ26_0030030	GO:0016772	F	transferase activity, transferring phosphorus-containing groups
GQ26_0030060	GO:0004672	F	protein kinase activity
GQ26_0030060	GO:0005524	F	ATP binding
GQ26_0030060	GO:0006468	P	protein phosphorylation
GQ26_0030060	GO:0016772	F	transferase activity, transferring phosphorus-containing groups
GQ26_0030080	GO:0008168	F	methyltransferase activity
GQ26_0030080	GO:0008171	F	O-methyltransferase activity
GQ26_0030120	GO:0006629	P	lipid metabolic process
GQ26_0030120	GO:0008152	P	metabolic process
GQ26_0030130	GO:0003677	F	DNA binding
GQ26_0030130	GO:0046983	F	protein dimerization activity
GQ26_0030170	GO:0016020	C	membrane
GQ26_0030170	GO:0016628	F	oxidoreductase activity, acting on the CH-CH group of donors, NAD or NADP as acceptor
GQ26_0030170	GO:0055114	P	oxidation-reduction process
GQ26_0030180	GO:0000981	F	sequence-specific DNA binding RNA polymerase II transcription factor activity
GQ26_0030180	GO:0005634	C	nucleus
GQ26_0030180	GO:0006355	P	regulation of transcription, DNA-templated
GQ26_0030180	GO:0008270	F	zinc ion binding
GQ26_0030220	GO:0005515	F	protein binding
GQ26_0030250	GO:0003700	F	sequence-specific DNA binding transcription factor activity
GQ26_0030250	GO:0006355	P	regulation of transcription, DNA-templated
GQ26_0030250	GO:0043565	F	sequence-specific DNA binding
GQ26_0030290	GO:0004672	F	protein kinase activity
GQ26_0030290	GO:0005524	F	ATP binding
GQ26_0030290	GO:0006468	P	protein phosphorylation
GQ26_0030290	GO:0016772	F	transferase activity, transferring phosphorus-containing groups
GQ26_0030300	GO:0016772	F	transferase activity, transferring phosphorus-containing groups
GQ26_0030320	GO:0003824	F	catalytic activity
GQ26_0030320	GO:0009116	P	nucleoside metabolic process
GQ26_0030340	GO:0006508	P	proteolysis
GQ26_0030340	GO:0008234	F	cysteine-type peptidase activity
GQ26_0030360	GO:0003824	F	catalytic activity
GQ26_0030360	GO:0004553	F	hydrolase activity, hydrolyzing O-glycosyl compounds
GQ26_0030360	GO:0005975	P	carbohydrate metabolic process
GQ26_0030390	GO:0004190	F	aspartic-type endopeptidase activity
GQ26_0030390	GO:0006508	P	proteolysis
GQ26_0030400	GO:0016772	F	transferase activity, transferring phosphorus-containing groups
GQ26_0030410	GO:0003677	F	DNA binding
GQ26_0030410	GO:0003682	F	chromatin binding
GQ26_0030430	GO:0005643	C	nuclear pore
GQ26_0030430	GO:0017056	F	structural constituent of nuclear pore
GQ26_0030460	GO:0008270	F	zinc ion binding
GQ26_0030470	GO:0005515	F	protein binding
GQ26_0030470	GO:0005543	F	phospholipid binding
GQ26_0030480	GO:0016787	F	hydrolase activity
GQ26_0030500	GO:0005737	C	cytoplasm
GQ26_0030500	GO:0017183	P	peptidyl-diphthamide biosynthetic process from peptidyl-histidine
GQ26_0030510	GO:0016491	F	oxidoreductase activity
GQ26_0030510	GO:0046872	F	metal ion binding
GQ26_0030510	GO:0055114	P	oxidation-reduction process
GQ26_0030520	GO:0005515	F	protein binding
GQ26_0030550	GO:0005737	C	cytoplasm
GQ26_0030550	GO:0006914	P	autophagy
GQ26_0030560	GO:0005515	F	protein binding
GQ26_0030580	GO:0005515	F	protein binding
GQ26_0030580	GO:0005543	F	phospholipid binding
GQ26_0030590	GO:0000981	F	sequence-specific DNA binding RNA polymerase II transcription factor activity
GQ26_0030590	GO:0005634	C	nucleus
GQ26_0030590	GO:0006355	P	regulation of transcription, DNA-templated
GQ26_0030590	GO:0008270	F	zinc ion binding
GQ26_0030630	GO:0005515	F	protein binding
GQ26_0030710	GO:0000166	F	nucleotide binding
GQ26_0030710	GO:0005524	F	ATP binding
GQ26_0030710	GO:0006810	P	transport
GQ26_0030710	GO:0016021	C	integral component of membrane
GQ26_0030710	GO:0016887	F	ATPase activity
GQ26_0030710	GO:0017111	F	nucleoside-triphosphatase activity
GQ26_0030710	GO:0042626	F	ATPase activity, coupled to transmembrane movement of substances
GQ26_0030710	GO:0055085	P	transmembrane transport
GQ26_0030730	GO:0003824	F	catalytic activity
GQ26_0030730	GO:0008483	F	transaminase activity
GQ26_0030730	GO:0030170	F	pyridoxal phosphate binding
GQ26_0030740	GO:0016757	F	transferase activity, transferring glycosyl groups
GQ26_0030750	GO:0005515	F	protein binding
GQ26_0030750	GO:0008060	F	ARF GTPase activator activity
GQ26_0030750	GO:0008270	F	zinc ion binding
GQ26_0030750	GO:0032312	P	regulation of ARF GTPase activity
GQ26_0030770	GO:0006508	P	proteolysis
GQ26_0030770	GO:0008237	F	metallopeptidase activity
GQ26_0030770	GO:0008270	F	zinc ion binding
GQ26_0030780	GO:0004672	F	protein kinase activity
GQ26_0030780	GO:0004674	F	protein serine/threonine kinase activity
GQ26_0030780	GO:0005524	F	ATP binding
GQ26_0030780	GO:0006468	P	protein phosphorylation
GQ26_0030780	GO:0016772	F	transferase activity, transferring phosphorus-containing groups
GQ26_0030820	GO:0003676	F	nucleic acid binding
GQ26_0030820	GO:0046872	F	metal ion binding
GQ26_0030850	GO:0004222	F	metalloendopeptidase activity
GQ26_0030850	GO:0006508	P	proteolysis
GQ26_0030850	GO:0008237	F	metallopeptidase activity
GQ26_0030860	GO:0006662	P	glycerol ether metabolic process
GQ26_0030860	GO:0015035	F	protein disulfide oxidoreductase activity
GQ26_0030860	GO:0045454	P	cell redox homeostasis
GQ26_0030880	GO:0004601	F	peroxidase activity
GQ26_0030880	GO:0006979	P	response to oxidative stress
GQ26_0030880	GO:0020037	F	heme binding
GQ26_0030880	GO:0055114	P	oxidation-reduction process
GQ26_0030890	GO:0003676	F	nucleic acid binding
GQ26_0030890	GO:0004386	F	helicase activity
GQ26_0030890	GO:0005524	F	ATP binding
GQ26_0030890	GO:0008026	F	ATP-dependent helicase activity
GQ26_0030900	GO:0005515	F	protein binding
GQ26_0030910	GO:0005515	F	protein binding
GQ26_0030910	GO:0005622	C	intracellular
GQ26_0030910	GO:0006396	P	RNA processing
GQ26_0030930	GO:0003824	F	catalytic activity
GQ26_0030930	GO:0008152	P	metabolic process
GQ26_0030930	GO:0030151	F	molybdenum ion binding
GQ26_0030930	GO:0030170	F	pyridoxal phosphate binding
GQ26_0030950	GO:0003824	F	catalytic activity
GQ26_0030950	GO:0016020	C	membrane
GQ26_0030960	GO:0005525	F	GTP binding
GQ26_0030960	GO:0005730	C	nucleolus
GQ26_0030970	GO:0004672	F	protein kinase activity
GQ26_0030970	GO:0004674	F	protein serine/threonine kinase activity
GQ26_0030970	GO:0005524	F	ATP binding
GQ26_0030970	GO:0006468	P	protein phosphorylation
GQ26_0030970	GO:0016772	F	transferase activity, transferring phosphorus-containing groups
GQ26_0030990	GO:0005515	F	protein binding
GQ26_0030990	GO:0005634	C	nucleus
GQ26_0030990	GO:0007049	P	cell cycle
GQ26_0030990	GO:0008270	F	zinc ion binding
GQ26_0030990	GO:0046872	F	metal ion binding
GQ26_0031000	GO:0008017	F	microtubule binding
GQ26_0031020	GO:0000166	F	nucleotide binding
GQ26_0031020	GO:0005524	F	ATP binding
GQ26_0031020	GO:0006810	P	transport
GQ26_0031020	GO:0016021	C	integral component of membrane
GQ26_0031020	GO:0016887	F	ATPase activity
GQ26_0031020	GO:0017111	F	nucleoside-triphosphatase activity
GQ26_0031020	GO:0042626	F	ATPase activity, coupled to transmembrane movement of substances
GQ26_0031020	GO:0055085	P	transmembrane transport
GQ26_0031040	GO:0005488	F	binding
GQ26_0031050	GO:0016021	C	integral component of membrane
GQ26_0031050	GO:0055085	P	transmembrane transport
GQ26_0031060	GO:0016020	C	membrane
GQ26_0031060	GO:0030001	P	metal ion transport
GQ26_0031060	GO:0046873	F	metal ion transmembrane transporter activity
GQ26_0031060	GO:0055085	P	transmembrane transport
GQ26_0031070	GO:0016021	C	integral component of membrane
GQ26_0031070	GO:0055085	P	transmembrane transport
GQ26_0031080	GO:0000723	P	telomere maintenance
GQ26_0031100	GO:0003700	F	sequence-specific DNA binding transcription factor activity
GQ26_0031100	GO:0006355	P	regulation of transcription, DNA-templated
GQ26_0031100	GO:0043565	F	sequence-specific DNA binding
GQ26_0031140	GO:0003824	F	catalytic activity
GQ26_0031140	GO:0044237	P	cellular metabolic process
GQ26_0031140	GO:0050662	F	coenzyme binding
GQ26_0031150	GO:0003824	F	catalytic activity
GQ26_0031150	GO:0005975	P	carbohydrate metabolic process
GQ26_0031150	GO:0016021	C	integral component of membrane
GQ26_0031150	GO:0016853	F	isomerase activity
GQ26_0031150	GO:0030246	F	carbohydrate binding
GQ26_0031150	GO:0055085	P	transmembrane transport
GQ26_0031170	GO:0003849	F	3-deoxy-7-phosphoheptulonate synthase activity
GQ26_0031170	GO:0009073	P	aromatic amino acid family biosynthetic process
GQ26_0031200	GO:0003700	F	sequence-specific DNA binding transcription factor activity
GQ26_0031200	GO:0006355	P	regulation of transcription, DNA-templated
GQ26_0031200	GO:0043565	F	sequence-specific DNA binding
GQ26_0031210	GO:0003993	F	acid phosphatase activity
GQ26_0031210	GO:0016791	F	phosphatase activity
GQ26_0031240	GO:0006487	P	protein N-linked glycosylation
GQ26_0031240	GO:0008250	C	oligosaccharyltransferase complex
GQ26_0031240	GO:0016021	C	integral component of membrane
GQ26_0031250	GO:0008152	P	metabolic process
GQ26_0031250	GO:0016491	F	oxidoreductase activity
GQ26_0031260	GO:0004620	F	phospholipase activity
GQ26_0031260	GO:0008152	P	metabolic process
GQ26_0031260	GO:0009395	P	phospholipid catabolic process
GQ26_0031280	GO:0005215	F	transporter activity
GQ26_0031280	GO:0006810	P	transport
GQ26_0031280	GO:0015205	F	nucleobase transmembrane transporter activity
GQ26_0031280	GO:0015851	P	nucleobase transport
GQ26_0031280	GO:0016020	C	membrane
GQ26_0031290	GO:0016787	F	hydrolase activity
GQ26_0031300	GO:0000981	F	sequence-specific DNA binding RNA polymerase II transcription factor activity
GQ26_0031300	GO:0003677	F	DNA binding
GQ26_0031300	GO:0003854	F	3-beta-hydroxy-delta5-steroid dehydrogenase activity
GQ26_0031300	GO:0005634	C	nucleus
GQ26_0031300	GO:0006351	P	transcription, DNA-templated
GQ26_0031300	GO:0006355	P	regulation of transcription, DNA-templated
GQ26_0031300	GO:0006694	P	steroid biosynthetic process
GQ26_0031300	GO:0008270	F	zinc ion binding
GQ26_0031300	GO:0016616	F	oxidoreductase activity, acting on the CH-OH group of donors, NAD or NADP as acceptor
GQ26_0031300	GO:0055114	P	oxidation-reduction process
GQ26_0031310	GO:0016407	F	acetyltransferase activity
GQ26_0031320	GO:0005515	F	protein binding
GQ26_0031340	GO:0003824	F	catalytic activity
GQ26_0031340	GO:0044237	P	cellular metabolic process
GQ26_0031340	GO:0050662	F	coenzyme binding
GQ26_0031350	GO:0016209	F	antioxidant activity
GQ26_0031350	GO:0016491	F	oxidoreductase activity
GQ26_0031350	GO:0051920	F	peroxiredoxin activity
GQ26_0031350	GO:0055114	P	oxidation-reduction process
GQ26_0031360	GO:0016021	C	integral component of membrane
GQ26_0031360	GO:0055085	P	transmembrane transport
GQ26_0031380	GO:0008168	F	methyltransferase activity
GQ26_0031400	GO:0003824	F	catalytic activity
GQ26_0031400	GO:0009058	P	biosynthetic process
GQ26_0031410	GO:0005515	F	protein binding
GQ26_0031420	GO:0016747	F	transferase activity, transferring acyl groups other than amino-acyl groups
GQ26_0031430	GO:0004651	F	polynucleotide 5'-phosphatase activity
GQ26_0031430	GO:0016740	F	transferase activity
GQ26_0031440	GO:0005515	F	protein binding
GQ26_0031440	GO:0006355	P	regulation of transcription, DNA-templated
GQ26_0031440	GO:0006357	P	regulation of transcription from RNA polymerase II promoter
GQ26_0031440	GO:0032784	P	regulation of DNA-templated transcription, elongation
GQ26_0031450	GO:0005515	F	protein binding
GQ26_0031460	GO:0003995	F	acyl-CoA dehydrogenase activity
GQ26_0031460	GO:0008152	P	metabolic process
GQ26_0031460	GO:0016627	F	oxidoreductase activity, acting on the CH-CH group of donors
GQ26_0031460	GO:0020037	F	heme binding
GQ26_0031460	GO:0050660	F	flavin adenine dinucleotide binding
GQ26_0031460	GO:0055114	P	oxidation-reduction process
GQ26_0031470	GO:0000502	C	proteasome complex
GQ26_0031470	GO:0005488	F	binding
GQ26_0031470	GO:0030234	F	enzyme regulator activity
GQ26_0031470	GO:0042176	P	regulation of protein catabolic process
GQ26_0031530	GO:0004476	F	mannose-6-phosphate isomerase activity
GQ26_0031530	GO:0005975	P	carbohydrate metabolic process
GQ26_0031530	GO:0008270	F	zinc ion binding
GQ26_0031530	GO:0009298	P	GDP-mannose biosynthetic process
GQ26_0031550	GO:0003824	F	catalytic activity
GQ26_0031550	GO:0004553	F	hydrolase activity, hydrolyzing O-glycosyl compounds
GQ26_0031550	GO:0005975	P	carbohydrate metabolic process
GQ26_0031560	GO:0016491	F	oxidoreductase activity
GQ26_0031570	GO:0000981	F	sequence-specific DNA binding RNA polymerase II transcription factor activity
GQ26_0031570	GO:0005634	C	nucleus
GQ26_0031570	GO:0006355	P	regulation of transcription, DNA-templated
GQ26_0031570	GO:0008270	F	zinc ion binding
GQ26_0031590	GO:0016021	C	integral component of membrane
GQ26_0031590	GO:0022857	F	transmembrane transporter activity
GQ26_0031590	GO:0055085	P	transmembrane transport
GQ26_0031600	GO:0003824	F	catalytic activity
GQ26_0031600	GO:0004553	F	hydrolase activity, hydrolyzing O-glycosyl compounds
GQ26_0031600	GO:0005975	P	carbohydrate metabolic process
GQ26_0031610	GO:0003333	P	amino acid transmembrane transport
GQ26_0031610	GO:0015171	F	amino acid transmembrane transporter activity
GQ26_0031610	GO:0016020	C	membrane
GQ26_0031660	GO:0015078	F	hydrogen ion transmembrane transporter activity
GQ26_0031660	GO:0015986	P	ATP synthesis coupled proton transport
GQ26_0031660	GO:0015991	P	ATP hydrolysis coupled proton transport
GQ26_0031660	GO:0033177	C	proton-transporting two-sector ATPase complex, proton-transporting domain
GQ26_0031660	GO:0045263	C	proton-transporting ATP synthase complex, coupling factor F(o)
GQ26_0031670	GO:0000030	F	mannosyltransferase activity
GQ26_0031670	GO:0006486	P	protein glycosylation
GQ26_0031670	GO:0016020	C	membrane
GQ26_0031680	GO:0005097	F	Rab GTPase activator activity
GQ26_0031680	GO:0032313	P	regulation of Rab GTPase activity
GQ26_0031690	GO:0003824	F	catalytic activity
GQ26_0031690	GO:0006281	P	DNA repair
GQ26_0031690	GO:0006284	P	base-excision repair
GQ26_0031700	GO:0000981	F	sequence-specific DNA binding RNA polymerase II transcription factor activity
GQ26_0031700	GO:0003677	F	DNA binding
GQ26_0031700	GO:0005634	C	nucleus
GQ26_0031700	GO:0006351	P	transcription, DNA-templated
GQ26_0031700	GO:0006355	P	regulation of transcription, DNA-templated
GQ26_0031700	GO:0008270	F	zinc ion binding
GQ26_0031710	GO:0003735	F	structural constituent of ribosome
GQ26_0031710	GO:0005622	C	intracellular
GQ26_0031710	GO:0005840	C	ribosome
GQ26_0031710	GO:0006412	P	translation
GQ26_0031720	GO:0016810	F	hydrolase activity, acting on carbon-nitrogen (but not peptide) bonds
GQ26_0031730	GO:0000166	F	nucleotide binding
GQ26_0031730	GO:0006812	P	cation transport
GQ26_0031730	GO:0016021	C	integral component of membrane
GQ26_0031730	GO:0019829	F	cation-transporting ATPase activity
GQ26_0031730	GO:0046872	F	metal ion binding
GQ26_0031740	GO:0003824	F	catalytic activity
GQ26_0031740	GO:0005515	F	protein binding
GQ26_0031740	GO:0009116	P	nucleoside metabolic process
GQ26_0031750	GO:0008152	P	metabolic process
GQ26_0031750	GO:0016491	F	oxidoreductase activity
GQ26_0031760	GO:0004190	F	aspartic-type endopeptidase activity
GQ26_0031760	GO:0006508	P	proteolysis
GQ26_0031780	GO:0005515	F	protein binding
GQ26_0031790	GO:0016020	C	membrane
GQ26_0031790	GO:0055085	P	transmembrane transport
GQ26_0031800	GO:0005507	F	copper ion binding
GQ26_0031800	GO:0016491	F	oxidoreductase activity
GQ26_0031800	GO:0055114	P	oxidation-reduction process
GQ26_0031810	GO:0003684	F	damaged DNA binding
GQ26_0031810	GO:0005634	C	nucleus
GQ26_0031810	GO:0006289	P	nucleotide-excision repair
GQ26_0031820	GO:0003824	F	catalytic activity
GQ26_0031820	GO:0003825	F	alpha,alpha-trehalose-phosphate synthase (UDP-forming) activity
GQ26_0031820	GO:0005992	P	trehalose biosynthetic process
GQ26_0031830	GO:0003824	F	catalytic activity
GQ26_0031830	GO:0005992	P	trehalose biosynthetic process
GQ26_0031840	GO:0003824	F	catalytic activity
GQ26_0031840	GO:0010181	F	FMN binding
GQ26_0031840	GO:0016491	F	oxidoreductase activity
GQ26_0031840	GO:0055114	P	oxidation-reduction process
GQ26_0031850	GO:0005515	F	protein binding
GQ26_0031880	GO:0016020	C	membrane
GQ26_0031910	GO:0008152	P	metabolic process
GQ26_0031910	GO:0016491	F	oxidoreductase activity
GQ26_0031920	GO:0003824	F	catalytic activity
GQ26_0031920	GO:0008152	P	metabolic process
GQ26_0031930	GO:0005543	F	phospholipid binding
GQ26_0031930	GO:0005545	F	1-phosphatidylinositol binding
GQ26_0031930	GO:0030118	C	clathrin coat
GQ26_0031930	GO:0030276	F	clathrin binding
GQ26_0031930	GO:0048268	P	clathrin coat assembly
GQ26_0031950	GO:0003735	F	structural constituent of ribosome
GQ26_0031950	GO:0005622	C	intracellular
GQ26_0031950	GO:0005840	C	ribosome
GQ26_0031950	GO:0006412	P	translation
GQ26_0031970	GO:0003677	F	DNA binding
GQ26_0031970	GO:0005634	C	nucleus
GQ26_0031970	GO:0006351	P	transcription, DNA-templated
GQ26_0031970	GO:0008270	F	zinc ion binding
GQ26_0031980	GO:0000981	F	sequence-specific DNA binding RNA polymerase II transcription factor activity
GQ26_0031980	GO:0003677	F	DNA binding
GQ26_0031980	GO:0005634	C	nucleus
GQ26_0031980	GO:0006351	P	transcription, DNA-templated
GQ26_0031980	GO:0006355	P	regulation of transcription, DNA-templated
GQ26_0031980	GO:0008270	F	zinc ion binding
GQ26_0031990	GO:0016491	F	oxidoreductase activity
GQ26_0031990	GO:0016616	F	oxidoreductase activity, acting on the CH-OH group of donors, NAD or NADP as acceptor
GQ26_0031990	GO:0050662	F	coenzyme binding
GQ26_0031990	GO:0055114	P	oxidation-reduction process
GQ26_0032000	GO:0003700	F	sequence-specific DNA binding transcription factor activity
GQ26_0032000	GO:0006355	P	regulation of transcription, DNA-templated
GQ26_0032000	GO:0043565	F	sequence-specific DNA binding
GQ26_0032020	GO:0003677	F	DNA binding
GQ26_0032020	GO:0003697	F	single-stranded DNA binding
GQ26_0032020	GO:0003824	F	catalytic activity
GQ26_0032020	GO:0004518	F	nuclease activity
GQ26_0032020	GO:0004519	F	endonuclease activity
GQ26_0032020	GO:0005634	C	nucleus
GQ26_0032020	GO:0006281	P	DNA repair
GQ26_0032020	GO:0006289	P	nucleotide-excision repair
GQ26_0032020	GO:0016788	F	hydrolase activity, acting on ester bonds
GQ26_0032030	GO:0046872	F	metal ion binding
GQ26_0032050	GO:0005524	F	ATP binding
GQ26_0032050	GO:0016307	F	phosphatidylinositol phosphate kinase activity
GQ26_0032050	GO:0044267	P	cellular protein metabolic process
GQ26_0032050	GO:0046488	P	phosphatidylinositol metabolic process
[truncated: 17,054 more rows]
