# Supplementary material for: Signature Gene Expression Reveals Novel Clues to the Molecular Mechanisms of Dimorphic Transition in Penicillium marneffei
Source: PLoS Genet. 2014 Oct 16;10(10):e1004662. doi: 10.1371/journal.pgen.1004662 (PMC4199489; doi:10.1371/journal.pgen.1004662)
Supplement: Table S4 — Map of protein domains of P. marneffei. (XLSX) [file pgen.1004662.s007.xlsx]

## Sheet: Table S4
Table S4. Map of protein domains of P. marneffei
Gene ID	InterPro ID	Description
GQ26_0010020	IPR000261	EPS15 homology (EH)
GQ26_0010020	IPR011992	EF-hand domain pair
GQ26_0010030	IPR007219	Transcription factor domain, fungi
GQ26_0010040	IPR000977	DNA ligase, ATP-dependent
GQ26_0010040	IPR001357	BRCT domain
GQ26_0010040	IPR012308	DNA ligase, ATP-dependent, N-terminal
GQ26_0010040	IPR012309	DNA ligase, ATP-dependent, C-terminal
GQ26_0010040	IPR012310	DNA ligase, ATP-dependent, central
GQ26_0010040	IPR012340	Nucleic acid-binding, OB-fold
GQ26_0010040	IPR016059	DNA ligase, ATP-dependent, conserved site
GQ26_0010060	IPR000873	AMP-dependent synthetase/ligase
GQ26_0010060	IPR001242	Condensation domain
GQ26_0010060	IPR006162	Phosphopantetheine attachment site
GQ26_0010060	IPR009081	Acyl carrier protein-like
GQ26_0010060	IPR020845	AMP-binding, conserved site
GQ26_0010060	IPR025110	AMP-binding enzyme C-terminal domain
GQ26_0010070	IPR001128	Cytochrome P450
GQ26_0010070	IPR002403	Cytochrome P450, E-class, group IV
GQ26_0010080	IPR008257	Renal dipeptidase family
GQ26_0010080	IPR025714	Methyltransferase domain
GQ26_0010090	IPR013024	Butirosin biosynthesis, BtrG-like
GQ26_0010100	IPR001411	Tetracycline resistance protein TetB/drug resistance transporter
GQ26_0010100	IPR011701	Major facilitator superfamily
GQ26_0010100	IPR016196	Major facilitator superfamily domain, general substrate transporter
GQ26_0010100	IPR020846	Major facilitator superfamily domain
GQ26_0010110	IPR001128	Cytochrome P450
GQ26_0010110	IPR002401	Cytochrome P450, E-class, group I
GQ26_0010110	IPR017795	Aromatic prenyltransferase, DMATS type
GQ26_0010120	IPR004839	Aminotransferase, class I/classII
GQ26_0010120	IPR015421	Pyridoxal phosphate-dependent transferase, major region, subdomain 1
GQ26_0010120	IPR015422	Pyridoxal phosphate-dependent transferase, major region, subdomain 2
GQ26_0010120	IPR015424	Pyridoxal phosphate-dependent transferase
GQ26_0010130	IPR001138	Zn(2)-C6 fungal-type DNA-binding domain
GQ26_0010160	IPR004045	Glutathione S-transferase, N-terminal
GQ26_0010160	IPR004046	Glutathione S-transferase, C-terminal
GQ26_0010160	IPR010987	Glutathione S-transferase, C-terminal-like
GQ26_0010160	IPR012336	Thioredoxin-like fold
GQ26_0010190	IPR001138	Zn(2)-C6 fungal-type DNA-binding domain
GQ26_0010190	IPR007219	Transcription factor domain, fungi
GQ26_0010200	IPR000845	Nucleoside phosphorylase domain
GQ26_0010200	IPR002110	Ankyrin repeat
GQ26_0010200	IPR018017	Nucleoside phosphorylase
GQ26_0010200	IPR020683	Ankyrin repeat-containing domain
GQ26_0010210	IPR004843	Phosphoesterase domain
GQ26_0010210	IPR006186	Serine/threonine-specific protein phosphatase/bis(5-nucleosyl)-tetraphosphatase
GQ26_0010230	IPR007873	Glycosyltransferase, ALG3
GQ26_0010240	IPR001253	Translation initiation factor 1A (eIF-1A)
GQ26_0010240	IPR006196	RNA-binding domain, S1, IF1 type
GQ26_0010240	IPR012340	Nucleic acid-binding, OB-fold
GQ26_0010250	IPR011701	Major facilitator superfamily
GQ26_0010250	IPR016196	Major facilitator superfamily domain, general substrate transporter
GQ26_0010250	IPR020846	Major facilitator superfamily domain
GQ26_0010260	IPR000008	C2 domain
GQ26_0010260	IPR000719	Protein kinase domain
GQ26_0010260	IPR000961	AGC-kinase, C-terminal
GQ26_0010260	IPR002219	Protein kinase C-like, phorbol ester/diacylglycerol binding
GQ26_0010260	IPR002290	Serine/threonine- / dual specificity protein kinase, catalytic domain
GQ26_0010260	IPR008271	Serine/threonine-protein kinase, active site
GQ26_0010260	IPR011009	Protein kinase-like domain
GQ26_0010260	IPR011072	HR1 rho-binding repeat
GQ26_0010260	IPR017441	Protein kinase, ATP binding site
GQ26_0010260	IPR017892	Protein kinase, C-terminal
GQ26_0010270	IPR011989	Armadillo-like helical
GQ26_0010270	IPR016024	Armadillo-type fold
GQ26_0010270	IPR022577	Tubulin-specific chaperone D, C-terminal
GQ26_0010280	IPR000504	RNA recognition motif domain
GQ26_0010280	IPR012677	Nucleotide-binding, alpha-beta plait
GQ26_0010280	IPR024888	U1 small nuclear ribonucleoprotein A/U2 small nuclear ribonucleoprotein B''
GQ26_0010290	IPR002699	ATPase, V1 complex, subunit D
GQ26_0010300	IPR003107	RNA-processing protein, HAT helix
GQ26_0010300	IPR011990	Tetratricopeptide-like helical
GQ26_0010310	IPR000904	Sec7 domain
GQ26_0010310	IPR016024	Armadillo-type fold
GQ26_0010310	IPR023394	Sec7 domain, alpha orthogonal bundle
GQ26_0010320	IPR000219	Dbl homology (DH) domain
GQ26_0010330	IPR011063	tRNA(Ile)-lysidine/2-thiocytidine synthase
GQ26_0010330	IPR012094	Lysidine-tRNA(Ile) synthetase
GQ26_0010330	IPR012795	Lysidine-tRNA(Ile) synthetase, N-terminal
GQ26_0010330	IPR014729	Rossmann-like alpha/beta/alpha sandwich fold
GQ26_0010340	IPR001680	WD40 repeat
GQ26_0010340	IPR015943	WD40/YVTN repeat-like-containing domain
GQ26_0010340	IPR017986	WD40-repeat-containing domain
GQ26_0010340	IPR019775	WD40 repeat, conserved site
GQ26_0010340	IPR020472	G-protein beta WD-40 repeat
GQ26_0010340	IPR021772	Protein of unknown function DUF3337
GQ26_0010350	IPR009327	Protein of unknown function DUF985
GQ26_0010350	IPR011051	RmlC-like cupin domain
GQ26_0010350	IPR014710	RmlC-like jelly roll fold
GQ26_0010360	IPR001680	WD40 repeat
GQ26_0010360	IPR015943	WD40/YVTN repeat-like-containing domain
GQ26_0010360	IPR017986	WD40-repeat-containing domain
GQ26_0010370	IPR003347	JmjC domain
GQ26_0010370	IPR007213	Leucine carboxyl methyltransferase
GQ26_0010370	IPR011043	Galactose oxidase/kelch, beta-propeller
GQ26_0010370	IPR015915	Kelch-type beta propeller
GQ26_0010380	IPR000340	Dual specificity phosphatase, catalytic domain
GQ26_0010380	IPR000387	Protein-tyrosine/Dual specificity phosphatase
GQ26_0010380	IPR016130	Protein-tyrosine phosphatase, active site
GQ26_0010380	IPR020422	Dual specificity phosphatase, subgroup, catalytic domain
GQ26_0010380	IPR024950	Dual specificity phosphatase
GQ26_0010390	IPR002099	DNA mismatch repair protein family
GQ26_0010390	IPR003594	Histidine kinase-like ATPase, ATP-binding domain
GQ26_0010390	IPR011186	DNA mismatch repair protein Mlh1
GQ26_0010390	IPR013507	DNA mismatch repair protein, C-terminal
GQ26_0010390	IPR014721	Ribosomal protein S5 domain 2-type fold, subgroup
GQ26_0010390	IPR020568	Ribosomal protein S5 domain 2-type fold
GQ26_0010400	IPR002015	Proteasome/cyclosome repeat
GQ26_0010400	IPR016024	Armadillo-type fold
GQ26_0010400	IPR016643	26S proteasome regulatory complex, non-ATPase subcomplex, Rpn1 subunit
GQ26_0010410	IPR000687	RIO kinase
GQ26_0010410	IPR011009	Protein kinase-like domain
GQ26_0010410	IPR011991	Winged helix-turn-helix DNA-binding domain
GQ26_0010410	IPR015285	RIO2 kinase, winged helix, N-terminal
GQ26_0010410	IPR018934	RIO-like kinase
GQ26_0010410	IPR018935	RIO kinase, conserved site
GQ26_0010420	IPR012677	Nucleotide-binding, alpha-beta plait
GQ26_0010420	IPR012678	Ribosomal protein L23/L15e core domain
GQ26_0010420	IPR013025	Ribosomal protein L25/L23
GQ26_0010430	IPR003111	Peptidase S16, lon N-terminal
GQ26_0010430	IPR003593	AAA+ ATPase domain
GQ26_0010430	IPR003959	ATPase, AAA-type, core
GQ26_0010430	IPR004815	Lon protease, bacterial/eukaryotic-type
GQ26_0010430	IPR008269	Peptidase S16, Lon C-terminal
GQ26_0010430	IPR014721	Ribosomal protein S5 domain 2-type fold, subgroup
GQ26_0010430	IPR015947	PUA-like domain
GQ26_0010430	IPR020568	Ribosomal protein S5 domain 2-type fold
GQ26_0010430	IPR027065	Lon protease
GQ26_0010430	IPR027417	P-loop containing nucleoside triphosphate hydrolase
GQ26_0010430	IPR027501	Lon protease homologue 2, peroxisomal
GQ26_0010440	IPR000860	Tetrapyrrole biosynthesis, hydroxymethylbilane synthase
GQ26_0010440	IPR022417	Porphobilinogen deaminase, N-terminal
GQ26_0010440	IPR022418	Porphobilinogen deaminase, C-terminal
GQ26_0010440	IPR022419	Porphobilinogen deaminase, dipyrromethane cofactor binding site
GQ26_0010450	IPR007304	TAP42-like protein
GQ26_0010460	IPR000999	Ribonuclease III domain
GQ26_0010460	IPR001650	Helicase, C-terminal
GQ26_0010460	IPR005034	Dicer dimerisation domain
GQ26_0010460	IPR006935	Helicase/UvrB domain
GQ26_0010460	IPR014001	Helicase, superfamily 1/2, ATP-binding domain
GQ26_0010460	IPR027417	P-loop containing nucleoside triphosphate hydrolase
GQ26_0010470	IPR003593	AAA+ ATPase domain
GQ26_0010470	IPR004273	Dynein heavy chain domain
GQ26_0010470	IPR011704	ATPase, dynein-related, AAA domain
GQ26_0010470	IPR013594	Dynein heavy chain, domain-1
GQ26_0010470	IPR013602	Dynein heavy chain, domain-2
GQ26_0010470	IPR024317	Dynein heavy chain, P-loop containing D4 domain
GQ26_0010470	IPR024743	Dynein heavy chain, coiled coil stalk
GQ26_0010470	IPR026983	Dynein heavy chain
GQ26_0010470	IPR027417	P-loop containing nucleoside triphosphate hydrolase
GQ26_0010490	IPR016181	Acyl-CoA N-acyltransferase
GQ26_0010500	IPR013931	Oxidative stress survival, Svf1-like
GQ26_0010500	IPR023374	AttH-like domain
GQ26_0010510	IPR000911	Ribosomal protein L11/L12
GQ26_0010510	IPR006519	Ribosomal protein L11, bacterial-type
GQ26_0010510	IPR020783	Ribosomal protein L11, C-terminal
GQ26_0010510	IPR020784	Ribosomal protein L11, N-terminal
GQ26_0010520	IPR002198	Short-chain dehydrogenase/reductase SDR
GQ26_0010520	IPR002347	Glucose/ribitol dehydrogenase
GQ26_0010520	IPR016040	NAD(P)-binding domain
GQ26_0010550	IPR000719	Protein kinase domain
GQ26_0010550	IPR002290	Serine/threonine- / dual specificity protein kinase, catalytic domain
GQ26_0010550	IPR008271	Serine/threonine-protein kinase, active site
GQ26_0010550	IPR011009	Protein kinase-like domain
GQ26_0010550	IPR017441	Protein kinase, ATP binding site
GQ26_0010570	IPR018108	Mitochondrial substrate/solute carrier
GQ26_0010570	IPR023395	Mitochondrial carrier domain
GQ26_0010580	IPR011992	EF-hand domain pair
GQ26_0010600	IPR001650	Helicase, C-terminal
GQ26_0010600	IPR002464	DNA/RNA helicase, ATP-dependent, DEAH-box type, conserved site
GQ26_0010600	IPR007502	Helicase-associated domain
GQ26_0010600	IPR011545	DNA/RNA helicase, DEAD/DEAH box type, N-terminal
GQ26_0010600	IPR011709	Domain of unknown function DUF1605
GQ26_0010600	IPR014001	Helicase, superfamily 1/2, ATP-binding domain
GQ26_0010600	IPR027417	P-loop containing nucleoside triphosphate hydrolase
GQ26_0010610	IPR007857	Protein arginine N-methyltransferase PRMT5
GQ26_0010610	IPR025799	Protein arginine N-methyltransferase
GQ26_0010620	IPR002110	Ankyrin repeat
GQ26_0010620	IPR004129	Glycerophosphoryl diester phosphodiesterase
GQ26_0010620	IPR004331	SPX, N-terminal
GQ26_0010620	IPR017946	PLC-like phosphodiesterase, TIM beta/alpha-barrel domain
GQ26_0010620	IPR020683	Ankyrin repeat-containing domain
GQ26_0010630	IPR011989	Armadillo-like helical
GQ26_0010630	IPR016024	Armadillo-type fold
GQ26_0010630	IPR024660	UNC-45/Ring assembly protein 3
GQ26_0010640	IPR004600	TFIIH subunit Tfb4/p34
GQ26_0010660	IPR006153	Cation/H+ exchanger
GQ26_0010670	IPR008733	Peroxisomal biogenesis factor 11
GQ26_0010680	IPR005828	General substrate transporter
GQ26_0010680	IPR016196	Major facilitator superfamily domain, general substrate transporter
GQ26_0010680	IPR020846	Major facilitator superfamily domain
GQ26_0010700	IPR000717	Proteasome component (PCI) domain
GQ26_0010700	IPR011991	Winged helix-turn-helix DNA-binding domain
GQ26_0010700	IPR019585	26S proteasome, regulatory subunit Rpn7
GQ26_0010710	IPR004839	Aminotransferase, class I/classII
GQ26_0010710	IPR015421	Pyridoxal phosphate-dependent transferase, major region, subdomain 1
GQ26_0010710	IPR015422	Pyridoxal phosphate-dependent transferase, major region, subdomain 2
GQ26_0010710	IPR015424	Pyridoxal phosphate-dependent transferase
GQ26_0010720	IPR001083	Copper fist DNA-binding
GQ26_0010730	IPR001138	Zn(2)-C6 fungal-type DNA-binding domain
GQ26_0010750	IPR003150	DNA-binding RFX-type winged-helix domain
GQ26_0010750	IPR007087	Zinc finger, C2H2
GQ26_0010750	IPR016024	Armadillo-type fold
GQ26_0010760	IPR018466	Ser-Thr-rich glycosyl-phosphatidyl-inositol-anchored membrane family
GQ26_0010770	IPR002625	Smr protein/MutS2 C-terminal
GQ26_0010770	IPR003892	Ubiquitin system component Cue
GQ26_0010770	IPR009060	UBA-like
GQ26_0010770	IPR013899	Domain of unknown function DUF1771
GQ26_0010780	IPR002579	Peptide methionine sulphoxide reductase MrsB
GQ26_0010780	IPR011057	Mss4-like
GQ26_0010800	IPR001680	WD40 repeat
GQ26_0010800	IPR001806	Small GTPase superfamily
GQ26_0010800	IPR002048	EF-hand domain
GQ26_0010800	IPR003578	Small GTPase superfamily, Rho type
GQ26_0010800	IPR003579	Small GTPase superfamily, Rab type
GQ26_0010800	IPR011992	EF-hand domain pair
GQ26_0010800	IPR013566	EF hand associated, type-1
GQ26_0010800	IPR013567	EF hand associated, type-2
GQ26_0010800	IPR013684	Mitochondrial Rho-like
GQ26_0010800	IPR015943	WD40/YVTN repeat-like-containing domain
GQ26_0010800	IPR017986	WD40-repeat-containing domain
GQ26_0010800	IPR018247	EF-Hand 1, calcium-binding site
GQ26_0010800	IPR020849	Small GTPase superfamily, Ras type
GQ26_0010800	IPR020860	MIRO
GQ26_0010800	IPR021181	Small GTPase superfamily, mitochondrial Rho
GQ26_0010800	IPR027417	P-loop containing nucleoside triphosphate hydrolase
GQ26_0010810	IPR001452	Src homology-3 domain
GQ26_0010810	IPR007461	Ysc84 actin-binding domain
GQ26_0010820	IPR013941	Activator of mitotic machinery Cdc14 phosphatase activation C-terminal
GQ26_0010830	IPR011021	Arrestin-like, N-terminal
GQ26_0010830	IPR011022	Arrestin C-terminal-like domain
GQ26_0010830	IPR014756	Immunoglobulin E-set
GQ26_0010840	IPR001849	Pleckstrin homology domain
GQ26_0010840	IPR011993	Pleckstrin homology-like domain
GQ26_0010850	IPR000182	GNAT domain
GQ26_0010850	IPR016181	Acyl-CoA N-acyltransferase
GQ26_0010870	IPR004360	Glyoxalase/fosfomycin resistance/dioxygenase domain
GQ26_0010870	IPR004361	Glyoxalase I
GQ26_0010870	IPR018146	Glyoxalase I, conserved site
GQ26_0010880	IPR007219	Transcription factor domain, fungi
GQ26_0010890	IPR011701	Major facilitator superfamily
GQ26_0010890	IPR016196	Major facilitator superfamily domain, general substrate transporter
GQ26_0010900	IPR001138	Zn(2)-C6 fungal-type DNA-binding domain
GQ26_0010910	IPR001670	Alcohol dehydrogenase, iron-type
GQ26_0010930	IPR006771	Blastomyces yeast-phase-specific protein
GQ26_0010950	IPR005624	Domain of unknown function DUF336
GQ26_0010960	IPR013126	Heat shock protein 70 family
GQ26_0010960	IPR018181	Heat shock protein 70, conserved site
GQ26_0010970	IPR000795	Elongation factor, GTP-binding domain
GQ26_0010970	IPR004160	Translation elongation factor EFTu/EF1A, C-terminal
GQ26_0010970	IPR004161	Translation elongation factor EFTu/EF1A, domain 2
GQ26_0010970	IPR005225	Small GTP-binding protein domain
GQ26_0010970	IPR009000	Translation protein, beta-barrel domain
GQ26_0010970	IPR009001	Translation elongation factor EF1A/initiation factor IF2gamma, C-terminal
GQ26_0010970	IPR015033	HBS1-like protein, N-terminal
GQ26_0010970	IPR027417	P-loop containing nucleoside triphosphate hydrolase
GQ26_0010980	IPR001394	Ubiquitin carboxyl-terminal hydrolases family 2
GQ26_0010980	IPR006055	Exonuclease
GQ26_0010980	IPR012337	Ribonuclease H-like domain
GQ26_0010980	IPR013520	Exonuclease, RNase T/DNA polymerase III
GQ26_0010980	IPR015943	WD40/YVTN repeat-like-containing domain
GQ26_0010980	IPR017986	WD40-repeat-containing domain
GQ26_0010990	IPR001452	Src homology-3 domain
GQ26_0010990	IPR002014	VHS
GQ26_0010990	IPR008942	ENTH/VHS
GQ26_0010990	IPR018205	VHS subgroup
GQ26_0010990	IPR027423	Class E vacuolar protein-sorting machinery protein HSE1
GQ26_0011000	IPR000095	CRIB domain
GQ26_0011000	IPR000719	Protein kinase domain
GQ26_0011000	IPR002290	Serine/threonine- / dual specificity protein kinase, catalytic domain
GQ26_0011000	IPR008271	Serine/threonine-protein kinase, active site
GQ26_0011000	IPR011009	Protein kinase-like domain
GQ26_0011000	IPR017441	Protein kinase, ATP binding site
GQ26_0011020	IPR004087	K Homology domain
GQ26_0011020	IPR004088	K Homology domain, type 1
GQ26_0011020	IPR018108	Mitochondrial substrate/solute carrier
GQ26_0011020	IPR023395	Mitochondrial carrier domain
GQ26_0011040	IPR002110	Ankyrin repeat
GQ26_0011040	IPR007111	NACHT nucleoside triphosphatase
GQ26_0011040	IPR020683	Ankyrin repeat-containing domain
GQ26_0011050	IPR001199	Cytochrome b5-like heme/steroid binding domain
GQ26_0011060	IPR001394	Ubiquitin carboxyl-terminal hydrolases family 2
GQ26_0011060	IPR001763	Rhodanese-like domain
GQ26_0011060	IPR015063	USP8 dimerisation domain
GQ26_0011070	IPR020683	Ankyrin repeat-containing domain
GQ26_0011080	IPR002014	VHS
GQ26_0011080	IPR003903	Ubiquitin interacting motif
GQ26_0011080	IPR008942	ENTH/VHS
GQ26_0011080	IPR017073	Ubiquitin binding protein, Hrs/VPS27
GQ26_0011080	IPR018205	VHS subgroup
GQ26_0011080	IPR027427	Vacuolar protein sorting-associated protein 27
GQ26_0011100	IPR000210	BTB/POZ-like
GQ26_0011100	IPR000408	Regulator of chromosome condensation, RCC1
GQ26_0011100	IPR002110	Ankyrin repeat
GQ26_0011100	IPR009091	Regulator of chromosome condensation 1/beta-lactamase-inhibitor protein II
GQ26_0011100	IPR011333	BTB/POZ fold
GQ26_0011100	IPR013069	BTB/POZ
GQ26_0011100	IPR020683	Ankyrin repeat-containing domain
GQ26_0011110	IPR018731	Autophagy-related protein 13
GQ26_0011120	IPR001680	WD40 repeat
GQ26_0011120	IPR012580	NUC153
GQ26_0011120	IPR015943	WD40/YVTN repeat-like-containing domain
GQ26_0011120	IPR017986	WD40-repeat-containing domain
GQ26_0011130	IPR009401	Mediator complex, subunit Med13
GQ26_0011130	IPR021643	Mediator complex, subunit Med13, N-terminal, metazoa/fungi
GQ26_0011140	IPR004887	Glutathione synthase, substrate-binding, eukaryotic
GQ26_0011140	IPR005615	Glutathione synthase, eukaryotic
GQ26_0011140	IPR014042	Glutathione synthase, alpha-helical, eukaryotic
GQ26_0011140	IPR014709	Glutathione synthase domain
GQ26_0011140	IPR016185	Pre-ATP-grasp domain
GQ26_0011180	IPR001705	Ribosomal protein L33
GQ26_0011180	IPR011332	Zinc-binding ribosomal protein
GQ26_0011200	IPR000719	Protein kinase domain
GQ26_0011200	IPR002290	Serine/threonine- / dual specificity protein kinase, catalytic domain
GQ26_0011200	IPR008271	Serine/threonine-protein kinase, active site
GQ26_0011200	IPR011009	Protein kinase-like domain
GQ26_0011200	IPR017441	Protein kinase, ATP binding site
GQ26_0011210	IPR001547	Glycoside hydrolase, family 5
GQ26_0011210	IPR013781	Glycoside hydrolase, catalytic domain
GQ26_0011210	IPR017853	Glycoside hydrolase, superfamily
GQ26_0011220	IPR000014	PAS domain
GQ26_0011220	IPR001294	Phytochrome
GQ26_0011220	IPR001789	Signal transduction response regulator, receiver domain
GQ26_0011220	IPR003018	GAF domain
GQ26_0011220	IPR003594	Histidine kinase-like ATPase, ATP-binding domain
GQ26_0011220	IPR003661	Signal transduction histidine kinase EnvZ-like, dimerisation/phosphoacceptor domain
GQ26_0011220	IPR005467	Signal transduction histidine kinase, core
GQ26_0011220	IPR009082	Signal transduction histidine kinase, homodimeric domain
GQ26_0011220	IPR011006	CheY-like superfamily
GQ26_0011220	IPR013515	Phytochrome, central region
GQ26_0011220	IPR013654	PAS fold-2
GQ26_0011220	IPR016132	Phytochrome chromophore attachment domain
GQ26_0011240	IPR000330	SNF2-related
GQ26_0011240	IPR001650	Helicase, C-terminal
GQ26_0011240	IPR014001	Helicase, superfamily 1/2, ATP-binding domain
GQ26_0011240	IPR027417	P-loop containing nucleoside triphosphate hydrolase
GQ26_0011250	IPR003000	Sirtuin family
GQ26_0011250	IPR026590	Sirtuin family, catalytic core domain
GQ26_0011250	IPR026591	Sirtuin family, catalytic core small domain
GQ26_0011260	IPR012349	FMN-binding split barrel
GQ26_0011260	IPR024747	Pyridoxamine 5'-phosphate oxidase-related
GQ26_0011280	IPR000994	Peptidase M24, structural domain
GQ26_0011280	IPR001357	BRCT domain
GQ26_0011280	IPR006572	Zinc finger, DBF-type
GQ26_0011280	IPR007865	Aminopeptidase P N-terminal domain
GQ26_0011280	IPR013939	Regulatory subunit Dfp1/Him1, central region
GQ26_0011290	IPR002110	Ankyrin repeat
GQ26_0011290	IPR010730	Heterokaryon incompatibility
GQ26_0011290	IPR020683	Ankyrin repeat-containing domain
GQ26_0011300	IPR003700	Ketopantoate hydroxymethyltransferase
GQ26_0011300	IPR015813	Pyruvate/Phosphoenolpyruvate kinase-like domain
GQ26_0011310	IPR018555	Protein of unknown function DUF2011
GQ26_0011320	IPR028209	Ragulator complex protein LAMTOR1
GQ26_0011330	IPR000608	Ubiquitin-conjugating enzyme, E2
GQ26_0011330	IPR016135	Ubiquitin-conjugating enzyme/RWD-like
GQ26_0011330	IPR023313	Ubiquitin-conjugating enzyme, active site
GQ26_0011340	IPR007242	Ubiquitin-like protein Atg12
GQ26_0011360	IPR011701	Major facilitator superfamily
GQ26_0011360	IPR016196	Major facilitator superfamily domain, general substrate transporter
GQ26_0011360	IPR020846	Major facilitator superfamily domain
GQ26_0011370	IPR003382	Flavoprotein
GQ26_0011380	IPR002018	Carboxylesterase, type B
GQ26_0011380	IPR019826	Carboxylesterase type B, active site
GQ26_0011390	IPR007292	Nuclear fusion protein, KAR5
GQ26_0011400	IPR000702	Ribosomal protein L6
GQ26_0011400	IPR020040	Ribosomal protein L6, alpha-beta domain
GQ26_0011410	IPR000760	Inositol monophosphatase
GQ26_0011410	IPR006239	3(2),5 -bisphosphate nucleotidase HAL2
GQ26_0011410	IPR020550	Inositol monophosphatase, conserved site
GQ26_0011410	IPR020583	Inositol monophosphatase, metal-binding site
GQ26_0011420	IPR002014	VHS
GQ26_0011420	IPR004152	GAT
GQ26_0011420	IPR008942	ENTH/VHS
GQ26_0011420	IPR018205	VHS subgroup
GQ26_0011460	IPR007245	GPI transamidase component PIG-T
GQ26_0011470	IPR004882	Luc7-related
GQ26_0011480	IPR001965	Zinc finger, PHD-type
GQ26_0011480	IPR003618	Transcription elongation factor S-II, central domain
GQ26_0011480	IPR011011	Zinc finger, FYVE/PHD-type
GQ26_0011480	IPR012921	Spen paralogue and orthologue SPOC, C-terminal
GQ26_0011480	IPR013083	Zinc finger, RING/FYVE/PHD-type
GQ26_0011480	IPR017890	Transcription elongation factor S-IIM
GQ26_0011480	IPR019786	Zinc finger, PHD-type, conserved site
GQ26_0011480	IPR019787	Zinc finger, PHD-finger
GQ26_0011500	IPR001202	WW domain
GQ26_0011500	IPR002713	FF domain
GQ26_0011510	IPR000426	Proteasome alpha-subunit, N-terminal domain
GQ26_0011510	IPR001353	Proteasome, subunit alpha/beta
GQ26_0011510	IPR016050	Proteasome beta-type subunit, conserved site
GQ26_0011510	IPR023332	Proteasome A-type subunit
GQ26_0011530	IPR016040	NAD(P)-binding domain
GQ26_0011540	IPR001433	Oxidoreductase FAD/NAD(P)-binding
GQ26_0011540	IPR001709	Flavoprotein pyridine nucleotide cytochrome reductase
GQ26_0011540	IPR002869	Pyruvate-flavodoxin oxidoreductase, central domain
GQ26_0011540	IPR003097	FAD-binding, type 1
GQ26_0011540	IPR009014	Transketolase, C-terminal/Pyruvate-ferredoxin oxidoreductase, domain II
GQ26_0011540	IPR017927	Ferredoxin reductase-type FAD-binding domain
GQ26_0011540	IPR017938	Riboflavin synthase-like beta-barrel
GQ26_0011540	IPR019752	Pyruvate/ketoisovalerate oxidoreductase, catalytic domain
GQ26_0011540	IPR023173	NADPH-cytochrome p450 reductase, FAD-binding, alpha-helical domain-3
GQ26_0011550	IPR002877	Ribosomal RNA methyltransferase FtsJ domain
GQ26_0011550	IPR015507	Ribosomal RNA large subunit methyltransferase E
GQ26_0011560	IPR000629	RNA helicase, ATP-dependent, DEAD-box, conserved site
GQ26_0011560	IPR001650	Helicase, C-terminal
GQ26_0011560	IPR011545	DNA/RNA helicase, DEAD/DEAH box type, N-terminal
GQ26_0011560	IPR014001	Helicase, superfamily 1/2, ATP-binding domain
GQ26_0011560	IPR014014	RNA helicase, DEAD-box type, Q motif
GQ26_0011560	IPR027417	P-loop containing nucleoside triphosphate hydrolase
GQ26_0011580	IPR001138	Zn(2)-C6 fungal-type DNA-binding domain
GQ26_0011590	IPR001138	Zn(2)-C6 fungal-type DNA-binding domain
GQ26_0011590	IPR007219	Transcription factor domain, fungi
GQ26_0011600	IPR000873	AMP-dependent synthetase/ligase
GQ26_0011600	IPR009081	Acyl carrier protein-like
GQ26_0011600	IPR013120	Male sterility, NAD-binding
GQ26_0011600	IPR016040	NAD(P)-binding domain
GQ26_0011600	IPR020806	Polyketide synthase, phosphopantetheine-binding domain
GQ26_0011600	IPR020845	AMP-binding, conserved site
GQ26_0011610	IPR001126	DNA-repair protein, UmuC-like
GQ26_0011610	IPR001357	BRCT domain
GQ26_0011610	IPR012112	DNA repair protein, Rev1
GQ26_0011610	IPR017961	DNA polymerase, Y-family, little finger domain
GQ26_0011610	IPR017963	DNA-repair protein, UmuC-like, N-terminal
GQ26_0011610	IPR025527	Domain of unknown function DUF4414
GQ26_0011620	IPR001179	Peptidyl-prolyl cis-trans isomerase, FKBP-type, domain
GQ26_0011620	IPR023566	Peptidyl-prolyl cis-trans isomerase, FKBP-type
GQ26_0011620	IPR026257	FK506-binding protein
GQ26_0011630	IPR000719	Protein kinase domain
GQ26_0011630	IPR002290	Serine/threonine- / dual specificity protein kinase, catalytic domain
GQ26_0011630	IPR011009	Protein kinase-like domain
GQ26_0011640	IPR022591	Transcription initiation factor TFIID subunit 1, domain of unknown function
GQ26_0011650	IPR019012	RNA cap guanine-N2 methyltransferase
GQ26_0011660	IPR007583	GRASP55/65
GQ26_0011660	IPR024958	GRASP55/65 PDZ-like domain
GQ26_0011670	IPR019166	Apolipoprotein O
GQ26_0011680	IPR001567	Peptidase M3A/M3B
GQ26_0011680	IPR024077	Neurolysin/Thimet oligopeptidase, domain 2
GQ26_0011680	IPR024079	Metallopeptidase, catalytic domain
GQ26_0011680	IPR024080	Neurolysin/Thimet oligopeptidase, N-terminal
GQ26_0011730	IPR000243	Peptidase T1A, proteasome beta-subunit
GQ26_0011730	IPR001353	Proteasome, subunit alpha/beta
GQ26_0011730	IPR023333	Proteasome B-type subunit
GQ26_0011730	IPR024689	Proteasome beta subunit, C-terminal
GQ26_0011740	IPR015943	WD40/YVTN repeat-like-containing domain
GQ26_0011740	IPR026054	Nuclear pore complex protein
GQ26_0011750	IPR001138	Zn(2)-C6 fungal-type DNA-binding domain
GQ26_0011750	IPR007219	Transcription factor domain, fungi
GQ26_0011760	IPR005746	Thioredoxin
GQ26_0011760	IPR012336	Thioredoxin-like fold
GQ26_0011760	IPR013766	Thioredoxin domain
GQ26_0011760	IPR017937	Thioredoxin, conserved site
GQ26_0011790	IPR004087	K Homology domain
GQ26_0011790	IPR004088	K Homology domain, type 1
GQ26_0011800	IPR015915	Kelch-type beta propeller
GQ26_0011800	IPR025183	Domain of unknown function DUF4110
GQ26_0011810	IPR002129	Pyridoxal phosphate-dependent decarboxylase
GQ26_0011810	IPR015421	Pyridoxal phosphate-dependent transferase, major region, subdomain 1
GQ26_0011810	IPR015422	Pyridoxal phosphate-dependent transferase, major region, subdomain 2
GQ26_0011810	IPR015424	Pyridoxal phosphate-dependent transferase
GQ26_0011810	IPR021115	Pyridoxal-phosphate binding site
GQ26_0011820	IPR000073	Alpha/beta hydrolase fold-1
GQ26_0011820	IPR002410	Peptidase S33
GQ26_0011840	IPR001650	Helicase, C-terminal
GQ26_0011840	IPR002121	HRDC domain
GQ26_0011840	IPR002464	DNA/RNA helicase, ATP-dependent, DEAH-box type, conserved site
GQ26_0011840	IPR004589	DNA helicase, ATP-dependent, RecQ type
GQ26_0011840	IPR010997	HRDC-like
GQ26_0011840	IPR011545	DNA/RNA helicase, DEAD/DEAH box type, N-terminal
GQ26_0011840	IPR011991	Winged helix-turn-helix DNA-binding domain
GQ26_0011840	IPR014001	Helicase, superfamily 1/2, ATP-binding domain
GQ26_0011840	IPR018982	RQC domain
GQ26_0011840	IPR027417	P-loop containing nucleoside triphosphate hydrolase
GQ26_0011850	IPR008532	Domain of unknown function DUF814
GQ26_0011850	IPR008616	Fibronectin-binding A, N-terminal
GQ26_0011850	IPR021846	Protein of unknown function DUF3441
GQ26_0011860	IPR011012	Longin-like domain
GQ26_0011860	IPR022775	AP complex, mu/sigma subunit
GQ26_0011880	IPR000845	Nucleoside phosphorylase domain
GQ26_0011880	IPR001128	Cytochrome P450
GQ26_0011880	IPR001138	Zn(2)-C6 fungal-type DNA-binding domain
GQ26_0011880	IPR002110	Ankyrin repeat
GQ26_0011880	IPR002403	Cytochrome P450, E-class, group IV
GQ26_0011880	IPR020683	Ankyrin repeat-containing domain
GQ26_0011880	IPR027417	P-loop containing nucleoside triphosphate hydrolase
GQ26_0011890	IPR002198	Short-chain dehydrogenase/reductase SDR
GQ26_0011890	IPR002347	Glucose/ribitol dehydrogenase
GQ26_0011890	IPR016040	NAD(P)-binding domain
GQ26_0011910	IPR001128	Cytochrome P450
GQ26_0011920	IPR001197	Ribosomal protein L10e
GQ26_0011920	IPR016180	Ribosomal protein L10e/L16
GQ26_0011920	IPR018255	Ribosomal protein L10e, conserved site
GQ26_0011940	IPR011701	Major facilitator superfamily
GQ26_0011940	IPR016196	Major facilitator superfamily domain, general substrate transporter
GQ26_0011950	IPR001373	Cullin, N-terminal
GQ26_0011950	IPR011991	Winged helix-turn-helix DNA-binding domain
GQ26_0011950	IPR013945	Endoplasmic reticulum, protein Pkr1
GQ26_0011950	IPR014786	Anaphase-promoting complex subunit 2, C-terminal
GQ26_0011950	IPR016158	Cullin homology
GQ26_0011970	IPR000795	Elongation factor, GTP-binding domain
GQ26_0011970	IPR001810	F-box domain
GQ26_0011970	IPR027417	P-loop containing nucleoside triphosphate hydrolase
GQ26_0011980	IPR001163	Ribonucleoprotein LSM domain
GQ26_0011980	IPR006649	Ribonucleoprotein LSM domain, eukaryotic/archaea-type
GQ26_0011980	IPR010920	Like-Sm (LSM) domain
GQ26_0011980	IPR027141	U6 snRNA-associated Sm-like protein LSm4/Small nuclear ribonucleoprotein Sm D1/D3
GQ26_0011990	IPR002052	DNA methylase, N-6 adenine-specific, conserved site
GQ26_0011990	IPR004557	Eukaryotic/archaeal PrmC-related
GQ26_0012000	IPR001650	Helicase, C-terminal
GQ26_0012000	IPR002464	DNA/RNA helicase, ATP-dependent, DEAH-box type, conserved site
GQ26_0012000	IPR007502	Helicase-associated domain
GQ26_0012000	IPR011545	DNA/RNA helicase, DEAD/DEAH box type, N-terminal
GQ26_0012000	IPR011709	Domain of unknown function DUF1605
GQ26_0012000	IPR014001	Helicase, superfamily 1/2, ATP-binding domain
GQ26_0012000	IPR027417	P-loop containing nucleoside triphosphate hydrolase
GQ26_0012020	IPR018108	Mitochondrial substrate/solute carrier
GQ26_0012020	IPR023395	Mitochondrial carrier domain
GQ26_0012040	IPR003593	AAA+ ATPase domain
GQ26_0012040	IPR003959	ATPase, AAA-type, core
GQ26_0012040	IPR027417	P-loop containing nucleoside triphosphate hydrolase
GQ26_0012050	IPR006076	FAD dependent oxidoreductase
GQ26_0012050	IPR017941	Rieske [2Fe-2S] iron-sulphur domain
GQ26_0012060	IPR001680	WD40 repeat
GQ26_0012060	IPR011047	Quinonprotein alcohol dehydrogenase-like superfamily
GQ26_0012060	IPR015943	WD40/YVTN repeat-like-containing domain
GQ26_0012060	IPR017986	WD40-repeat-containing domain
GQ26_0012060	IPR019775	WD40 repeat, conserved site
GQ26_0012060	IPR027417	P-loop containing nucleoside triphosphate hydrolase
GQ26_0012090	IPR011048	Cytochrome cd1-nitrite reductase-like, haem d1 domain
GQ26_0012090	IPR015943	WD40/YVTN repeat-like-containing domain
GQ26_0012090	IPR019405	Lactonase, 7-bladed beta propeller
GQ26_0012100	IPR000120	Amidase
GQ26_0012100	IPR023631	Amidase signature domain
GQ26_0012110	IPR003819	Taurine catabolism dioxygenase TauD/TfdA
GQ26_0012140	IPR016181	Acyl-CoA N-acyltransferase
GQ26_0012150	IPR013889	Karyogamy protein, KAR9
GQ26_0012170	IPR002680	Alternative oxidase
GQ26_0012180	IPR001792	Acylphosphatase-like domain
GQ26_0012180	IPR017968	Acylphosphatase, conserved site
GQ26_0012180	IPR020456	Acylphosphatase
GQ26_0012190	IPR004299	Membrane bound O-acyl transferase, MBOAT
GQ26_0012220	IPR003663	Sugar/inositol transporter
GQ26_0012220	IPR005828	General substrate transporter
GQ26_0012220	IPR005829	Sugar transporter, conserved site
GQ26_0012220	IPR016196	Major facilitator superfamily domain, general substrate transporter
GQ26_0012220	IPR020846	Major facilitator superfamily domain
GQ26_0012230	IPR010497	Epoxide hydrolase, N-terminal
GQ26_0012250	IPR000683	Oxidoreductase, N-terminal
GQ26_0012250	IPR016040	NAD(P)-binding domain
GQ26_0012260	IPR007249	Dopey, N-terminal
GQ26_0012260	IPR016024	Armadillo-type fold
GQ26_0012270	IPR004353	Vacuolar fusion protein MON1
GQ26_0012280	IPR005145	Putative GTP-binding controlling metal-binding domain
GQ26_0012280	IPR006070	YrdC-like domain
GQ26_0012280	IPR010923	tRNA threonylcarbamoyladenosine biosynthesis protein SUA5
GQ26_0012280	IPR017945	DHBP synthase RibB-like alpha/beta domain
GQ26_0012290	IPR000073	Alpha/beta hydrolase fold-1
GQ26_0012290	IPR000639	Epoxide hydrolase-like
GQ26_0012290	IPR010497	Epoxide hydrolase, N-terminal
GQ26_0012290	IPR016292	Epoxide hydrolase
GQ26_0012300	IPR001365	Adenosine/AMP deaminase domain
GQ26_0012300	IPR006330	Adenosine/adenine deaminase
GQ26_0012300	IPR006650	Adenosine/AMP deaminase active site
GQ26_0012310	IPR002023	NADH-quinone oxidoreductase subunit E-like
GQ26_0012310	IPR002678	Ngg1p interacting factor 3, NIF3
GQ26_0012310	IPR012336	Thioredoxin-like fold
GQ26_0012320	IPR000330	SNF2-related
GQ26_0012320	IPR001525	C-5 cytosine methyltransferase
GQ26_0012320	IPR013083	Zinc finger, RING/FYVE/PHD-type
GQ26_0012320	IPR014001	Helicase, superfamily 1/2, ATP-binding domain
GQ26_0012320	IPR017907	Zinc finger, RING-type, conserved site
GQ26_0012320	IPR018117	DNA methylase, C-5 cytosine-specific, active site
GQ26_0012320	IPR020683	Ankyrin repeat-containing domain
GQ26_0012320	IPR026480	Arginine N-methyltransferase 2-like domain
GQ26_0012320	IPR027417	P-loop containing nucleoside triphosphate hydrolase
GQ26_0012330	IPR000163	Prohibitin
GQ26_0012330	IPR001107	Band 7 protein
GQ26_0012340	IPR000504	RNA recognition motif domain
GQ26_0012340	IPR012677	Nucleotide-binding, alpha-beta plait
GQ26_0012340	IPR025742	Cleavage stimulation factor subunit 2, hinge domain
GQ26_0012340	IPR026896	Transcription termination and cleavage factor C-terminal domain
GQ26_0012350	IPR003864	Domain of unknown function DUF221
GQ26_0012350	IPR022257	Protein of unknown function DUF3779, phosphate metabolism
GQ26_0012350	IPR027815	Domain of unknown function DUF4463
GQ26_0012360	IPR001208	Mini-chromosome maintenance, DNA-dependent ATPase
GQ26_0012360	IPR004039	Rubredoxin-type fold
GQ26_0012360	IPR008047	Mini-chromosome maintenance complex protein 4
GQ26_0012360	IPR012340	Nucleic acid-binding, OB-fold
GQ26_0012360	IPR018525	Mini-chromosome maintenance, conserved site
GQ26_0012360	IPR027417	P-loop containing nucleoside triphosphate hydrolase
GQ26_0012360	IPR027925	MCM N-terminal domain
GQ26_0012370	IPR003807	Domain of unknown function DUF202
GQ26_0012370	IPR004331	SPX, N-terminal
GQ26_0012370	IPR018966	VTC domain
GQ26_0012380	IPR007676	Ribophorin I
GQ26_0012390	IPR007342	Pseudouridine-5'-phosphate glycosidase
GQ26_0012390	IPR011611	Carbohydrate kinase PfkB
GQ26_0012410	IPR015865	Riboflavin kinase domain, bacterial/eukaryotic
GQ26_0012410	IPR023465	Riboflavin kinase domain
GQ26_0012410	IPR023468	Riboflavin kinase
GQ26_0012420	IPR005829	Sugar transporter, conserved site
GQ26_0012420	IPR011701	Major facilitator superfamily
GQ26_0012420	IPR016196	Major facilitator superfamily domain, general substrate transporter
GQ26_0012420	IPR020846	Major facilitator superfamily domain
GQ26_0012440	IPR006909	Rad21/Rec8-like protein, C-terminal, eukaryotic
GQ26_0012440	IPR006910	Rad21/Rec8-like protein, N-terminal
GQ26_0012440	IPR023093	Rad21/Rec8-like protein, C-terminal
GQ26_0012450	IPR001757	Cation-transporting P-type ATPase
GQ26_0012450	IPR004014	Cation-transporting P-type ATPase, N-terminal
GQ26_0012450	IPR006068	Cation-transporting P-type ATPase, C-terminal
GQ26_0012450	IPR008250	P-type ATPase, A domain
GQ26_0012450	IPR018303	P-type ATPase, phosphorylation site
GQ26_0012450	IPR023214	HAD-like domain
GQ26_0012450	IPR023298	P-type ATPase, transmembrane domain
GQ26_0012450	IPR023299	P-type ATPase, cytoplasmic domain N
GQ26_0012460	IPR001905	Ammonium transporter
GQ26_0012460	IPR018047	Ammonium transporter, conserved site
GQ26_0012460	IPR024041	Ammonium transporter AmtB-like domain
GQ26_0012480	IPR013167	Conserved oligomeric Golgi complex, subunit 4
GQ26_0012490	IPR003000	Sirtuin family
GQ26_0012490	IPR017328	Sirtuin, class I
GQ26_0012490	IPR026590	Sirtuin family, catalytic core domain
GQ26_0012490	IPR026591	Sirtuin family, catalytic core small domain
GQ26_0012500	IPR001312	Hexokinase
GQ26_0012500	IPR019807	Hexokinase, conserved site
GQ26_0012500	IPR022672	Hexokinase, N-terminal
GQ26_0012500	IPR022673	Hexokinase, C-terminal
GQ26_0012510	IPR001753	Crotonase superfamily
GQ26_0012510	IPR018376	Enoyl-CoA hydratase/isomerase, conserved site
GQ26_0012520	IPR000639	Epoxide hydrolase-like
GQ26_0012530	IPR001563	Peptidase S10, serine carboxypeptidase
GQ26_0012540	IPR002155	Thiolase
GQ26_0012540	IPR016039	Thiolase-like
GQ26_0012550	IPR001680	WD40 repeat
GQ26_0012550	IPR015943	WD40/YVTN repeat-like-containing domain
GQ26_0012550	IPR017986	WD40-repeat-containing domain
GQ26_0012560	IPR022127	Protein of unknown function DUF3661, vaculolar transmembrane
GQ26_0012570	IPR001965	Zinc finger, PHD-type
GQ26_0012570	IPR003347	JmjC domain
GQ26_0012570	IPR011011	Zinc finger, FYVE/PHD-type
GQ26_0012570	IPR013083	Zinc finger, RING/FYVE/PHD-type
GQ26_0012570	IPR019786	Zinc finger, PHD-type, conserved site
GQ26_0012570	IPR019787	Zinc finger, PHD-finger
GQ26_0012580	IPR006091	Acyl-CoA oxidase/dehydrogenase, central domain
GQ26_0012580	IPR009075	Acyl-CoA dehydrogenase/oxidase C-terminal
GQ26_0012580	IPR009100	Acyl-CoA dehydrogenase/oxidase, N-terminal and middle domain
GQ26_0012580	IPR012258	Acyl-CoA oxidase
GQ26_0012580	IPR013786	Acyl-CoA dehydrogenase/oxidase, N-terminal
GQ26_0012590	IPR001138	Zn(2)-C6 fungal-type DNA-binding domain
GQ26_0012600	IPR011701	Major facilitator superfamily
GQ26_0012600	IPR016196	Major facilitator superfamily domain, general substrate transporter
GQ26_0012600	IPR020846	Major facilitator superfamily domain
GQ26_0012610	IPR006151	Quinate/shikimate 5-dehydrogenase/glutamyl-tRNA reductase
GQ26_0012610	IPR013708	Shikimate dehydrogenase substrate binding, N-terminal
GQ26_0012610	IPR016040	NAD(P)-binding domain
GQ26_0012620	IPR009291	Vacuolar protein sorting-associated protein 62
GQ26_0012630	IPR019481	Transcription factor TFIIIC, tau55-related
GQ26_0012650	IPR006096	Glutamate/phenylalanine/leucine/valine dehydrogenase, C-terminal
GQ26_0012650	IPR016040	NAD(P)-binding domain
GQ26_0012650	IPR016210	Glutamate dehydrogenase, NAD-dependent
GQ26_0012670	IPR001648	Ribosomal protein S18
GQ26_0012670	IPR001680	WD40 repeat
GQ26_0012670	IPR015943	WD40/YVTN repeat-like-containing domain
GQ26_0012670	IPR017986	WD40-repeat-containing domain
GQ26_0012670	IPR019775	WD40 repeat, conserved site
GQ26_0012670	IPR023244	Brefeldin A-sensitivity protein 4
GQ26_0012670	IPR024738	Transcriptional coactivator Hfi1/Transcriptional adapter 1
GQ26_0012680	IPR001440	Tetratricopeptide TPR1
GQ26_0012680	IPR003107	RNA-processing protein, HAT helix
GQ26_0012680	IPR010491	PRP1 splicing factor, N-terminal
GQ26_0012680	IPR011990	Tetratricopeptide-like helical
GQ26_0012680	IPR013026	Tetratricopeptide repeat-containing domain
GQ26_0012680	IPR019734	Tetratricopeptide repeat
GQ26_0012680	IPR027108	Pre-mRNA-processing factor 6/Prp1
GQ26_0012690	IPR000195	Rab-GTPase-TBC domain
GQ26_0012700	IPR000504	RNA recognition motif domain
GQ26_0012700	IPR012677	Nucleotide-binding, alpha-beta plait
GQ26_0012710	IPR013947	Mediator complex, subunit Med14
GQ26_0012720	IPR016196	Major facilitator superfamily domain, general substrate transporter
GQ26_0012720	IPR020846	Major facilitator superfamily domain
GQ26_0012720	IPR024671	Autophagy-related protein 22-like
GQ26_0012730	IPR005746	Thioredoxin
GQ26_0012730	IPR005788	Disulphide isomerase
GQ26_0012730	IPR005792	Protein disulphide isomerase
GQ26_0012730	IPR012336	Thioredoxin-like fold
GQ26_0012730	IPR013766	Thioredoxin domain
GQ26_0012730	IPR017937	Thioredoxin, conserved site
GQ26_0012740	IPR002043	Uracil-DNA glycosylase
GQ26_0012740	IPR005122	Uracil-DNA glycosylase-like
GQ26_0012740	IPR018085	Uracil-DNA glycosylase, active site
GQ26_0012760	IPR004000	Actin-related protein
GQ26_0012760	IPR004001	Actin, conserved site
GQ26_0012770	IPR010756	Hepatocellular carcinoma-associated antigen 59
GQ26_0012780	IPR010308	TRP-like family
GQ26_0012790	IPR007185	DNA polymerase alpha/epsilon, subunit B
GQ26_0012800	IPR011990	Tetratricopeptide-like helical
GQ26_0012800	IPR019544	Tetratricopeptide, SHNi-TPR domain
GQ26_0012810	IPR001878	Zinc finger, CCHC-type
GQ26_0012810	IPR002993	Ornithine decarboxylase antizyme
GQ26_0012810	IPR004910	Yippee/Mis18
GQ26_0012810	IPR013083	Zinc finger, RING/FYVE/PHD-type
GQ26_0012810	IPR014891	DWNN domain
GQ26_0012820	IPR006062	Histidine biosynthesis
GQ26_0012820	IPR010139	Imidazole glycerol phosphate synthase, subunit H
GQ26_0012820	IPR011060	Ribulose-phosphate binding barrel
GQ26_0012820	IPR013785	Aldolase-type TIM barrel
GQ26_0012820	IPR014640	Imidazole glycerol phosphate synthase HisHF
GQ26_0012820	IPR017926	Glutamine amidotransferase
GQ26_0012830	IPR002125	CMP/dCMP deaminase, zinc-binding
GQ26_0012830	IPR015517	Cytidine deaminase
GQ26_0012830	IPR016193	Cytidine deaminase-like
GQ26_0012830	IPR027417	P-loop containing nucleoside triphosphate hydrolase
GQ26_0012840	IPR000594	UBA/THIF-type NAD/FAD binding fold
GQ26_0012840	IPR006285	Ubiquitin-like modifier-activating enzyme Atg7
GQ26_0012840	IPR009036	Molybdenum cofactor biosynthesis, MoeB
GQ26_0012840	IPR016040	NAD(P)-binding domain
GQ26_0012850	IPR002877	Ribosomal RNA methyltransferase FtsJ domain
GQ26_0012850	IPR015507	Ribosomal RNA large subunit methyltransferase E
GQ26_0012860	IPR006844	Magnesium transporter protein 1
GQ26_0012860	IPR012336	Thioredoxin-like fold
GQ26_0012860	IPR021149	Oligosaccharyl transferase complex, subunit OST3/OST6
GQ26_0012870	IPR007594	RFT1
GQ26_0012880	IPR000629	RNA helicase, ATP-dependent, DEAD-box, conserved site
GQ26_0012880	IPR001650	Helicase, C-terminal
GQ26_0012880	IPR011545	DNA/RNA helicase, DEAD/DEAH box type, N-terminal
GQ26_0012880	IPR014001	Helicase, superfamily 1/2, ATP-binding domain
GQ26_0012880	IPR027417	P-loop containing nucleoside triphosphate hydrolase
GQ26_0012890	IPR002085	Alcohol dehydrogenase superfamily, zinc-type
GQ26_0012890	IPR011032	GroES (chaperonin 10)-like
GQ26_0012890	IPR013149	Alcohol dehydrogenase, C-terminal
GQ26_0012890	IPR013154	Alcohol dehydrogenase GroES-like
GQ26_0012890	IPR016040	NAD(P)-binding domain
GQ26_0012890	IPR020843	Polyketide synthase, enoylreductase
GQ26_0012900	IPR004365	OB-fold nucleic acid binding domain, AA-tRNA synthetase-type
GQ26_0012900	IPR004591	Replication factor-a protein 1 Rpa1
GQ26_0012900	IPR007199	Replication factor-A protein 1, N-terminal
GQ26_0012900	IPR012340	Nucleic acid-binding, OB-fold
GQ26_0012900	IPR013955	Replication factor A, C-terminal
GQ26_0012910	IPR000449	Ubiquitin-associated domain/translation elongation factor EF-Ts, N-terminal
GQ26_0012910	IPR001394	Ubiquitin carboxyl-terminal hydrolases family 2
GQ26_0012910	IPR001607	Zinc finger, UBP-type
GQ26_0012910	IPR009060	UBA-like
GQ26_0012910	IPR013083	Zinc finger, RING/FYVE/PHD-type
GQ26_0012910	IPR015940	Ubiquitin-associated/translation elongation factor EF1B, N-terminal, eukaryote
GQ26_0012910	IPR016652	Ubiquitinyl hydrolase
GQ26_0012910	IPR018200	Peptidase C19, ubiquitin carboxyl-terminal hydrolase 2, conserved site
GQ26_0012920	IPR007889	DNA binding HTH domain, Psq-type
GQ26_0012920	IPR009057	Homeodomain-like
GQ26_0012950	IPR004875	DDE superfamily endonuclease, CENP-B-like
GQ26_0012960	IPR004875	DDE superfamily endonuclease, CENP-B-like
GQ26_0012960	IPR006600	HTH CenpB-type DNA-binding domain
GQ26_0012970	IPR002156	Ribonuclease H domain
GQ26_0012970	IPR012337	Ribonuclease H-like domain
GQ26_0012980	IPR007187	Nucleoporin, Nup133/Nup155-like, C-terminal
GQ26_0012980	IPR014908	Nucleoporin, Nup133/Nup155-like, N-terminal
GQ26_0012990	IPR001227	Acyl transferase domain
GQ26_0012990	IPR014043	Acyl transferase
GQ26_0012990	IPR016035	Acyl transferase/acyl hydrolase/lysophospholipase
GQ26_0012990	IPR016036	Malonyl-CoA ACP transacylase, ACP-binding
GQ26_0012990	IPR020801	Polyketide synthase, acyl transferase domain
GQ26_0013000	IPR006722	Sedlin
GQ26_0013000	IPR011012	Longin-like domain
GQ26_0013010	IPR006137	NADH:ubiquinone oxidoreductase-like, 20kDa subunit
GQ26_0013010	IPR006138	NADH-ubiquinone oxidoreductase, 20 Kd subunit
GQ26_0013020	IPR002198	Short-chain dehydrogenase/reductase SDR
GQ26_0013020	IPR002347	Glucose/ribitol dehydrogenase
GQ26_0013020	IPR016040	NAD(P)-binding domain
GQ26_0013020	IPR020904	Short-chain dehydrogenase/reductase, conserved site
GQ26_0013030	IPR007151	Mpp10 protein
GQ26_0013030	IPR012173	U3 small nucleolar ribonucleoprotein complex, subunit Mpp10p
GQ26_0013040	IPR019410	Nicotinamide N-methyltransferase-like
GQ26_0013050	IPR013879	Protein of unknown function DUF1761
GQ26_0013060	IPR016813	NADH dehydrogenase [ubiquinone] (complex I), 21kDa subunit, fungi
GQ26_0013070	IPR000866	Alkyl hydroperoxide reductase subunit C/ Thiol specific antioxidant
GQ26_0013070	IPR012336	Thioredoxin-like fold
GQ26_0013080	IPR006797	PRELI/MSF1
GQ26_0013090	IPR004821	Cytidyltransferase-like domain
GQ26_0013090	IPR014729	Rossmann-like alpha/beta/alpha sandwich fold
GQ26_0013110	IPR002109	Glutaredoxin
GQ26_0013110	IPR004480	Monothiol glutaredoxin-related
GQ26_0013110	IPR012336	Thioredoxin-like fold
GQ26_0013120	IPR000537	UbiA prenyltransferase family
GQ26_0013120	IPR006370	4-hydroxybenzoate polyprenyl transferase
GQ26_0013130	IPR003347	JmjC domain
GQ26_0013130	IPR018866	Zinc-finger domain of monoamine-oxidase A repressor R1
GQ26_0013140	IPR014807	Cytochrome oxidase assembly protein 1
GQ26_0013150	IPR000597	Ribosomal protein L3
GQ26_0013150	IPR009000	Translation protein, beta-barrel domain
GQ26_0013150	IPR019926	Ribosomal protein L3, conserved site
GQ26_0013150	IPR019927	Ribosomal protein L3, bacterial/organelle-type
GQ26_0013160	IPR009688	Domain of unknown function DUF1279
GQ26_0013170	IPR002110	Ankyrin repeat
GQ26_0013170	IPR004129	Glycerophosphoryl diester phosphodiesterase
GQ26_0013170	IPR004331	SPX, N-terminal
GQ26_0013170	IPR017946	PLC-like phosphodiesterase, TIM beta/alpha-barrel domain
GQ26_0013170	IPR020683	Ankyrin repeat-containing domain
GQ26_0013210	IPR011701	Major facilitator superfamily
GQ26_0013210	IPR016196	Major facilitator superfamily domain, general substrate transporter
GQ26_0013210	IPR020846	Major facilitator superfamily domain
GQ26_0013230	IPR003439	ABC transporter-like
GQ26_0013230	IPR003593	AAA+ ATPase domain
GQ26_0013230	IPR017871	ABC transporter, conserved site
GQ26_0013230	IPR027417	P-loop containing nucleoside triphosphate hydrolase
GQ26_0013240	IPR003663	Sugar/inositol transporter
GQ26_0013240	IPR005828	General substrate transporter
GQ26_0013240	IPR005829	Sugar transporter, conserved site
GQ26_0013240	IPR016196	Major facilitator superfamily domain, general substrate transporter
GQ26_0013240	IPR020846	Major facilitator superfamily domain
GQ26_0013250	IPR001680	WD40 repeat
GQ26_0013250	IPR015943	WD40/YVTN repeat-like-containing domain
GQ26_0013250	IPR017986	WD40-repeat-containing domain
GQ26_0013250	IPR020472	G-protein beta WD-40 repeat
GQ26_0013270	IPR006939	SNF5/SMARCB1/INI1
GQ26_0013280	IPR000719	Protein kinase domain
GQ26_0013280	IPR002290	Serine/threonine- / dual specificity protein kinase, catalytic domain
GQ26_0013280	IPR005317	Dipeptidyl-peptidase 3
GQ26_0013280	IPR011009	Protein kinase-like domain
GQ26_0013280	IPR011333	BTB/POZ fold
GQ26_0013280	IPR011989	Armadillo-like helical
GQ26_0013280	IPR016024	Armadillo-type fold
GQ26_0013280	IPR018108	Mitochondrial substrate/solute carrier
GQ26_0013280	IPR023395	Mitochondrial carrier domain
GQ26_0013290	IPR003197	Cytochrome b-c1 complex subunit 7
GQ26_0013300	IPR003265	HhH-GPD domain
GQ26_0013300	IPR011257	DNA glycosylase
GQ26_0013300	IPR023170	Helix-turn-helix, base-excision DNA repair, C-terminal
GQ26_0013310	IPR000494	EGF receptor, L domain
GQ26_0013360	IPR005109	Anp1
GQ26_0013370	IPR004147	UbiB domain
GQ26_0013370	IPR011009	Protein kinase-like domain
GQ26_0013380	IPR000719	Protein kinase domain
GQ26_0013380	IPR002290	Serine/threonine- / dual specificity protein kinase, catalytic domain
GQ26_0013380	IPR008271	Serine/threonine-protein kinase, active site
GQ26_0013380	IPR011009	Protein kinase-like domain
GQ26_0013380	IPR011989	Armadillo-like helical
GQ26_0013380	IPR016024	Armadillo-type fold
GQ26_0013390	IPR001645	Folylpolyglutamate synthetase
GQ26_0013390	IPR004101	Mur ligase, C-terminal
GQ26_0013390	IPR013221	Mur ligase, central
GQ26_0013390	IPR018109	Folylpolyglutamate synthetase, conserved site
GQ26_0013400	IPR007934	Alpha-L-arabinofuranosidase B
GQ26_0013400	IPR008985	Concanavalin A-like lectin/glucanases superfamily
GQ26_0013400	IPR013320	Concanavalin A-like lectin/glucanase, subgroup
GQ26_0013400	IPR015289	Alpha-L-arabinofuranosidase B, catalytic
GQ26_0013420	IPR001461	Aspartic peptidase
GQ26_0013420	IPR021109	Aspartic peptidase domain
GQ26_0013440	IPR027417	P-loop containing nucleoside triphosphate hydrolase
GQ26_0013450	IPR000788	Ribonucleotide reductase large subunit, C-terminal
GQ26_0013450	IPR005144	ATP-cone
GQ26_0013450	IPR008926	Ribonucleotide reductase R1 subunit, N-terminal
GQ26_0013450	IPR013346	Ribonucleotide reductase, class I , alpha subunit
GQ26_0013450	IPR013509	Ribonucleotide reductase large subunit, N-terminal
GQ26_0013460	IPR009009	RlpA-like double-psi beta-barrel domain
GQ26_0013460	IPR014733	Barwin-like endoglucanase
GQ26_0013470	IPR011701	Major facilitator superfamily
GQ26_0013470	IPR016196	Major facilitator superfamily domain, general substrate transporter
GQ26_0013490	IPR006095	Glutamate/phenylalanine/leucine/valine dehydrogenase
GQ26_0013490	IPR006096	Glutamate/phenylalanine/leucine/valine dehydrogenase, C-terminal
GQ26_0013490	IPR006097	Glutamate/phenylalanine/leucine/valine dehydrogenase, dimerisation domain
GQ26_0013490	IPR014362	Glutamate dehydrogenase
GQ26_0013490	IPR016040	NAD(P)-binding domain
GQ26_0013490	IPR018170	Aldo/keto reductase, conserved site
GQ26_0013490	IPR020471	Aldo/keto reductase subgroup
GQ26_0013490	IPR023210	NADP-dependent oxidoreductase domain
GQ26_0013510	IPR014801	Mediator complex, subunit Med5, fungi
GQ26_0013560	IPR000651	Ras-like guanine nucleotide exchange factor, N-terminal
GQ26_0013560	IPR001452	Src homology-3 domain
GQ26_0013560	IPR001895	Guanine-nucleotide dissociation stimulator CDC25
GQ26_0013560	IPR008937	Ras guanine nucleotide exchange factor
GQ26_0013560	IPR023578	Ras guanine nucleotide exchange factor, domain
GQ26_0013580	IPR002099	DNA mismatch repair protein family
GQ26_0013580	IPR003594	Histidine kinase-like ATPase, ATP-binding domain
GQ26_0013580	IPR014790	MutL, C-terminal, dimerisation
GQ26_0013590	IPR001765	Carbonic anhydrase
GQ26_0013610	IPR004827	Basic-leucine zipper domain
GQ26_0013620	IPR001841	Zinc finger, RING-type
GQ26_0013620	IPR007527	Zinc finger, SWIM-type
GQ26_0013620	IPR007902	Centromere protein Chl4/mis15/CENP-N
GQ26_0013620	IPR013083	Zinc finger, RING/FYVE/PHD-type
GQ26_0013630	IPR010378	Protein of unknown function DUF974
GQ26_0013640	IPR001194	DENN domain
GQ26_0013640	IPR002219	Protein kinase C-like, phorbol ester/diacylglycerol binding
GQ26_0013640	IPR005112	dDENN domain
GQ26_0013640	IPR005113	uDENN domain
GQ26_0013640	IPR013083	Zinc finger, RING/FYVE/PHD-type
GQ26_0013650	IPR001381	Dehydroquinase class I
GQ26_0013650	IPR013785	Aldolase-type TIM barrel
GQ26_0013660	IPR001395	Aldo/keto reductase
GQ26_0013660	IPR018170	Aldo/keto reductase, conserved site
GQ26_0013660	IPR020471	Aldo/keto reductase subgroup
GQ26_0013660	IPR023210	NADP-dependent oxidoreductase domain
GQ26_0013670	IPR007219	Transcription factor domain, fungi
GQ26_0013680	IPR001199	Cytochrome b5-like heme/steroid binding domain
GQ26_0013690	IPR000504	RNA recognition motif domain
GQ26_0013690	IPR012677	Nucleotide-binding, alpha-beta plait
GQ26_0013700	IPR004579	DNA repair protein rad10
GQ26_0013700	IPR010994	RuvA domain 2-like
GQ26_0013700	IPR011335	Restriction endonuclease type II-like
GQ26_0013720	IPR006634	TRAM/LAG1/CLN8 homology domain
GQ26_0013720	IPR013599	TRAM1-like protein
GQ26_0013720	IPR016439	Longevity assurance, LAG1/LAC1
GQ26_0013750	IPR007513	Uncharacterised protein family SERF
GQ26_0013760	IPR008972	Cupredoxin
GQ26_0013770	IPR010304	Survival motor neuron
GQ26_0013780	IPR000504	RNA recognition motif domain
GQ26_0013780	IPR012677	Nucleotide-binding, alpha-beta plait
GQ26_0013820	IPR002155	Thiolase
GQ26_0013820	IPR016038	Thiolase-like, subgroup
GQ26_0013820	IPR016039	Thiolase-like
GQ26_0013820	IPR020615	Thiolase, acyl-enzyme intermediate active site
GQ26_0013820	IPR020617	Thiolase, C-terminal
GQ26_0013830	IPR018108	Mitochondrial substrate/solute carrier
GQ26_0013830	IPR023395	Mitochondrial carrier domain
GQ26_0013840	IPR004328	BRO1 domain
GQ26_0013840	IPR025304	ALIX V-shaped domain
GQ26_0013850	IPR003347	JmjC domain
GQ26_0013860	IPR007219	Transcription factor domain, fungi
GQ26_0013870	IPR000704	Casein kinase II, regulatory subunit
GQ26_0013870	IPR016149	Casein kinase II, regulatory subunit, alpha-helical
GQ26_0013870	IPR016150	Casein kinase II, regulatory subunit, beta-sheet
GQ26_0013880	IPR004827	Basic-leucine zipper domain
GQ26_0013910	IPR001544	Aminotransferase, class IV
GQ26_0013910	IPR005786	Branched-chain amino acid aminotransferase II
GQ26_0013910	IPR018300	Aminotransferase, class IV, conserved site
GQ26_0013920	IPR000467	G-patch domain
GQ26_0013920	IPR012677	Nucleotide-binding, alpha-beta plait
GQ26_0013930	IPR000608	Ubiquitin-conjugating enzyme, E2
GQ26_0013930	IPR016135	Ubiquitin-conjugating enzyme/RWD-like
GQ26_0013930	IPR023313	Ubiquitin-conjugating enzyme, active site
GQ26_0013930	IPR027230	SUMO-conjugating enzyme Ubc9
GQ26_0013950	IPR000583	Class II glutamine amidotransferase domain
GQ26_0013950	IPR001962	Asparagine synthase
GQ26_0013950	IPR006426	Asparagine synthase, glutamine-hydrolyzing
GQ26_0013950	IPR014729	Rossmann-like alpha/beta/alpha sandwich fold
GQ26_0013950	IPR017932	Glutamine amidotransferase type 2 domain
GQ26_0013960	IPR001925	Porin, eukaryotic type
GQ26_0013960	IPR023614	Porin domain
GQ26_0013960	IPR027246	Eukaryotic porin/Tom40
GQ26_0013970	IPR001623	DnaJ domain
GQ26_0013980	IPR000994	Peptidase M24, structural domain
GQ26_0013980	IPR001714	Peptidase M24, methionine aminopeptidase
GQ26_0013980	IPR002468	Peptidase M24A, methionine aminopeptidase, subfamily 2
GQ26_0013980	IPR005804	Fatty acid desaturase, type 1
GQ26_0013980	IPR011991	Winged helix-turn-helix DNA-binding domain
GQ26_0013980	IPR013866	Sphingolipid delta4-desaturase, N-terminal
GQ26_0013980	IPR018349	Peptidase M24A, methionine aminopeptidase, subfamily 2, binding site
GQ26_0013990	IPR000535	MSP domain
GQ26_0013990	IPR008962	PapD-like
GQ26_0013990	IPR016763	Vesicle-associated membrane protein
GQ26_0014000	IPR000449	Ubiquitin-associated domain/translation elongation factor EF-Ts, N-terminal
GQ26_0014000	IPR001012	UBX
GQ26_0014000	IPR007087	Zinc finger, C2H2
GQ26_0014000	IPR009060	UBA-like
GQ26_0014000	IPR015940	Ubiquitin-associated/translation elongation factor EF1B, N-terminal, eukaryote
GQ26_0014010	IPR004585	DNA recombination/repair protein Rad52
GQ26_0014010	IPR007232	Rad52/22 double-strand break repair protein
GQ26_0014020	IPR013057	Amino acid transporter, transmembrane
GQ26_0014040	IPR001130	TatD family
GQ26_0014040	IPR018228	Deoxyribonuclease, TatD-related, conserved site
GQ26_0014050	IPR000262	FMN-dependent dehydrogenase
GQ26_0014050	IPR001199	Cytochrome b5-like heme/steroid binding domain
GQ26_0014050	IPR012133	Alpha-hydroxy acid dehydrogenase, FMN-dependent
GQ26_0014050	IPR013785	Aldolase-type TIM barrel
GQ26_0014070	IPR003034	SAP domain
GQ26_0014080	IPR000727	Target SNARE coiled-coil domain
GQ26_0014080	IPR006012	Syntaxin/epimorphin, conserved site
GQ26_0014080	IPR010989	t-SNARE
GQ26_0014090	IPR019049	Nucleoporin protein Ndc1-Nup
GQ26_0014100	IPR013640	VPS4-associated protein 1
GQ26_0014130	IPR000340	Dual specificity phosphatase, catalytic domain
GQ26_0014130	IPR000387	Protein-tyrosine/Dual specificity phosphatase
GQ26_0014130	IPR016130	Protein-tyrosine phosphatase, active site
GQ26_0014130	IPR020422	Dual specificity phosphatase, subgroup, catalytic domain
GQ26_0014130	IPR024950	Dual specificity phosphatase
GQ26_0014160	IPR007087	Zinc finger, C2H2
GQ26_0014160	IPR013087	Zinc finger C2H2-type/integrase DNA-binding domain
GQ26_0014170	IPR001461	Aspartic peptidase
GQ26_0014170	IPR001969	Aspartic peptidase, active site
GQ26_0014170	IPR021109	Aspartic peptidase domain
GQ26_0014180	IPR000408	Regulator of chromosome condensation, RCC1
GQ26_0014180	IPR000511	Cytochrome c/c1 haem-lyase
GQ26_0014180	IPR009091	Regulator of chromosome condensation 1/beta-lactamase-inhibitor protein II
GQ26_0014190	IPR005935	Diphosphomevalonate decarboxylase
GQ26_0014190	IPR006204	GHMP kinase N-terminal domain
GQ26_0014190	IPR014721	Ribosomal protein S5 domain 2-type fold, subgroup
GQ26_0014190	IPR020568	Ribosomal protein S5 domain 2-type fold
GQ26_0014200	IPR006849	IKI3
GQ26_0014200	IPR011042	Six-bladed beta-propeller, TolB-like
GQ26_0014210	IPR004202	Cytochrome c oxidase subunit VIIc
GQ26_0014220	IPR001650	Helicase, C-terminal
GQ26_0014220	IPR011545	DNA/RNA helicase, DEAD/DEAH box type, N-terminal
GQ26_0014220	IPR012961	DSH, C-terminal
GQ26_0014220	IPR014001	Helicase, superfamily 1/2, ATP-binding domain
GQ26_0014220	IPR016438	RNA helicase, ATP-dependent, SK12/DOB1
GQ26_0014220	IPR025696	rRNA-processing arch domain
GQ26_0014220	IPR027417	P-loop containing nucleoside triphosphate hydrolase
GQ26_0014230	IPR013868	Tethering factor for nuclear proteasome Cut8/ Sts1
GQ26_0014250	IPR002292	Ornithine/putrescine carbamoyltransferase
GQ26_0014250	IPR006130	Aspartate/ornithine carbamoyltransferase
GQ26_0014250	IPR006131	Aspartate/ornithine carbamoyltransferase, Asp/Orn-binding domain
GQ26_0014250	IPR006132	Aspartate/ornithine carbamoyltransferase, carbamoyl-P binding
GQ26_0014250	IPR025040	Protein of unknown function DUF3984
GQ26_0014260	IPR022185	Protein of unknown function DUF3712
GQ26_0014270	IPR002912	ACT domain
GQ26_0014270	IPR004789	Acetolactate synthase, small subunit
GQ26_0014270	IPR019455	Acetolactate synthase, small subunit, C-terminal
GQ26_0014280	IPR004087	K Homology domain
GQ26_0014280	IPR004088	K Homology domain, type 1
GQ26_0014290	IPR008701	Necrosis inducing protein
GQ26_0014300	IPR001650	Helicase, C-terminal
GQ26_0014300	IPR002885	Pentatricopeptide repeat
GQ26_0014300	IPR004589	DNA helicase, ATP-dependent, RecQ type
GQ26_0014300	IPR011545	DNA/RNA helicase, DEAD/DEAH box type, N-terminal
GQ26_0014300	IPR011991	Winged helix-turn-helix DNA-binding domain
GQ26_0014300	IPR014001	Helicase, superfamily 1/2, ATP-binding domain
GQ26_0014300	IPR027417	P-loop containing nucleoside triphosphate hydrolase
GQ26_0014310	IPR001611	Leucine-rich repeat
GQ26_0014310	IPR003591	Leucine-rich repeat, typical subtype
GQ26_0014310	IPR016939	Mitochondrial ribosomal protein S25
GQ26_0014310	IPR019487	RAM signalling pathway, SOG2
GQ26_0014330	IPR008862	T-complex 11
GQ26_0014340	IPR001140	ABC transporter, transmembrane domain
GQ26_0014340	IPR003439	ABC transporter-like
GQ26_0014340	IPR003593	AAA+ ATPase domain
GQ26_0014340	IPR011527	ABC transporter type 1, transmembrane domain
GQ26_0014340	IPR017871	ABC transporter, conserved site
GQ26_0014340	IPR027417	P-loop containing nucleoside triphosphate hydrolase
GQ26_0014350	IPR001138	Zn(2)-C6 fungal-type DNA-binding domain
GQ26_0014360	IPR011701	Major facilitator superfamily
GQ26_0014360	IPR016196	Major facilitator superfamily domain, general substrate transporter
GQ26_0014360	IPR020846	Major facilitator superfamily domain
GQ26_0014370	IPR001128	Cytochrome P450
GQ26_0014370	IPR002401	Cytochrome P450, E-class, group I
GQ26_0014370	IPR017972	Cytochrome P450, conserved site
GQ26_0014390	IPR011010	DNA breaking-rejoining enzyme, catalytic core
GQ26_0014390	IPR013762	Integrase-like, catalytic core
GQ26_0014390	IPR021842	Protein of unknown function DUF3435
GQ26_0014400	IPR007087	Zinc finger, C2H2
GQ26_0014410	IPR000719	Protein kinase domain
GQ26_0014410	IPR001245	Serine-threonine/tyrosine-protein kinase catalytic domain
GQ26_0014410	IPR002290	Serine/threonine- / dual specificity protein kinase, catalytic domain
GQ26_0014410	IPR011009	Protein kinase-like domain
GQ26_0014430	IPR003593	AAA+ ATPase domain
GQ26_0014430	IPR003959	ATPase, AAA-type, core
GQ26_0014430	IPR014851	BCS1, N-terminal
GQ26_0014430	IPR027243	Mitochondrial chaperone BCS1
GQ26_0014430	IPR027417	P-loop containing nucleoside triphosphate hydrolase
GQ26_0014440	IPR002575	Aminoglycoside phosphotransferase
GQ26_0014440	IPR011009	Protein kinase-like domain
GQ26_0014450	IPR002100	Transcription factor, MADS-box
GQ26_0020010	IPR006771	Blastomyces yeast-phase-specific protein
GQ26_0020020	IPR000845	Nucleoside phosphorylase domain
GQ26_0020020	IPR002110	Ankyrin repeat
GQ26_0020020	IPR018017	Nucleoside phosphorylase
GQ26_0020020	IPR020683	Ankyrin repeat-containing domain
GQ26_0020020	IPR027417	P-loop containing nucleoside triphosphate hydrolase
GQ26_0020040	IPR002671	Ribosomal protein L22e
GQ26_0020050	IPR006055	Exonuclease
GQ26_0020050	IPR012337	Ribonuclease H-like domain
GQ26_0020060	IPR007751	Domain of unknown function DUF676, lipase-like
GQ26_0020070	IPR011333	BTB/POZ fold
GQ26_0020080	IPR006353	HAD-superfamily hydrolase, subfamily IIA, CECR5
GQ26_0020080	IPR006357	HAD-superfamily hydrolase, subfamily IIA
GQ26_0020080	IPR023214	HAD-like domain
GQ26_0020110	IPR000612	Proteolipid membrane potential modulator
GQ26_0020120	IPR000245	V-ATPase proteolipid subunit
GQ26_0020120	IPR002379	V-ATPase proteolipid subunit C-like domain
GQ26_0020120	IPR011555	V-ATPase proteolipid subunit C, eukaryotic
GQ26_0020130	IPR013177	Domain of unknown function DUF1713, mitochondria
GQ26_0020140	IPR001019	Guanine nucleotide binding protein (G-protein), alpha subunit
GQ26_0020140	IPR011025	G protein alpha subunit, helical insertion
GQ26_0020140	IPR027417	P-loop containing nucleoside triphosphate hydrolase
GQ26_0020150	IPR009906	Protein of unknown function DUF1445
GQ26_0020160	IPR005829	Sugar transporter, conserved site
GQ26_0020160	IPR011701	Major facilitator superfamily
GQ26_0020160	IPR016196	Major facilitator superfamily domain, general substrate transporter
GQ26_0020160	IPR020846	Major facilitator superfamily domain
GQ26_0020160	IPR021833	Protein of unknown function DUF3425
GQ26_0020180	IPR011990	Tetratricopeptide-like helical
GQ26_0020180	IPR013026	Tetratricopeptide repeat-containing domain
GQ26_0020200	IPR000675	Cutinase
GQ26_0020210	IPR000254	Cellulose-binding domain, fungal
GQ26_0020210	IPR007112	Expansin/pollen allergen, DPBB domain
GQ26_0020210	IPR007117	Expansin, cellulose-binding-like domain
GQ26_0020210	IPR009009	RlpA-like double-psi beta-barrel domain
GQ26_0020220	IPR006674	HD domain
GQ26_0020220	IPR006675	Uncharacterised domain HDIG
GQ26_0020230	IPR005828	General substrate transporter
GQ26_0020230	IPR016196	Major facilitator superfamily domain, general substrate transporter
GQ26_0020230	IPR020846	Major facilitator superfamily domain
GQ26_0020240	IPR004472	Dethiobiotin synthase BioD
GQ26_0020240	IPR005814	Aminotransferase class-III
GQ26_0020240	IPR015421	Pyridoxal phosphate-dependent transferase, major region, subdomain 1
GQ26_0020240	IPR015422	Pyridoxal phosphate-dependent transferase, major region, subdomain 2
GQ26_0020240	IPR015424	Pyridoxal phosphate-dependent transferase
GQ26_0020240	IPR027417	P-loop containing nucleoside triphosphate hydrolase
GQ26_0020250	IPR001917	Aminotransferase, class-II, pyridoxal-phosphate binding site
GQ26_0020250	IPR004839	Aminotransferase, class I/classII
GQ26_0020250	IPR015421	Pyridoxal phosphate-dependent transferase, major region, subdomain 1
GQ26_0020250	IPR015422	Pyridoxal phosphate-dependent transferase, major region, subdomain 2
GQ26_0020250	IPR015424	Pyridoxal phosphate-dependent transferase
GQ26_0020260	IPR002684	Biotin synthase/Biotin biosynthesis bifunctional protein BioAB
GQ26_0020260	IPR006638	Elongator protein 3/MiaB/NifB
GQ26_0020260	IPR007197	Radical SAM
GQ26_0020260	IPR010722	Biotin and thiamin synthesis-associated domain
GQ26_0020260	IPR013785	Aldolase-type TIM barrel
GQ26_0020260	IPR024177	Biotin synthase
GQ26_0020270	IPR001128	Cytochrome P450
GQ26_0020270	IPR002401	Cytochrome P450, E-class, group I
GQ26_0020270	IPR003819	Taurine catabolism dioxygenase TauD/TfdA
GQ26_0020280	IPR006094	FAD linked oxidase, N-terminal
GQ26_0020280	IPR012951	Berberine/berberine-like
GQ26_0020280	IPR016166	FAD-binding, type 2
GQ26_0020280	IPR016167	FAD-binding, type 2, subdomain 1
GQ26_0020280	IPR016169	CO dehydrogenase flavoprotein-like, FAD-binding, subdomain 2
GQ26_0020290	IPR011146	HIT-like domain
GQ26_0020330	IPR006094	FAD linked oxidase, N-terminal
GQ26_0020330	IPR012951	Berberine/berberine-like
GQ26_0020330	IPR016166	FAD-binding, type 2
GQ26_0020330	IPR016169	CO dehydrogenase flavoprotein-like, FAD-binding, subdomain 2
GQ26_0020340	IPR025714	Methyltransferase domain
GQ26_0020350	IPR025870	Glyoxalase-like domain
GQ26_0020360	IPR011701	Major facilitator superfamily
GQ26_0020360	IPR016196	Major facilitator superfamily domain, general substrate transporter
GQ26_0020360	IPR020846	Major facilitator superfamily domain
GQ26_0020370	IPR018620	Ubiquitin 3 binding protein But2, C-terminal
GQ26_0020390	IPR019371	Uncharacterised domain KxDL
GQ26_0020400	IPR010456	Ribosomal L11 methyltransferase, PrmA
GQ26_0020400	IPR019339	CBF1-interacting co-repressor CIR, N-terminal domain
GQ26_0020400	IPR025799	Protein arginine N-methyltransferase
GQ26_0020410	IPR011989	Armadillo-like helical
GQ26_0020410	IPR013878	Mo25-like
GQ26_0020410	IPR016024	Armadillo-type fold
GQ26_0020420	IPR000195	Rab-GTPase-TBC domain
GQ26_0020430	IPR001128	Cytochrome P450
GQ26_0020430	IPR002401	Cytochrome P450, E-class, group I
GQ26_0020440	IPR002076	GNS1/SUR4 membrane protein
GQ26_0020460	IPR001411	Tetracycline resistance protein TetB/drug resistance transporter
GQ26_0020460	IPR011701	Major facilitator superfamily
GQ26_0020460	IPR016196	Major facilitator superfamily domain, general substrate transporter
GQ26_0020460	IPR020846	Major facilitator superfamily domain
GQ26_0020480	IPR002110	Ankyrin repeat
GQ26_0020480	IPR002710	Dilute
GQ26_0020480	IPR018444	Dil domain
GQ26_0020480	IPR020683	Ankyrin repeat-containing domain
GQ26_0020490	IPR000651	Ras-like guanine nucleotide exchange factor, N-terminal
GQ26_0020490	IPR001895	Guanine-nucleotide dissociation stimulator CDC25
GQ26_0020490	IPR008937	Ras guanine nucleotide exchange factor
GQ26_0020490	IPR023578	Ras guanine nucleotide exchange factor, domain
GQ26_0020500	IPR000718	Peptidase M13
GQ26_0020500	IPR003480	Transferase
GQ26_0020500	IPR008753	Peptidase M13, N-terminal domain
GQ26_0020500	IPR018497	Peptidase M13, C-terminal domain
GQ26_0020500	IPR023213	Chloramphenicol acetyltransferase-like domain
GQ26_0020500	IPR024079	Metallopeptidase, catalytic domain
GQ26_0020520	IPR016196	Major facilitator superfamily domain, general substrate transporter
GQ26_0020530	IPR000322	Glycoside hydrolase, family 31
GQ26_0020530	IPR002044	Carbohydrate binding module family 20
GQ26_0020530	IPR011013	Galactose mutarotase-like domain
GQ26_0020530	IPR013783	Immunoglobulin-like fold
GQ26_0020530	IPR013784	Carbohydrate-binding-like fold
GQ26_0020530	IPR017853	Glycoside hydrolase, superfamily
GQ26_0020530	IPR025887	Glycoside hydrolase family 31, N-terminal domain
GQ26_0020540	IPR001077	O-methyltransferase, family 2
GQ26_0020540	IPR011991	Winged helix-turn-helix DNA-binding domain
GQ26_0020540	IPR016461	Caffeate O-methyltransferase (COMT) family
GQ26_0020560	IPR002938	Monooxygenase, FAD-binding
GQ26_0020560	IPR003042	Aromatic-ring hydroxylase-like
GQ26_0020580	IPR000169	Cysteine peptidase, cysteine active site
GQ26_0020580	IPR004134	Peptidase C1B, bleomycin hydrolase
GQ26_0020590	IPR011701	Major facilitator superfamily
GQ26_0020590	IPR016196	Major facilitator superfamily domain, general substrate transporter
GQ26_0020600	IPR001544	Aminotransferase, class IV
GQ26_0020600	IPR007219	Transcription factor domain, fungi
GQ26_0020610	IPR001752	Kinesin, motor domain
GQ26_0020610	IPR019821	Kinesin, motor region, conserved site
GQ26_0020610	IPR027417	P-loop containing nucleoside triphosphate hydrolase
GQ26_0020610	IPR027640	Kinesin-like protein
GQ26_0020620	IPR000608	Ubiquitin-conjugating enzyme, E2
GQ26_0020620	IPR016135	Ubiquitin-conjugating enzyme/RWD-like
GQ26_0020620	IPR023313	Ubiquitin-conjugating enzyme, active site
GQ26_0020630	IPR002155	Thiolase
GQ26_0020630	IPR016038	Thiolase-like, subgroup
GQ26_0020630	IPR016039	Thiolase-like
GQ26_0020630	IPR020610	Thiolase, active site
GQ26_0020630	IPR020613	Thiolase, conserved site
GQ26_0020630	IPR020615	Thiolase, acyl-enzyme intermediate active site
GQ26_0020630	IPR020616	Thiolase, N-terminal
GQ26_0020630	IPR020617	Thiolase, C-terminal
GQ26_0020640	IPR026051	Asparagine-linked glycosylation protein 1-like
GQ26_0020650	IPR002524	Cation efflux protein
GQ26_0020650	IPR027469	Cation efflux protein transmembrane domain
GQ26_0020660	IPR024761	Transcription factor IIIC, 90kDa subunit, N-terminal
GQ26_0020660	IPR024764	Transcription factor IIIC, putative zinc-finger
GQ26_0020670	IPR000608	Ubiquitin-conjugating enzyme, E2
GQ26_0020670	IPR016135	Ubiquitin-conjugating enzyme/RWD-like
GQ26_0020670	IPR023313	Ubiquitin-conjugating enzyme, active site
GQ26_0020690	IPR002575	Aminoglycoside phosphotransferase
GQ26_0020690	IPR011009	Protein kinase-like domain
GQ26_0020700	IPR001138	Zn(2)-C6 fungal-type DNA-binding domain
GQ26_0020700	IPR007219	Transcription factor domain, fungi
GQ26_0020710	IPR000306	FYVE zinc finger
GQ26_0020710	IPR001841	Zinc finger, RING-type
GQ26_0020710	IPR011011	Zinc finger, FYVE/PHD-type
GQ26_0020710	IPR013083	Zinc finger, RING/FYVE/PHD-type
GQ26_0020710	IPR017455	Zinc finger, FYVE-related
GQ26_0020730	IPR000504	RNA recognition motif domain
GQ26_0020730	IPR000571	Zinc finger, CCCH-type
GQ26_0020730	IPR009145	U2 auxiliary factor small subunit
GQ26_0020730	IPR012677	Nucleotide-binding, alpha-beta plait
GQ26_0020740	IPR000120	Amidase
GQ26_0020740	IPR015830	Amidase, fungi
GQ26_0020740	IPR023631	Amidase signature domain
GQ26_0020750	IPR002198	Short-chain dehydrogenase/reductase SDR
GQ26_0020750	IPR002347	Glucose/ribitol dehydrogenase
GQ26_0020750	IPR016040	NAD(P)-binding domain
GQ26_0020760	IPR001138	Zn(2)-C6 fungal-type DNA-binding domain
GQ26_0020780	IPR006600	HTH CenpB-type DNA-binding domain
GQ26_0020780	IPR009057	Homeodomain-like
GQ26_0020790	IPR001248	Permease, cytosine/purines, uracil, thiamine, allantoin
GQ26_0020800	IPR001128	Cytochrome P450
GQ26_0020800	IPR007219	Transcription factor domain, fungi
GQ26_0020810	IPR001128	Cytochrome P450
GQ26_0020810	IPR002403	Cytochrome P450, E-class, group IV
GQ26_0020820	IPR001137	Glycoside hydrolase, family 11
GQ26_0020820	IPR008985	Concanavalin A-like lectin/glucanases superfamily
GQ26_0020820	IPR013319	Glycoside hydrolase, family 11/12
GQ26_0020830	IPR002293	Amino acid/polyamine transporter I
GQ26_0020830	IPR004841	Amino acid permease/ SLC12A domain
GQ26_0020840	IPR015813	Pyruvate/Phosphoenolpyruvate kinase-like domain
GQ26_0020860	IPR002938	Monooxygenase, FAD-binding
GQ26_0020860	IPR003042	Aromatic-ring hydroxylase-like
GQ26_0020870	IPR000073	Alpha/beta hydrolase fold-1
GQ26_0020870	IPR013595	Peptidase S33 tripeptidyl aminopeptidase-like, C-terminal
GQ26_0020880	IPR009009	RlpA-like double-psi beta-barrel domain
GQ26_0020900	IPR000782	FAS1 domain
GQ26_0020940	IPR001138	Zn(2)-C6 fungal-type DNA-binding domain
GQ26_0020960	IPR000537	UbiA prenyltransferase family
GQ26_0020980	IPR007361	Protein of unknown function DUF427
GQ26_0020990	IPR008906	HAT dimerisation domain, C-terminal
GQ26_0020990	IPR012337	Ribonuclease H-like domain
GQ26_0021000	IPR012901	N2227-like
GQ26_0021020	IPR019268	Protein of unknown function DUF2278
GQ26_0021030	IPR011701	Major facilitator superfamily
GQ26_0021030	IPR016196	Major facilitator superfamily domain, general substrate transporter
GQ26_0021030	IPR020846	Major facilitator superfamily domain
GQ26_0021040	IPR009009	RlpA-like double-psi beta-barrel domain
GQ26_0021040	IPR014733	Barwin-like endoglucanase
GQ26_0021050	IPR002293	Amino acid/polyamine transporter I
GQ26_0021050	IPR004840	Amino acid permease, conserved site
GQ26_0021050	IPR004841	Amino acid permease/ SLC12A domain
GQ26_0021060	IPR001870	B30.2/SPRY domain
GQ26_0021060	IPR002110	Ankyrin repeat
GQ26_0021060	IPR003877	SPla/RYanodine receptor SPRY
GQ26_0021060	IPR008985	Concanavalin A-like lectin/glucanases superfamily
GQ26_0021060	IPR018355	SPla/RYanodine receptor subgroup
GQ26_0021060	IPR020683	Ankyrin repeat-containing domain
GQ26_0021070	IPR000209	Peptidase S8/S53 domain
GQ26_0021070	IPR015500	Peptidase S8, subtilisin-related
GQ26_0021070	IPR020683	Ankyrin repeat-containing domain
GQ26_0021080	IPR006047	Glycosyl hydrolase, family 13, catalytic domain
GQ26_0021080	IPR006589	Glycosyl hydrolase, family 13, subfamily, catalytic domain
GQ26_0021080	IPR013776	Alpha-amylase, thermostable
GQ26_0021080	IPR013780	Glycosyl hydrolase, family 13, all-beta
GQ26_0021080	IPR013781	Glycoside hydrolase, catalytic domain
GQ26_0021080	IPR015902	Glycoside hydrolase, family 13
GQ26_0021080	IPR017853	Glycoside hydrolase, superfamily
GQ26_0021100	IPR002067	Mitochondrial carrier protein
GQ26_0021100	IPR018108	Mitochondrial substrate/solute carrier
GQ26_0021100	IPR023395	Mitochondrial carrier domain
GQ26_0021110	IPR000120	Amidase
GQ26_0021110	IPR015830	Amidase, fungi
GQ26_0021110	IPR020556	Amidase, conserved site
GQ26_0021110	IPR023631	Amidase signature domain
GQ26_0021140	IPR001128	Cytochrome P450
GQ26_0021140	IPR002974	Cytochrome P450, E-class, CYP52
GQ26_0021140	IPR017972	Cytochrome P450, conserved site
GQ26_0021150	IPR021765	Protein of unknown function DUF3328
GQ26_0021210	IPR002198	Short-chain dehydrogenase/reductase SDR
GQ26_0021210	IPR002347	Glucose/ribitol dehydrogenase
GQ26_0021210	IPR016040	NAD(P)-binding domain
GQ26_0021220	IPR000182	GNAT domain
GQ26_0021220	IPR016181	Acyl-CoA N-acyltransferase
GQ26_0021230	IPR002934	Nucleotidyl transferase domain
GQ26_0021230	IPR007010	Poly(A) polymerase, RNA-binding domain
GQ26_0021230	IPR007012	Poly(A) polymerase, central domain
GQ26_0021230	IPR011068	Nucleotidyltransferase, class I, C-terminal-like
GQ26_0021230	IPR014492	Poly(A) polymerase
GQ26_0021250	IPR001138	Zn(2)-C6 fungal-type DNA-binding domain
GQ26_0021250	IPR007219	Transcription factor domain, fungi
GQ26_0021260	IPR019436	Steryl acetyl hydrolase
GQ26_0021270	IPR009992	15-O-acetyltransferase Tri3
GQ26_0021280	IPR002563	Flavin reductase-like, FMN-binding
GQ26_0021280	IPR012349	FMN-binding split barrel
GQ26_0021300	IPR001327	Pyridine nucleotide-disulphide oxidoreductase, NAD-binding domain
GQ26_0021300	IPR013027	FAD-dependent pyridine nucleotide-disulphide oxidoreductase
GQ26_0021300	IPR023753	Pyridine nucleotide-disulphide oxidoreductase, FAD/NAD(P)-binding domain
GQ26_0021310	IPR003779	Carboxymuconolactone decarboxylase
GQ26_0021330	IPR000504	RNA recognition motif domain
GQ26_0021330	IPR012677	Nucleotide-binding, alpha-beta plait
GQ26_0021370	IPR007194	Transport protein particle (TRAPP) component
GQ26_0021370	IPR016721	TRAPP I complex, Bet3
GQ26_0021370	IPR024096	NO signalling/Golgi transport ligand-binding domain
GQ26_0021380	IPR001680	WD40 repeat
GQ26_0021380	IPR015943	WD40/YVTN repeat-like-containing domain
GQ26_0021380	IPR017986	WD40-repeat-containing domain
GQ26_0021380	IPR019775	WD40 repeat, conserved site
GQ26_0021380	IPR020472	G-protein beta WD-40 repeat
GQ26_0021400	IPR006992	Amidohydrolase 2
GQ26_0021410	IPR018820	Brefeldin A sensitivity protein-related, domain of unknown function DUF2421
GQ26_0021410	IPR018823	Domain of unknown function DUF2422
GQ26_0021420	IPR001976	Ribosomal protein S24e
GQ26_0021420	IPR012677	Nucleotide-binding, alpha-beta plait
GQ26_0021420	IPR012678	Ribosomal protein L23/L15e core domain
GQ26_0021420	IPR018098	Ribosomal S24e conserved site
GQ26_0021430	IPR019410	Nicotinamide N-methyltransferase-like
GQ26_0021450	IPR001623	DnaJ domain
GQ26_0021460	IPR013175	INO80 complex, subunit Ies4
GQ26_0021470	IPR001870	B30.2/SPRY domain
GQ26_0021470	IPR003877	SPla/RYanodine receptor SPRY
GQ26_0021470	IPR006594	LisH dimerisation motif
GQ26_0021470	IPR006595	CTLH, C-terminal LisH motif
GQ26_0021470	IPR008985	Concanavalin A-like lectin/glucanases superfamily
GQ26_0021470	IPR011032	GroES (chaperonin 10)-like
GQ26_0021470	IPR013144	CRA domain
GQ26_0021470	IPR013149	Alcohol dehydrogenase, C-terminal
GQ26_0021470	IPR016040	NAD(P)-binding domain
GQ26_0021470	IPR018355	SPla/RYanodine receptor subgroup
GQ26_0021470	IPR020843	Polyketide synthase, enoylreductase
GQ26_0021470	IPR024964	CTLH/CRA C-terminal to LisH motif domain
GQ26_0021470	IPR027713	Ran-binding protein 9/10/Protein Ssh4
GQ26_0021490	IPR001327	Pyridine nucleotide-disulphide oxidoreductase, NAD-binding domain
GQ26_0021490	IPR004099	Pyridine nucleotide-disulphide oxidoreductase, dimerisation domain
GQ26_0021490	IPR013027	FAD-dependent pyridine nucleotide-disulphide oxidoreductase
GQ26_0021490	IPR016156	FAD/NAD-linked reductase, dimerisation domain
GQ26_0021490	IPR017941	Rieske [2Fe-2S] iron-sulphur domain
GQ26_0021490	IPR023753	Pyridine nucleotide-disulphide oxidoreductase, FAD/NAD(P)-binding domain
GQ26_0021530	IPR005124	Vacuolar (H+)-ATPase G subunit
GQ26_0021540	IPR021622	Afadin/alpha-actinin-binding
GQ26_0021550	IPR001810	F-box domain
GQ26_0021550	IPR011990	Tetratricopeptide-like helical
GQ26_0021550	IPR013026	Tetratricopeptide repeat-containing domain
GQ26_0021560	IPR000898	Indoleamine 2,3-dioxygenase
GQ26_0021580	IPR002562	3'-5' exonuclease domain
GQ26_0021580	IPR012337	Ribonuclease H-like domain
GQ26_0021590	IPR011502	Nucleoporin Nup85-like
GQ26_0021620	IPR001466	Beta-lactamase-related
GQ26_0021620	IPR012338	Beta-lactamase/transpeptidase-like
GQ26_0021620	IPR021860	Peptidase S12, Pab87-related, C-terminal
GQ26_0021630	IPR014756	Immunoglobulin E-set
GQ26_0021640	IPR007120	DNA-directed RNA polymerase, subunit 2, domain 6
GQ26_0021640	IPR007121	RNA polymerase, beta subunit, conserved site
GQ26_0021640	IPR007641	RNA polymerase Rpb2, domain 7
GQ26_0021640	IPR007642	RNA polymerase Rpb2, domain 2
GQ26_0021640	IPR007644	RNA polymerase, beta subunit, protrusion
GQ26_0021640	IPR007645	RNA polymerase Rpb2, domain 3
GQ26_0021640	IPR007646	RNA polymerase Rpb2, domain 4
GQ26_0021640	IPR007647	RNA polymerase Rpb2, domain 5
GQ26_0021640	IPR014724	RNA polymerase Rpb2, OB-fold
GQ26_0021640	IPR015712	DNA-directed RNA polymerase, subunit 2
GQ26_0021650	IPR000225	Armadillo
GQ26_0021650	IPR011989	Armadillo-like helical
GQ26_0021650	IPR013180	Beta-catenin-like protein 1, N-terminal
GQ26_0021650	IPR016024	Armadillo-type fold
GQ26_0021670	IPR012340	Nucleic acid-binding, OB-fold
GQ26_0021680	IPR000277	Cys/Met metabolism, pyridoxal phosphate-dependent enzyme
GQ26_0021680	IPR015421	Pyridoxal phosphate-dependent transferase, major region, subdomain 1
GQ26_0021680	IPR015422	Pyridoxal phosphate-dependent transferase, major region, subdomain 2
GQ26_0021680	IPR015424	Pyridoxal phosphate-dependent transferase
GQ26_0021690	IPR012675	Beta-grasp domain
GQ26_0021690	IPR016155	Molybdopterin synthase/thiamin biosynthesis sulphur carrier, beta-grasp
GQ26_0021720	IPR010308	TRP-like family
GQ26_0021730	IPR002067	Mitochondrial carrier protein
GQ26_0021730	IPR018108	Mitochondrial substrate/solute carrier
GQ26_0021730	IPR023395	Mitochondrial carrier domain
GQ26_0021750	IPR001128	Cytochrome P450
GQ26_0021750	IPR002401	Cytochrome P450, E-class, group I
GQ26_0021750	IPR017972	Cytochrome P450, conserved site
GQ26_0021760	IPR001138	Zn(2)-C6 fungal-type DNA-binding domain
GQ26_0021760	IPR007219	Transcription factor domain, fungi
GQ26_0021770	IPR002818	ThiJ/PfpI
GQ26_0021780	IPR000209	Peptidase S8/S53 domain
GQ26_0021780	IPR009020	Proteinase inhibitor, propeptide
GQ26_0021780	IPR015366	Peptidase S53, propeptide
GQ26_0021790	IPR013831	SGNH hydrolase-type esterase domain
GQ26_0021800	IPR002575	Aminoglycoside phosphotransferase
GQ26_0021800	IPR011009	Protein kinase-like domain
GQ26_0021810	IPR008928	Six-hairpin glycosidase-like
GQ26_0021810	IPR014870	Domain of unknown function DUF1793
GQ26_0021820	IPR009009	RlpA-like double-psi beta-barrel domain
GQ26_0021820	IPR010829	Cerato-platanin
GQ26_0021830	IPR007146	Sas10/Utp3/C1D
GQ26_0021840	IPR004240	Nonaspanin (TM9SF)
GQ26_0021850	IPR016040	NAD(P)-binding domain
GQ26_0021860	IPR001125	Recoverin like
GQ26_0021860	IPR002048	EF-hand domain
GQ26_0021860	IPR011992	EF-hand domain pair
GQ26_0021860	IPR018247	EF-Hand 1, calcium-binding site
GQ26_0021880	IPR000719	Protein kinase domain
GQ26_0021880	IPR002290	Serine/threonine- / dual specificity protein kinase, catalytic domain
GQ26_0021880	IPR008271	Serine/threonine-protein kinase, active site
GQ26_0021880	IPR011009	Protein kinase-like domain
GQ26_0021880	IPR017441	Protein kinase, ATP binding site
GQ26_0021880	IPR020636	Calcium/calmodulin-dependent/calcium-dependent protein kinase
GQ26_0021890	IPR001619	Sec1-like protein
GQ26_0021890	IPR027121	Vacuolar protein sorting-associated protein 33
GQ26_0021890	IPR027482	Sec1-like, domain 2
GQ26_0021900	IPR000727	Target SNARE coiled-coil domain
GQ26_0021950	IPR017210	Uncharacterised conserved protein UCP037464, actin patch protein 1
GQ26_0021950	IPR019236	Domain of unknown function DUF2183
GQ26_0021990	IPR001138	Zn(2)-C6 fungal-type DNA-binding domain
GQ26_0022000	IPR011701	Major facilitator superfamily
GQ26_0022000	IPR016196	Major facilitator superfamily domain, general substrate transporter
GQ26_0022000	IPR020846	Major facilitator superfamily domain
GQ26_0022010	IPR004601	UV-endonuclease UvdE
GQ26_0022010	IPR013022	Xylose isomerase-like, TIM barrel domain
GQ26_0022030	IPR011431	Protein trafficking Pga2
GQ26_0022040	IPR011040	Sialidases
GQ26_0022050	IPR009080	Aminoacyl-tRNA synthetase, class 1a, anticodon-binding
GQ26_0022050	IPR014729	Rossmann-like alpha/beta/alpha sandwich fold
GQ26_0022050	IPR014758	Methionyl-tRNA synthetase
GQ26_0022050	IPR015413	Methionyl/Leucyl tRNA synthetase
GQ26_0022060	IPR011050	Pectin lyase fold/virulence factor
GQ26_0022060	IPR012334	Pectin lyase fold
GQ26_0022060	IPR024429	Endosialidase, N-terminal extension domain
GQ26_0022080	IPR009072	Histone-fold
GQ26_0022100	IPR001395	Aldo/keto reductase
GQ26_0022100	IPR023210	NADP-dependent oxidoreductase domain
GQ26_0022110	IPR002871	NIF system FeS cluster assembly, NifU, N-terminal
GQ26_0022110	IPR011339	ISC system FeS cluster assembly, IscU scaffold
GQ26_0022120	IPR003439	ABC transporter-like
GQ26_0022120	IPR003593	AAA+ ATPase domain
GQ26_0022120	IPR010929	CDR ABC transporter
GQ26_0022120	IPR013525	ABC-2 type transporter
GQ26_0022120	IPR017871	ABC transporter, conserved site
GQ26_0022120	IPR027417	P-loop containing nucleoside triphosphate hydrolase
GQ26_0022130	IPR001312	Hexokinase
GQ26_0022130	IPR022673	Hexokinase, C-terminal
GQ26_0022140	IPR001810	F-box domain
GQ26_0022150	IPR021054	Cell wall galactomannoprotein
GQ26_0022190	IPR001138	Zn(2)-C6 fungal-type DNA-binding domain
GQ26_0022190	IPR007219	Transcription factor domain, fungi
GQ26_0022200	IPR000289	Ribosomal protein S28e
GQ26_0022200	IPR012340	Nucleic acid-binding, OB-fold
GQ26_0022220	IPR021054	Cell wall galactomannoprotein
GQ26_0022230	IPR021858	Protein of unknown function DUF3468
GQ26_0022240	IPR002198	Short-chain dehydrogenase/reductase SDR
GQ26_0022240	IPR002347	Glucose/ribitol dehydrogenase
GQ26_0022240	IPR016040	NAD(P)-binding domain
GQ26_0022240	IPR020904	Short-chain dehydrogenase/reductase, conserved site
GQ26_0022250	IPR001354	Mandelate racemase/muconate lactonizing enzyme
GQ26_0022250	IPR013341	Mandelate racemase/muconate lactonizing enzyme, N-terminal
GQ26_0022250	IPR013342	Mandelate racemase/muconate lactonizing enzyme, C-terminal
GQ26_0022250	IPR018110	Mandelate racemase/muconate lactonizing enzyme, conserved site
GQ26_0022260	IPR002220	DapA-like
GQ26_0022260	IPR013785	Aldolase-type TIM barrel
GQ26_0022270	IPR002589	Macro domain
GQ26_0022270	IPR017956	AT hook, DNA-binding motif
GQ26_0022270	IPR020478	AT hook-like
GQ26_0022280	IPR011701	Major facilitator superfamily
GQ26_0022280	IPR016196	Major facilitator superfamily domain, general substrate transporter
GQ26_0022280	IPR020846	Major facilitator superfamily domain
GQ26_0022290	IPR000845	Nucleoside phosphorylase domain
GQ26_0022290	IPR002182	NB-ARC
GQ26_0022290	IPR005828	General substrate transporter
GQ26_0022290	IPR007112	Expansin/pollen allergen, DPBB domain
GQ26_0022290	IPR007117	Expansin, cellulose-binding-like domain
GQ26_0022290	IPR009009	RlpA-like double-psi beta-barrel domain
GQ26_0022290	IPR011990	Tetratricopeptide-like helical
GQ26_0022290	IPR013026	Tetratricopeptide repeat-containing domain
GQ26_0022290	IPR014733	Barwin-like endoglucanase
GQ26_0022290	IPR016196	Major facilitator superfamily domain, general substrate transporter
GQ26_0022290	IPR019734	Tetratricopeptide repeat
GQ26_0022290	IPR020846	Major facilitator superfamily domain
GQ26_0022290	IPR027417	P-loop containing nucleoside triphosphate hydrolase
GQ26_0022300	IPR002575	Aminoglycoside phosphotransferase
GQ26_0022300	IPR011009	Protein kinase-like domain
GQ26_0022320	IPR000845	Nucleoside phosphorylase domain
GQ26_0022320	IPR018017	Nucleoside phosphorylase
GQ26_0022330	IPR003593	AAA+ ATPase domain
GQ26_0022330	IPR003959	ATPase, AAA-type, core
GQ26_0022330	IPR027417	P-loop containing nucleoside triphosphate hydrolase
GQ26_0022340	IPR008794	Proline racemase family
GQ26_0022350	IPR004839	Aminotransferase, class I/classII
GQ26_0022350	IPR015421	Pyridoxal phosphate-dependent transferase, major region, subdomain 1
GQ26_0022350	IPR015422	Pyridoxal phosphate-dependent transferase, major region, subdomain 2
GQ26_0022350	IPR015424	Pyridoxal phosphate-dependent transferase
GQ26_0022360	IPR002293	Amino acid/polyamine transporter I
GQ26_0022370	IPR001128	Cytochrome P450
GQ26_0022370	IPR002401	Cytochrome P450, E-class, group I
GQ26_0022390	IPR000719	Protein kinase domain
GQ26_0022390	IPR002290	Serine/threonine- / dual specificity protein kinase, catalytic domain
GQ26_0022390	IPR005321	Peptidase S58, DmpA
GQ26_0022390	IPR008271	Serine/threonine-protein kinase, active site
GQ26_0022390	IPR011009	Protein kinase-like domain
GQ26_0022390	IPR016117	ArgJ-like domain
GQ26_0022410	IPR010619	Domain of unknown function DUF1212
GQ26_0022410	IPR024528	Domain of unknown function DUF3815
GQ26_0022420	IPR000269	Copper amine oxidase
GQ26_0022420	IPR015798	Copper amine oxidase, C-terminal
GQ26_0022420	IPR015800	Copper amine oxidase, N2-terminal
GQ26_0022420	IPR015801	Copper amine oxidase, N2/N3-terminal
GQ26_0022420	IPR015802	Copper amine oxidase, N3-terminal
GQ26_0022420	IPR016182	Copper amine oxidase, N-terminal
GQ26_0022430	IPR013781	Glycoside hydrolase, catalytic domain
GQ26_0022430	IPR015883	Glycoside hydrolase family 20, catalytic core
GQ26_0022430	IPR017853	Glycoside hydrolase, superfamily
GQ26_0022430	IPR025705	Beta-hexosaminidase subunit alpha/beta
GQ26_0022440	IPR011990	Tetratricopeptide-like helical
GQ26_0022440	IPR013026	Tetratricopeptide repeat-containing domain
GQ26_0022440	IPR019734	Tetratricopeptide repeat
GQ26_0022440	IPR024111	Peroxisomal targeting signal 1 receptor family
GQ26_0022450	IPR000504	RNA recognition motif domain
GQ26_0022450	IPR012677	Nucleotide-binding, alpha-beta plait
GQ26_0022460	IPR001138	Zn(2)-C6 fungal-type DNA-binding domain
GQ26_0022460	IPR007219	Transcription factor domain, fungi
GQ26_0022470	IPR003100	Argonaute/Dicer protein, PAZ domain
GQ26_0022470	IPR003165	Stem cell self-renewal protein Piwi
GQ26_0022470	IPR012337	Ribonuclease H-like domain
GQ26_0022470	IPR014811	Domain of unknown function DUF1785
GQ26_0022490	IPR003029	Ribosomal protein S1, RNA-binding domain
GQ26_0022490	IPR005576	RNA polymerase Rpb7, N-terminal
GQ26_0022490	IPR012340	Nucleic acid-binding, OB-fold
GQ26_0022500	IPR009305	Protein of unknown function DUF962
GQ26_0022510	IPR001128	Cytochrome P450
GQ26_0022510	IPR002401	Cytochrome P450, E-class, group I
GQ26_0022510	IPR017972	Cytochrome P450, conserved site
GQ26_0022520	IPR001128	Cytochrome P450
GQ26_0022520	IPR002401	Cytochrome P450, E-class, group I
GQ26_0022520	IPR017972	Cytochrome P450, conserved site
GQ26_0022530	IPR001128	Cytochrome P450
GQ26_0022530	IPR002198	Short-chain dehydrogenase/reductase SDR
GQ26_0022530	IPR002403	Cytochrome P450, E-class, group IV
GQ26_0022530	IPR016040	NAD(P)-binding domain
GQ26_0022530	IPR017972	Cytochrome P450, conserved site
GQ26_0022540	IPR002085	Alcohol dehydrogenase superfamily, zinc-type
GQ26_0022540	IPR011032	GroES (chaperonin 10)-like
GQ26_0022540	IPR013149	Alcohol dehydrogenase, C-terminal
GQ26_0022540	IPR016040	NAD(P)-binding domain
GQ26_0022540	IPR020843	Polyketide synthase, enoylreductase
GQ26_0022550	IPR001411	Tetracycline resistance protein TetB/drug resistance transporter
GQ26_0022550	IPR011701	Major facilitator superfamily
GQ26_0022550	IPR016196	Major facilitator superfamily domain, general substrate transporter
GQ26_0022550	IPR020846	Major facilitator superfamily domain
GQ26_0022560	IPR001227	Acyl transferase domain
GQ26_0022560	IPR006162	Phosphopantetheine attachment site
GQ26_0022560	IPR009081	Acyl carrier protein-like
GQ26_0022560	IPR013120	Male sterility, NAD-binding
GQ26_0022560	IPR013217	Methyltransferase type 12
GQ26_0022560	IPR013968	Polyketide synthase, KR
GQ26_0022560	IPR014030	Beta-ketoacyl synthase, N-terminal
GQ26_0022560	IPR014031	Beta-ketoacyl synthase, C-terminal
GQ26_0022560	IPR014043	Acyl transferase
GQ26_0022560	IPR016035	Acyl transferase/acyl hydrolase/lysophospholipase
GQ26_0022560	IPR016036	Malonyl-CoA ACP transacylase, ACP-binding
GQ26_0022560	IPR016038	Thiolase-like, subgroup
GQ26_0022560	IPR016039	Thiolase-like
GQ26_0022560	IPR016040	NAD(P)-binding domain
GQ26_0022560	IPR018201	Beta-ketoacyl synthase, active site
GQ26_0022560	IPR020801	Polyketide synthase, acyl transferase domain
GQ26_0022560	IPR020807	Polyketide synthase, dehydratase domain
GQ26_0022560	IPR020841	Polyketide synthase, beta-ketoacyl synthase domain
GQ26_0022560	IPR020842	Polyketide synthase/Fatty acid synthase, KR
GQ26_0022570	IPR010828	Alcohol acetyltransferase
GQ26_0022580	IPR001227	Acyl transferase domain
GQ26_0022580	IPR002364	Quinone oxidoreductase/zeta-crystallin, conserved site
GQ26_0022580	IPR009081	Acyl carrier protein-like
GQ26_0022580	IPR011032	GroES (chaperonin 10)-like
GQ26_0022580	IPR013149	Alcohol dehydrogenase, C-terminal
GQ26_0022580	IPR013154	Alcohol dehydrogenase GroES-like
GQ26_0022580	IPR013968	Polyketide synthase, KR
GQ26_0022580	IPR014030	Beta-ketoacyl synthase, N-terminal
GQ26_0022580	IPR014031	Beta-ketoacyl synthase, C-terminal
GQ26_0022580	IPR014043	Acyl transferase
GQ26_0022580	IPR016035	Acyl transferase/acyl hydrolase/lysophospholipase
GQ26_0022580	IPR016036	Malonyl-CoA ACP transacylase, ACP-binding
GQ26_0022580	IPR016038	Thiolase-like, subgroup
GQ26_0022580	IPR016039	Thiolase-like
GQ26_0022580	IPR016040	NAD(P)-binding domain
GQ26_0022580	IPR020801	Polyketide synthase, acyl transferase domain
GQ26_0022580	IPR020806	Polyketide synthase, phosphopantetheine-binding domain
GQ26_0022580	IPR020807	Polyketide synthase, dehydratase domain
GQ26_0022580	IPR020841	Polyketide synthase, beta-ketoacyl synthase domain
GQ26_0022580	IPR020842	Polyketide synthase/Fatty acid synthase, KR
GQ26_0022580	IPR020843	Polyketide synthase, enoylreductase
GQ26_0022590	IPR006094	FAD linked oxidase, N-terminal
GQ26_0022590	IPR016166	FAD-binding, type 2
GQ26_0022590	IPR016167	FAD-binding, type 2, subdomain 1
GQ26_0022590	IPR016169	CO dehydrogenase flavoprotein-like, FAD-binding, subdomain 2
GQ26_0022600	IPR006094	FAD linked oxidase, N-terminal
GQ26_0022600	IPR012951	Berberine/berberine-like
GQ26_0022600	IPR016166	FAD-binding, type 2
GQ26_0022600	IPR016169	CO dehydrogenase flavoprotein-like, FAD-binding, subdomain 2
GQ26_0022620	IPR011701	Major facilitator superfamily
GQ26_0022620	IPR016196	Major facilitator superfamily domain, general substrate transporter
GQ26_0022620	IPR020846	Major facilitator superfamily domain
GQ26_0022640	IPR001138	Zn(2)-C6 fungal-type DNA-binding domain
GQ26_0022650	IPR000194	ATPase, F1/V1/A1 complex, alpha/beta subunit, nucleotide-binding domain
GQ26_0022650	IPR000793	ATPase, F1/V1/A1 complex, alpha/beta subunit, C-terminal
GQ26_0022650	IPR004100	ATPase, F1 complex alpha/beta subunit, N-terminal domain
GQ26_0022650	IPR005294	ATPase, F1 complex, alpha subunit
GQ26_0022650	IPR007087	Zinc finger, C2H2
GQ26_0022650	IPR020003	ATPase, alpha/beta subunit, nucleotide-binding domain, active site
GQ26_0022650	IPR023366	ATP synthase subunit alpha-like domain
GQ26_0022650	IPR027417	P-loop containing nucleoside triphosphate hydrolase
GQ26_0022660	IPR000672	Tetrahydrofolate dehydrogenase/cyclohydrolase
GQ26_0022660	IPR016040	NAD(P)-binding domain
GQ26_0022660	IPR020630	Tetrahydrofolate dehydrogenase/cyclohydrolase, catalytic domain
GQ26_0022660	IPR020631	Tetrahydrofolate dehydrogenase/cyclohydrolase, NAD(P)-binding domain
GQ26_0022670	IPR009582	Signal peptidase complex subunit 2
GQ26_0022680	IPR002809	Protein of unknown function DUF106, transmembrane
GQ26_0022680	IPR008568	Uncharacterised conserved protein UCP010045, transmembrane eukaryotic
GQ26_0022700	IPR011989	Armadillo-like helical
GQ26_0022700	IPR016024	Armadillo-type fold
GQ26_0022700	IPR024687	RNAPII transcription regulator C-terminal
GQ26_0022730	IPR018466	Ser-Thr-rich glycosyl-phosphatidyl-inositol-anchored membrane family
GQ26_0022740	IPR005612	CCAAT-binding factor
GQ26_0022740	IPR027193	Nucleolar complex protein 4
GQ26_0022750	IPR008688	ATPase, F0 complex, B chain/subunit B/MI25
GQ26_0022750	IPR013837	ATPase, F0 complex, B chain/subunit B
GQ26_0022760	IPR006597	Sel1-like
GQ26_0022760	IPR011990	Tetratricopeptide-like helical
GQ26_0022770	IPR004304	Acetamidase/Formamidase
GQ26_0022780	IPR000408	Regulator of chromosome condensation, RCC1
GQ26_0022780	IPR009091	Regulator of chromosome condensation 1/beta-lactamase-inhibitor protein II
GQ26_0022810	IPR004827	Basic-leucine zipper domain
GQ26_0022830	IPR003196	Transcription initiation factor IIF, beta subunit
GQ26_0022830	IPR011039	Transcription Factor IIF, Rap30/Rap74, interaction
GQ26_0022830	IPR011991	Winged helix-turn-helix DNA-binding domain
GQ26_0022840	IPR000717	Proteasome component (PCI) domain
GQ26_0022840	IPR011991	Winged helix-turn-helix DNA-binding domain
GQ26_0022850	IPR001199	Cytochrome b5-like heme/steroid binding domain
GQ26_0022850	IPR003953	FAD binding domain
GQ26_0022850	IPR010960	Flavocytochrome c
GQ26_0022850	IPR027477	Succinate dehydrogenase/fumarate reductase flavoprotein, catalytic domain
GQ26_0022870	IPR000009	Protein phosphatase 2A, regulatory subunit PR55
GQ26_0022870	IPR001680	WD40 repeat
GQ26_0022870	IPR015943	WD40/YVTN repeat-like-containing domain
GQ26_0022870	IPR017986	WD40-repeat-containing domain
GQ26_0022870	IPR018067	Protein phosphatase 2A, regulatory subunit PR55, conserved site
GQ26_0022870	IPR019775	WD40 repeat, conserved site
GQ26_0022880	IPR003822	Paired amphipathic helix
GQ26_0022880	IPR013194	Histone deacetylase interacting
GQ26_0022890	IPR001810	F-box domain
GQ26_0022890	IPR002110	Ankyrin repeat
GQ26_0022890	IPR020683	Ankyrin repeat-containing domain
GQ26_0022900	IPR003702	Acetyl-CoA hydrolase/transferase
GQ26_0022900	IPR026888	Acetyl-CoA hydrolase/transferase C-terminal domain
GQ26_0022920	IPR002085	Alcohol dehydrogenase superfamily, zinc-type
GQ26_0022920	IPR002328	Alcohol dehydrogenase, zinc-type, conserved site
GQ26_0022920	IPR011032	GroES (chaperonin 10)-like
GQ26_0022920	IPR013149	Alcohol dehydrogenase, C-terminal
GQ26_0022920	IPR013154	Alcohol dehydrogenase GroES-like
GQ26_0022920	IPR016040	NAD(P)-binding domain
GQ26_0022920	IPR020843	Polyketide synthase, enoylreductase
GQ26_0022930	IPR002198	Short-chain dehydrogenase/reductase SDR
GQ26_0022930	IPR002347	Glucose/ribitol dehydrogenase
GQ26_0022930	IPR016040	NAD(P)-binding domain
GQ26_0022930	IPR018306	Bacteriophage T5, Orf172 DNA-binding
GQ26_0022930	IPR020904	Short-chain dehydrogenase/reductase, conserved site
GQ26_0022950	IPR011701	Major facilitator superfamily
GQ26_0022950	IPR016196	Major facilitator superfamily domain, general substrate transporter
GQ26_0022950	IPR020846	Major facilitator superfamily domain
GQ26_0022990	IPR001938	Thaumatin
GQ26_0023000	IPR011050	Pectin lyase fold/virulence factor
GQ26_0023000	IPR012334	Pectin lyase fold
GQ26_0023010	IPR002085	Alcohol dehydrogenase superfamily, zinc-type
GQ26_0023010	IPR002328	Alcohol dehydrogenase, zinc-type, conserved site
GQ26_0023010	IPR011032	GroES (chaperonin 10)-like
GQ26_0023010	IPR013154	Alcohol dehydrogenase GroES-like
GQ26_0023010	IPR016040	NAD(P)-binding domain
GQ26_0023020	IPR001138	Zn(2)-C6 fungal-type DNA-binding domain
GQ26_0023020	IPR021858	Protein of unknown function DUF3468
GQ26_0023030	IPR008758	Peptidase S28
GQ26_0023040	IPR001248	Permease, cytosine/purines, uracil, thiamine, allantoin
GQ26_0023040	IPR026030	Purine-cytosine permease
GQ26_0023070	IPR007087	Zinc finger, C2H2
GQ26_0023070	IPR013087	Zinc finger C2H2-type/integrase DNA-binding domain
GQ26_0023070	IPR015880	Zinc finger, C2H2-like
GQ26_0023080	IPR001497	Methylated-DNA-[protein]-cysteine S-methyltransferase, active site
GQ26_0023080	IPR011991	Winged helix-turn-helix DNA-binding domain
GQ26_0023080	IPR014048	Methylated-DNA-[protein]-cysteine S-methyltransferase, DNA binding
GQ26_0023090	IPR012939	Glycosyl hydrolase family 92
GQ26_0023090	IPR014718	Glycoside hydrolase-type carbohydrate-binding, subgroup
GQ26_0023100	IPR003892	Ubiquitin system component Cue
GQ26_0023100	IPR009060	UBA-like
GQ26_0023110	IPR001848	Ribosomal protein S10
GQ26_0023110	IPR018268	Ribosomal protein S10, conserved site
GQ26_0023110	IPR027486	Ribosomal protein S10 domain
GQ26_0023140	IPR001461	Aspartic peptidase
GQ26_0023140	IPR001969	Aspartic peptidase, active site
GQ26_0023140	IPR021109	Aspartic peptidase domain
GQ26_0023180	IPR001878	Zinc finger, CCHC-type
GQ26_0023190	IPR000477	Reverse transcriptase
GQ26_0023210	IPR011251	Luciferase-like domain
GQ26_0023210	IPR016215	Nitrilotriacetate monooxygenase component A/pristinamycin IIA synthase subunit A
GQ26_0023220	IPR001734	Sodium/solute symporter
GQ26_0023230	IPR001878	Zinc finger, CCHC-type
GQ26_0023240	IPR013112	FAD-binding 8
GQ26_0023240	IPR013121	Ferric reductase, NAD binding
GQ26_0023240	IPR017927	Ferredoxin reductase-type FAD-binding domain
GQ26_0023280	IPR000679	Zinc finger, GATA-type
GQ26_0023280	IPR001841	Zinc finger, RING-type
GQ26_0023280	IPR013083	Zinc finger, RING/FYVE/PHD-type
GQ26_0023280	IPR017907	Zinc finger, RING-type, conserved site
GQ26_0023290	IPR011050	Pectin lyase fold/virulence factor
GQ26_0023290	IPR012334	Pectin lyase fold
GQ26_0023320	IPR024079	Metallopeptidase, catalytic domain
GQ26_0023330	IPR020683	Ankyrin repeat-containing domain
GQ26_0023340	IPR002575	Aminoglycoside phosphotransferase
GQ26_0023340	IPR011009	Protein kinase-like domain
GQ26_0023340	IPR024165	Aminoglycoside 3-phosphotransferase
GQ26_0023370	IPR000120	Amidase
GQ26_0023370	IPR015830	Amidase, fungi
GQ26_0023370	IPR020556	Amidase, conserved site
GQ26_0023370	IPR023631	Amidase signature domain
GQ26_0023380	IPR012337	Ribonuclease H-like domain
GQ26_0023380	IPR013103	Reverse transcriptase, RNA-dependent DNA polymerase
GQ26_0023390	IPR016196	Major facilitator superfamily domain, general substrate transporter
GQ26_0023400	IPR001138	Zn(2)-C6 fungal-type DNA-binding domain
GQ26_0023400	IPR021858	Protein of unknown function DUF3468
GQ26_0023420	IPR002641	Patatin/Phospholipase A2-related
GQ26_0023420	IPR016035	Acyl transferase/acyl hydrolase/lysophospholipase
GQ26_0023430	IPR002641	Patatin/Phospholipase A2-related
GQ26_0023430	IPR016035	Acyl transferase/acyl hydrolase/lysophospholipase
GQ26_0023430	IPR021109	Aspartic peptidase domain
GQ26_0023450	IPR021765	Protein of unknown function DUF3328
GQ26_0023470	IPR008985	Concanavalin A-like lectin/glucanases superfamily
GQ26_0023470	IPR013189	Glycosyl hydrolase family 32, C-terminal
GQ26_0023480	IPR004843	Phosphoesterase domain
GQ26_0023480	IPR008963	Purple acid phosphatase-like, N-terminal
GQ26_0023480	IPR015914	Purple acid phosphatase, N-terminal
GQ26_0023480	IPR025733	Iron/zinc purple acid phosphatase-like C-terminal domain
GQ26_0023490	IPR002016	Haem peroxidase, plant/fungal/bacterial
GQ26_0023490	IPR002889	Carbohydrate-binding WSC
GQ26_0023490	IPR009880	Glyoxal oxidase, N-terminal
GQ26_0023490	IPR010255	Haem peroxidase
GQ26_0023490	IPR011043	Galactose oxidase/kelch, beta-propeller
GQ26_0023490	IPR013783	Immunoglobulin-like fold
GQ26_0023490	IPR013994	Carbohydrate-binding WSC, subgroup
GQ26_0023490	IPR014756	Immunoglobulin E-set
GQ26_0023490	IPR015202	Domain of unknown function DUF1929
GQ26_0023510	IPR000757	Glycoside hydrolase, family 16
GQ26_0023510	IPR008985	Concanavalin A-like lectin/glucanases superfamily
GQ26_0023510	IPR013320	Concanavalin A-like lectin/glucanase, subgroup
GQ26_0023520	IPR001128	Cytochrome P450
GQ26_0023520	IPR002401	Cytochrome P450, E-class, group I
GQ26_0023520	IPR017972	Cytochrome P450, conserved site
GQ26_0023550	IPR011701	Major facilitator superfamily
GQ26_0023550	IPR016196	Major facilitator superfamily domain, general substrate transporter
GQ26_0023550	IPR020846	Major facilitator superfamily domain
GQ26_0023570	IPR000254	Cellulose-binding domain, fungal
GQ26_0023570	IPR001547	Glycoside hydrolase, family 5
GQ26_0023570	IPR013781	Glycoside hydrolase, catalytic domain
GQ26_0023570	IPR017853	Glycoside hydrolase, superfamily
GQ26_0023580	IPR001509	NAD-dependent epimerase/dehydratase
GQ26_0023580	IPR002110	Ankyrin repeat
GQ26_0023580	IPR013094	Alpha/beta hydrolase fold-3
GQ26_0023580	IPR016040	NAD(P)-binding domain
GQ26_0023580	IPR020683	Ankyrin repeat-containing domain
GQ26_0023590	IPR001411	Tetracycline resistance protein TetB/drug resistance transporter
GQ26_0023590	IPR011701	Major facilitator superfamily
GQ26_0023590	IPR016196	Major facilitator superfamily domain, general substrate transporter
GQ26_0023590	IPR020846	Major facilitator superfamily domain
GQ26_0023600	IPR000868	Isochorismatase-like
GQ26_0023610	IPR001248	Permease, cytosine/purines, uracil, thiamine, allantoin
GQ26_0023610	IPR026030	Purine-cytosine permease
GQ26_0023620	IPR005708	Homogentisate 1,2-dioxygenase
GQ26_0023620	IPR011051	RmlC-like cupin domain
GQ26_0023620	IPR014710	RmlC-like jelly roll fold
GQ26_0023630	IPR000868	Isochorismatase-like
GQ26_0023630	IPR001138	Zn(2)-C6 fungal-type DNA-binding domain
GQ26_0023630	IPR007219	Transcription factor domain, fungi
GQ26_0023640	IPR001128	Cytochrome P450
GQ26_0023640	IPR002401	Cytochrome P450, E-class, group I
GQ26_0023640	IPR017972	Cytochrome P450, conserved site
GQ26_0023650	IPR008985	Concanavalin A-like lectin/glucanases superfamily
GQ26_0023650	IPR013320	Concanavalin A-like lectin/glucanase, subgroup
GQ26_0023650	IPR014895	Alginate lyase 2
GQ26_0023690	IPR021054	Cell wall galactomannoprotein
GQ26_0023700	IPR001005	SANT/Myb domain
GQ26_0023700	IPR009057	Homeodomain-like
GQ26_0023700	IPR017877	Myb-like domain
GQ26_0023720	IPR004875	DDE superfamily endonuclease, CENP-B-like
GQ26_0023720	IPR006600	HTH CenpB-type DNA-binding domain
GQ26_0023740	IPR001128	Cytochrome P450
GQ26_0023740	IPR002403	Cytochrome P450, E-class, group IV
GQ26_0023740	IPR017972	Cytochrome P450, conserved site
GQ26_0023760	IPR025714	Methyltransferase domain
GQ26_0023790	IPR007577	Glycosyltransferase, DXD sugar-binding motif
GQ26_0023810	IPR001680	WD40 repeat
GQ26_0023810	IPR011047	Quinonprotein alcohol dehydrogenase-like superfamily
GQ26_0023810	IPR015943	WD40/YVTN repeat-like-containing domain
GQ26_0023810	IPR017986	WD40-repeat-containing domain
GQ26_0023810	IPR019775	WD40 repeat, conserved site
GQ26_0023810	IPR020472	G-protein beta WD-40 repeat
GQ26_0023820	IPR002100	Transcription factor, MADS-box
GQ26_0023840	IPR002575	Aminoglycoside phosphotransferase
GQ26_0023840	IPR011009	Protein kinase-like domain
GQ26_0023850	IPR021842	Protein of unknown function DUF3435
GQ26_0023860	IPR011010	DNA breaking-rejoining enzyme, catalytic core
GQ26_0023860	IPR013762	Integrase-like, catalytic core
GQ26_0023860	IPR021842	Protein of unknown function DUF3435
GQ26_0023890	IPR007011	Seed maturation protein
GQ26_0023900	IPR001128	Cytochrome P450
GQ26_0023900	IPR002401	Cytochrome P450, E-class, group I
GQ26_0023900	IPR017972	Cytochrome P450, conserved site
GQ26_0023910	IPR001279	Beta-lactamase-like
GQ26_0023910	IPR004352	Glycoside-hydrolase family GH114, TIM-barrel domain
GQ26_0023910	IPR011084	DNA repair metallo-beta-lactamase
GQ26_0023910	IPR017853	Glycoside hydrolase, superfamily
GQ26_0023920	IPR013216	Methyltransferase type 11
GQ26_0023930	IPR002085	Alcohol dehydrogenase superfamily, zinc-type
GQ26_0023930	IPR011032	GroES (chaperonin 10)-like
GQ26_0023930	IPR013154	Alcohol dehydrogenase GroES-like
GQ26_0023930	IPR016040	NAD(P)-binding domain
GQ26_0023930	IPR020843	Polyketide synthase, enoylreductase
GQ26_0023940	IPR005843	Alpha-D-phosphohexomutase, C-terminal
GQ26_0023940	IPR005844	Alpha-D-phosphohexomutase, alpha/beta/alpha domain I
GQ26_0023940	IPR005845	Alpha-D-phosphohexomutase, alpha/beta/alpha domain II
GQ26_0023940	IPR005846	Alpha-D-phosphohexomutase, alpha/beta/alpha domain III
GQ26_0023940	IPR016055	Alpha-D-phosphohexomutase, alpha/beta/alpha I/II/III
GQ26_0023940	IPR016066	Alpha-D-phosphohexomutase, conserved site
GQ26_0023950	IPR002110	Ankyrin repeat
GQ26_0023950	IPR020683	Ankyrin repeat-containing domain
GQ26_0023970	IPR011701	Major facilitator superfamily
GQ26_0023970	IPR016196	Major facilitator superfamily domain, general substrate transporter
GQ26_0023970	IPR020846	Major facilitator superfamily domain
GQ26_0023990	IPR012337	Ribonuclease H-like domain
GQ26_0024010	IPR007087	Zinc finger, C2H2
GQ26_0024010	IPR009057	Homeodomain-like
GQ26_0024010	IPR015880	Zinc finger, C2H2-like
GQ26_0024040	IPR012336	Thioredoxin-like fold
GQ26_0024050	IPR000056	Ribulose-phosphate 3-epimerase-like
GQ26_0024050	IPR011060	Ribulose-phosphate binding barrel
GQ26_0024050	IPR013785	Aldolase-type TIM barrel
GQ26_0024060	IPR001138	Zn(2)-C6 fungal-type DNA-binding domain
GQ26_0024080	IPR008914	Phosphatidylethanolamine-binding protein PEBP
GQ26_0024100	IPR001138	Zn(2)-C6 fungal-type DNA-binding domain
GQ26_0024100	IPR021858	Protein of unknown function DUF3468
GQ26_0024110	IPR006689	Small GTPase superfamily, ARF/SAR type
GQ26_0024110	IPR027417	P-loop containing nucleoside triphosphate hydrolase
GQ26_0024130	IPR016040	NAD(P)-binding domain
GQ26_0024150	IPR011701	Major facilitator superfamily
GQ26_0024150	IPR016196	Major facilitator superfamily domain, general substrate transporter
GQ26_0024150	IPR020846	Major facilitator superfamily domain
GQ26_0024170	IPR002938	Monooxygenase, FAD-binding
GQ26_0024170	IPR003042	Aromatic-ring hydroxylase-like
GQ26_0024190	IPR011701	Major facilitator superfamily
GQ26_0024190	IPR016196	Major facilitator superfamily domain, general substrate transporter
GQ26_0024190	IPR020846	Major facilitator superfamily domain
GQ26_0024210	IPR000254	Cellulose-binding domain, fungal
GQ26_0024210	IPR001223	Glycoside hydrolase, family 18, catalytic domain
GQ26_0024210	IPR013781	Glycoside hydrolase, catalytic domain
GQ26_0024210	IPR017853	Glycoside hydrolase, superfamily
GQ26_0024220	IPR013094	Alpha/beta hydrolase fold-3
GQ26_0024230	IPR001278	Arginine-tRNA ligase, class Ia
GQ26_0024230	IPR005148	Arginyl tRNA synthetase N-terminal domain
GQ26_0024230	IPR008909	DALR anticodon binding
GQ26_0024230	IPR009080	Aminoacyl-tRNA synthetase, class 1a, anticodon-binding
GQ26_0024230	IPR014729	Rossmann-like alpha/beta/alpha sandwich fold
GQ26_0024230	IPR015945	Arginyl-tRNA synthetase, class Ia, core
GQ26_0024250	IPR001926	Tryptophan synthase beta subunit-like PLP-dependent enzymes superfamily
GQ26_0024250	IPR005965	1-aminocyclopropane-1-carboxylate deaminase
GQ26_0024250	IPR027278	1-aminocyclopropane-1-carboxylate deaminase/D-cysteine desulfhydrase
GQ26_0024260	IPR002018	Carboxylesterase, type B
GQ26_0024260	IPR019819	Carboxylesterase type B, conserved site
GQ26_0024260	IPR019826	Carboxylesterase type B, active site
GQ26_0024270	IPR011701	Major facilitator superfamily
GQ26_0024270	IPR016196	Major facilitator superfamily domain, general substrate transporter
GQ26_0024270	IPR020846	Major facilitator superfamily domain
GQ26_0024280	IPR001138	Zn(2)-C6 fungal-type DNA-binding domain
GQ26_0024280	IPR007219	Transcription factor domain, fungi
GQ26_0024290	IPR006680	Amidohydrolase 1
GQ26_0024290	IPR011059	Metal-dependent hydrolase, composite domain
GQ26_0024300	IPR006042	Xanthine/uracil permease
GQ26_0024300	IPR006043	Xanthine/uracil/vitamin C permease
GQ26_0024310	IPR007219	Transcription factor domain, fungi
GQ26_0024320	IPR005123	Oxoglutarate/iron-dependent dioxygenase
GQ26_0024320	IPR026992	Non-haem dioxygenase N-terminal domain
GQ26_0024320	IPR027443	Isopenicillin N synthase-like
GQ26_0024330	IPR013022	Xylose isomerase-like, TIM barrel domain
GQ26_0024340	IPR002347	Glucose/ribitol dehydrogenase
GQ26_0024340	IPR016040	NAD(P)-binding domain
GQ26_0024340	IPR020842	Polyketide synthase/Fatty acid synthase, KR
GQ26_0024340	IPR020904	Short-chain dehydrogenase/reductase, conserved site
GQ26_0024350	IPR003663	Sugar/inositol transporter
GQ26_0024350	IPR005828	General substrate transporter
GQ26_0024350	IPR005829	Sugar transporter, conserved site
GQ26_0024350	IPR016196	Major facilitator superfamily domain, general substrate transporter
GQ26_0024350	IPR020846	Major facilitator superfamily domain
GQ26_0024360	IPR011701	Major facilitator superfamily
GQ26_0024360	IPR016196	Major facilitator superfamily domain, general substrate transporter
GQ26_0024360	IPR020846	Major facilitator superfamily domain
GQ26_0024370	IPR011701	Major facilitator superfamily
GQ26_0024370	IPR016196	Major facilitator superfamily domain, general substrate transporter
GQ26_0024370	IPR020846	Major facilitator superfamily domain
GQ26_0024380	IPR011051	RmlC-like cupin domain
GQ26_0024380	IPR013096	Cupin 2, conserved barrel
GQ26_0024380	IPR014710	RmlC-like jelly roll fold
GQ26_0024430	IPR001650	Helicase, C-terminal
GQ26_0024430	IPR027417	P-loop containing nucleoside triphosphate hydrolase
GQ26_0024440	IPR001650	Helicase, C-terminal
GQ26_0024440	IPR011545	DNA/RNA helicase, DEAD/DEAH box type, N-terminal
GQ26_0024440	IPR014001	Helicase, superfamily 1/2, ATP-binding domain
GQ26_0024440	IPR022698	Protein of unknown function DUF3505
GQ26_0024440	IPR027417	P-loop containing nucleoside triphosphate hydrolase
GQ26_0030020	IPR022198	Protein of unknown function DUF3723
GQ26_0030030	IPR000719	Protein kinase domain
GQ26_0030030	IPR011009	Protein kinase-like domain
GQ26_0030040	IPR022198	Protein of unknown function DUF3723
GQ26_0030060	IPR000719	Protein kinase domain
GQ26_0030060	IPR011009	Protein kinase-like domain
GQ26_0030080	IPR001077	O-methyltransferase, family 2
GQ26_0030080	IPR011991	Winged helix-turn-helix DNA-binding domain
GQ26_0030080	IPR016461	Caffeate O-methyltransferase (COMT) family
GQ26_0030120	IPR002641	Patatin/Phospholipase A2-related
GQ26_0030120	IPR016035	Acyl transferase/acyl hydrolase/lysophospholipase
GQ26_0030120	IPR017907	Zinc finger, RING-type, conserved site
GQ26_0030130	IPR002100	Transcription factor, MADS-box
GQ26_0030170	IPR001171	Ergosterol biosynthesis ERG4/ERG24
GQ26_0030170	IPR018083	Sterol reductase, conserved site
GQ26_0030180	IPR001138	Zn(2)-C6 fungal-type DNA-binding domain
GQ26_0030190	IPR009959	Polyketide cyclase SnoaL-like domain
GQ26_0030200	IPR011989	Armadillo-like helical
GQ26_0030200	IPR027796	OTT_1508-like deaminase
GQ26_0030220	IPR002110	Ankyrin repeat
GQ26_0030220	IPR020683	Ankyrin repeat-containing domain
GQ26_0030250	IPR004827	Basic-leucine zipper domain
GQ26_0030260	IPR021264	Protein of unknown function DUF2841
GQ26_0030290	IPR000719	Protein kinase domain
GQ26_0030290	IPR001245	Serine-threonine/tyrosine-protein kinase catalytic domain
GQ26_0030290	IPR011009	Protein kinase-like domain
GQ26_0030300	IPR011009	Protein kinase-like domain
GQ26_0030320	IPR000845	Nucleoside phosphorylase domain
GQ26_0030320	IPR018017	Nucleoside phosphorylase
GQ26_0030340	IPR003653	Peptidase C48, SUMO/Sentrin/Ubl1
GQ26_0030360	IPR001223	Glycoside hydrolase, family 18, catalytic domain
GQ26_0030360	IPR013781	Glycoside hydrolase, catalytic domain
GQ26_0030360	IPR017853	Glycoside hydrolase, superfamily
GQ26_0030370	IPR003736	Phenylacetic acid degradation-related domain
GQ26_0030370	IPR006683	Thioesterase superfamily
GQ26_0030390	IPR001461	Aspartic peptidase
GQ26_0030390	IPR021109	Aspartic peptidase domain
GQ26_0030400	IPR002575	Aminoglycoside phosphotransferase
GQ26_0030400	IPR011009	Protein kinase-like domain
GQ26_0030410	IPR001005	SANT/Myb domain
GQ26_0030410	IPR009057	Homeodomain-like
GQ26_0030410	IPR017930	Myb domain
GQ26_0030430	IPR007758	Nucleoporin, NSP1-like, C-terminal
GQ26_0030430	IPR025574	Nucleoporin FG repeat
GQ26_0030430	IPR026010	Nucleoporin NSP1/NUP62
GQ26_0030450	IPR008775	Phytanoyl-CoA dioxygenase
GQ26_0030460	IPR004181	Zinc finger, MIZ-type
GQ26_0030470	IPR001452	Src homology-3 domain
GQ26_0030470	IPR001849	Pleckstrin homology domain
GQ26_0030470	IPR011510	Sterile alpha motif, type 2
GQ26_0030470	IPR011993	Pleckstrin homology-like domain
GQ26_0030470	IPR013761	Sterile alpha motif/pointed domain
GQ26_0030480	IPR004843	Phosphoesterase domain
GQ26_0030500	IPR002728	Diphthamide synthesis, DPH1/DPH2
GQ26_0030500	IPR010014	Diphthamide synthesis DHP2, eukaryotic
GQ26_0030510	IPR001670	Alcohol dehydrogenase, iron-type
GQ26_0030520	IPR001680	WD40 repeat
GQ26_0030520	IPR015943	WD40/YVTN repeat-like-containing domain
GQ26_0030520	IPR017986	WD40-repeat-containing domain
GQ26_0030530	IPR000073	Alpha/beta hydrolase fold-1
GQ26_0030550	IPR007239	Autophagy-related protein 5
GQ26_0030560	IPR002110	Ankyrin repeat
GQ26_0030560	IPR020683	Ankyrin repeat-containing domain
GQ26_0030560	IPR027417	P-loop containing nucleoside triphosphate hydrolase
GQ26_0030580	IPR001660	Sterile alpha motif domain
GQ26_0030580	IPR001849	Pleckstrin homology domain
GQ26_0030580	IPR011510	Sterile alpha motif, type 2
GQ26_0030580	IPR011993	Pleckstrin homology-like domain
GQ26_0030580	IPR013761	Sterile alpha motif/pointed domain
GQ26_0030590	IPR001138	Zn(2)-C6 fungal-type DNA-binding domain
GQ26_0030590	IPR021858	Protein of unknown function DUF3468
GQ26_0030600	IPR013248	Shr3 amino acid permease chaperone
GQ26_0030610	IPR011021	Arrestin-like, N-terminal
GQ26_0030610	IPR011022	Arrestin C-terminal-like domain
GQ26_0030610	IPR014756	Immunoglobulin E-set
GQ26_0030630	IPR001680	WD40 repeat
GQ26_0030630	IPR015943	WD40/YVTN repeat-like-containing domain
GQ26_0030630	IPR017986	WD40-repeat-containing domain
GQ26_0030630	IPR019775	WD40 repeat, conserved site
GQ26_0030640	IPR005647	Meiotic nuclear division protein 1
GQ26_0030710	IPR001140	ABC transporter, transmembrane domain
GQ26_0030710	IPR003439	ABC transporter-like
GQ26_0030710	IPR003593	AAA+ ATPase domain
GQ26_0030710	IPR011527	ABC transporter type 1, transmembrane domain
GQ26_0030710	IPR017871	ABC transporter, conserved site
GQ26_0030710	IPR027417	P-loop containing nucleoside triphosphate hydrolase
GQ26_0030730	IPR005814	Aminotransferase class-III
GQ26_0030730	IPR010164	Ornithine aminotransferase
GQ26_0030730	IPR015421	Pyridoxal phosphate-dependent transferase, major region, subdomain 1
GQ26_0030730	IPR015422	Pyridoxal phosphate-dependent transferase, major region, subdomain 2
GQ26_0030730	IPR015424	Pyridoxal phosphate-dependent transferase
GQ26_0030740	IPR005599	GPI mannosyltransferase
GQ26_0030750	IPR001164	Arf GTPase activating protein
GQ26_0030750	IPR009060	UBA-like
[truncated: 19,450 more rows]
