# Supplementary material for: Signature Gene Expression Reveals Novel Clues to the Molecular Mechanisms of Dimorphic Transition in Penicillium marneffei
Source: PLoS Genet. 2014 Oct 16;10(10):e1004662. doi: 10.1371/journal.pgen.1004662 (PMC4199489; doi:10.1371/journal.pgen.1004662)
Supplement: Table S5 — Clustered enriched GO terms in gene expression patterns. (XLSX) [file pgen.1004662.s008.xlsx]

## Sheet: Table S5
Table S5. Clustered enriched GO terms in gene expression patterns
Pattern	Biological Process	Cellular Components	Molecular Fucntions
0001	nucleosome assembly (74.68 %)	nucleosome (90.76 %)	iron ion binding (18.53 %)
	inositol biosynthesis (19.59 %)	fungal-type cell wall (9.24 %)	AMP deaminase activity (15.76 %)
	carbohydrate metabolism (5.73 %)		arginine-tRNA ligase activity (14.20 %)
			lactoylglutathione lyase activity (8.06 %)
			oxidoreductase activity, acting on paired donors, with incorporation or reduction of molecular oxygen (7.63 %)
			alpha,alpha-trehalose-phosphate synthase (UDP-forming) activity (7.41 %)
			proline racemase activity (6.67 %)
			protein heterodimerization activity (6.53 %)
			mating-type factor pheromone receptor activity (3.33 %)
			structural constituent of cell wall (3.33 %)
			oxidoreductase activity (3.00 %)
			starch binding (1.99 %)
			transferase activity (1.87 %)
			heme binding (1.68 %)
0010	glycine catabolism (49.40 %)	glycine cleavage complex (84.80 %)	rRNA methyltransferase activity (33.54 %)
	clathrin coat assembly (45.12 %)	cis-Golgi network (15.20 %)	malic enzyme activity (19.72 %)
	superoxide metabolism (3.18 %)		1-phosphatidylinositol binding (15.40 %)
	cellular protein metabolism (2.30 %)		clathrin binding (10.40 %)
			isocitrate lyase activity (10.40 %)
			ammonium transmembrane transporter activity (6.24 %)
			alpha-N-arabinofuranosidase activity (4.31 %)
0011	deoxyribonucleoside diphosphate metabolism (39.79 %)	gamma DNA polymerase complex (59.01 %)	hydrolase activity, hydrolyzing O-glycosyl compounds (22.15 %)
	carbohydrate catabolism (36.12 %)	integral to membrane (22.42 %)	phosphorelay sensor kinase activity (18.74 %)
	protein transport (20.58 %)	membrane (18.57 %)	homogentisate 1,2-dioxygenase activity (13.21 %)
	carbohydrate metabolism (3.51 %)		amino acid transmembrane transporter activity (9.20 %)
			intramolecular transferase activity (8.37 %)
			iron ion binding (7.69 %)
			chitin binding (4.78 %)
			G-protein coupled receptor binding (3.30 %)
			carbohydrate binding (2.64 %)
			adenosylmethionine decarboxylase activity (2.53 %)
			lipid binding (2.53 %)
			heme binding (1.82 %)
			nutrient reservoir activity (1.66 %)
			chromatin binding (1.38 %)
0100	aromatic amino acid family biosynthesis (76.20 %)	fatty acid synthase complex (64.56 %)	transketolase activity (38.97 %)
	plasma membrane fusion involved in cytogamy (14.54 %)	mating projection tip (35.44 %)	oxidoreductase activity, acting on paired donors, with incorporation or reduction of molecular oxygen (18.71 %)
	metabolism (6.85 %)		iron ion binding (8.70 %)
	glucose metabolism (2.41 %)		adenosylhomocysteinase activity (8.11 %)
			oxidoreductase activity (4.64 %)
			aldehyde-lyase activity (4.55 %)
			transferase activity (4.21 %)
			RNA ligase (ATP) activity (3.49 %)
			racemase and epimerase activity, acting on carbohydrates and derivatives (3.49 %)
			heme binding (3.28 %)
			catalytic activity (1.84 %)
0101	proteolysis involved in cellular protein catabolism (95.19 %)	proteasome core complex (99.56 %)	endopeptidase activity (86.94 %)
	nucleocytoplasmic transport (1.77 %)	intracellular (0.44 %)	aconitate hydratase activity (2.00 %)
	amine metabolism (1.58 %)		asparagine-tRNA ligase activity (2.00 %)
	tricarboxylic acid cycle (0.85 %)		single-stranded DNA binding (2.00 %)
	response to stress (0.61 %)		3-deoxy-7-phosphoheptulonate synthase activity (1.90 %)
			2-dehydropantoate 2-reductase activity (1.54 %)
			protein domain specific binding (1.51 %)
			quinone binding (0.85 %)
			4 iron, 4 sulfur cluster binding (0.62 %)
			phosphatidylinositol binding (0.42 %)
			copper ion binding (0.22 %)
0110	cellular carbohydrate metabolism (37.54 %)		calcium-dependent phospholipid binding (45.95 %)
	RNA-dependent DNA replication (29.42 %)		thiol oxidase activity (45.95 %)
	tricarboxylic acid cycle (17.93 %)		transferase activity, transferring acyl groups, acyl groups converted into alkyl on transfer (3.49 %)
	biosynthesis (15.11 %)		ubiquitin-protein ligase activity (2.14 %)
			ribonuclease H activity (1.47 %)
			calcium ion binding (1.00 %)
0111	amino acid transport (96.13 %)	mediator complex (100.00 %)	ammonium transmembrane transporter activity (26.55 %)
	cellular metabolism (3.87 %)		phosphatidylinositol binding (25.09 %)
			transaminase activity (13.99 %)
			actin binding (9.53 %)
			Rab GTPase activator activity (8.55 %)
			signal transducer activity (6.97 %)
			RNA polymerase II transcription cofactor activity (5.88 %)
			UDP-N-acetylmuramate dehydrogenase activity (3.45 %)
1000	tRNA processing (65.78 %)	nucleolus (62.90 %)	ATP-dependent helicase activity (33.32 %)
	ribosome biogenesis (20.41 %)	small-subunit processome (37.10 %)	S-adenosylmethionine-dependent tRNA (m5U54) methyltransferase activity (25.90 %)
	copper ion transmembrane transport (10.57 %)		tRNA dihydrouridine synthase activity (12.94 %)
	methylation (3.25 %)		copper ion transmembrane transporter activity (9.62 %)
			aminoacyl-tRNA ligase activity (7.69 %)
			translation release factor activity, codon specific (7.27 %)
			FK506 binding (1.78 %)
			pseudouridine synthase activity (1.49 %)
1001	heme biosynthesis (79.47 %)	MCM complex (100.00 %)	DNA helicase activity (25.32 %)
	protein import into nucleus (20.23 %)		protoheme IX farnesyltransferase activity (24.52 %)
	cellular process (0.30 %)		Rho GTPase binding (24.01 %)
			glutamate-tRNA ligase activity (23.81 %)
			manganese ion binding (0.98 %)
			mismatched DNA binding (0.57 %)
			Rab GTPase activator activity (0.34 %)
			protein transporter activity (0.34 %)
			binding (0.11 %)
1010	queuosine biosynthesis (50.27 %)		purine-nucleoside phosphorylase activity (70.02 %)
	apoptotic process (49.08 %)		ornithine decarboxylase inhibitor activity (24.16 %)
	dephosphorylation (0.42 %)		dipeptidase activity (1.59 %)
	cellular metabolism (0.22 %)		precorrin-2 dehydrogenase activity (1.11 %)
			protein kinase binding (0.85 %)
			L-ascorbic acid binding (0.83 %)
			DNA ligase activity (0.73 %)
			metal ion transmembrane transporter activity (0.29 %)
			damaged DNA binding (0.18 %)
			iron-sulfur cluster binding (0.14 %)
			phospholipid binding (0.11 %)
1011	protein N-linked glycosylation (51.18 %)	extrinsic to intraperoxisomal membrane (100.00 %)	dolichyl-diphosphooligosaccharide-protein glycotransferase activity (77.92 %)
	chromatin remodeling (29.04 %)		U5 snRNA binding (6.34 %)
	acyl-CoA metabolism (14.34 %)		acyl-CoA hydrolase activity (4.68 %)
	nitrate assimilation (5.44 %)		ribonucleoside-diphosphate reductase activity, thioredoxin disulfide as acceptor (4.04 %)
			inorganic anion exchanger activity (1.75 %)
			SUMO ligase activity (1.33 %)
			small protein activating enzyme activity (1.07 %)
			3-dehydroquinate dehydratase activity (0.89 %)
			sequence-specific DNA binding transcription factor activity (0.45 %)
			Ran GTPase binding (0.41 %)
			protein binding (0.41 %)
			calcium ion binding (0.38 %)
			transferase activity (0.34 %)
1100	ATP synthesis coupled proton transport (94.72 %)	mitochondrial proton-transporting ATP synthase complex, coupling factor F(o) (100.00 %)	hydroxymethylbilane synthase activity (21.13 %)
	peptidyl-pyrromethane cofactor linkage (3.76 %)		oxidoreductase activity, acting on the aldehyde or oxo group of donors, disulfide as acceptor (15.65 %)
	cellular metabolism (1.52 %)		4-alpha-hydroxytetrahydrobiopterin dehydratase activity (13.92 %)
			metalloendopeptidase activity (11.41 %)
			valine-tRNA ligase activity (7.21 %)
			telomeric DNA binding (6.05 %)
			Ran GTPase activator activity (4.56 %)
			TBP-class protein binding (3.30 %)
			iron-sulfur cluster binding (3.16 %)
			hydrogen ion transmembrane transporter activity (2.87 %)
			G-protein coupled receptor activity (2.28 %)
			copper chaperone activity (2.28 %)
			intramolecular lyase activity (2.28 %)
			antioxidant activity (1.52 %)
			electron carrier activity (1.49 %)
			sequence-specific DNA binding RNA polymerase II transcription factor activity (0.91 %)
1101	leucyl-tRNA aminoacylation (96.43 %)	dynactin complex (51.33 %)	mating pheromone activity (24.00 %)
	microtubule-based process (3.43 %)	outer membrane (48.45 %)	CoA-transferase activity (23.72 %)
	biosynthesis (0.14 %)	intracellular (0.22 %)	leucine-tRNA ligase activity (23.57 %)
			oxo-acid-lyase activity (23.57 %)
			aminoacyl-tRNA editing activity (1.97 %)
			NADH dehydrogenase (ubiquinone) activity (1.00 %)
			quinone binding (0.86 %)
			4 iron, 4 sulfur cluster binding (0.63 %)
			structural constituent of ribosome (0.38 %)
			cofactor binding (0.31 %)
1110	polyol metabolism (100.00 %)		cytoskeletal protein binding (79.31 %)
			acetolactate decarboxylase activity (19.83 %)
			chromatin binding (0.41 %)
			sequence-specific DNA binding (0.20 %)
			sequence-specific DNA binding transcription factor activity (0.16 %)
			oxidoreductase activity, acting on paired donors, with incorporation or reduction of molecular oxygen (0.09 %)
