# Supplementary material for: Signature Gene Expression Reveals Novel Clues to the Molecular Mechanisms of Dimorphic Transition in Penicillium marneffei
Source: PLoS Genet. 2014 Oct 16;10(10):e1004662. doi: 10.1371/journal.pgen.1004662 (PMC4199489; doi:10.1371/journal.pgen.1004662)
Supplement: Table S6 — Genes with temperature sensitive translation initial region at 37°C. (XLSX) [file pgen.1004662.s009.xlsx]

## Sheet: Table S6
Table S6. Genes with temperature sensitive translation initial region at 37°C
Gene ID	paired nucleotides at 37°C	paired nucleotides at 25 °C	Pattern	Product
GQ26_0011070	1	13	0010	Probable E3 ubiquitin-protein ligase
GQ26_0022100	3	13	1111	Pyridoxal reductase
GQ26_0022520	0	9	0000	Isotrichodermin C-15 hydroxylase
GQ26_0031770	0	8	1111	SUR7 family protein
GQ26_0041120	5	13	1111	Probable mitochondrial chaperone
GQ26_0042000	5	13	1111	Hypothetical protein
GQ26_0043350	4	12	1000	Hypothetical protein
GQ26_0050650	0	10	1001	DNA replication licensing factor
GQ26_0051840	5	13	1100	Hypothetical protein
GQ26_0051870	0	14	1111	Fumitremorgin C synthase
GQ26_0052410	1	13	0100	Heterokaryon incompatibility protein
GQ26_0052820	2	10	1111	Zinc finger protein
GQ26_0052910	0	14	1111	Probable transporter
GQ26_0062500	0	8	0100	Probable cytochrome P450
GQ26_0063400	4	12	1111	Uncharacterized protein
GQ26_0071910	5	13	1111	Uncharacterized transcriptional regulatory protein
GQ26_0073270	5	13	1111	Lipase 3
GQ26_0080930	3	12	1100	3-hydroxybenzoate 6-hydroxylase 1
GQ26_0081450	4	13	0001	Uncharacterized protein
GQ26_0081570	4	12	1111	PX domain-containing protein
GQ26_0081710	6	14	1111	F-box protein
GQ26_0082360	4	13	1111	Quinate permease
GQ26_0082950	0	8	1010	DNA-directed RNA polymerases I and III subunit
GQ26_0091380	0	9	1111	Coiled-coil domain-containing protein
GQ26_0100290	4	12	1111	Mediator of RNA polymerase II transcription subunit
GQ26_0112210	3	13	1111	Exosome complex component
GQ26_0121070	0	10	0000	Hypothetical protein
GQ26_0121770	2	10	1111	GTPase-activating protein
GQ26_0140290	5	13	1111	Formamidopyrimidine-DNA glycosylase
GQ26_0141430	3	12	1010	Nuclease SbcCD subunit C
GQ26_0160520	4	13	0011	PI-PLC X domain-containing protein
GQ26_0161420	3	11	1111	Heat shock 70 kDa protein
GQ26_0180560	4	12	1111	Demethylsterigmatocystin 6-O-methyltransferase
GQ26_0181310	3	12	0010	Uncharacterized protein
GQ26_0181530	5	13	0000	3-(3-hydroxy-phenyl)propionate/3-hydroxycinnamic acid hydroxylase
GQ26_0191400	3	11	1111	Glycolipid 2-alpha-mannosyltransferase
GQ26_0220030	4	13	0000	Probable polyketide synthase
GQ26_0250990	0	9	1111	Probable RNA-directed DNA polymerase from transposon X-element
GQ26_0260690	5	15	1111	Glycerol-3-phosphate dehydrogenase, mitochondrial
GQ26_0270110	4	12	1111	Lipase
GQ26_0270280	3	14	1111	Hydroxyacylglutathione hydrolase
GQ26_0290350	1	12	1111	Hypothetical protein
GQ26_0330220	4	13	1111	60S ribosomal protein
GQ26_0330240	4	12	1111	Eukaryotic peptide chain release factor subunit
GQ26_0330710	7	15	0000	Uncharacterized glycosidase
GQ26_0340020	4	12	1111	Uncharacterized leucine-rich repeat-containing protein
GQ26_0340490	1	12	1111	NifU-like protein
GQ26_0370210	6	14	1111	Putative box C/D snoRNA protein
GQ26_0410070	3	12	0100	UDP-glucose 4-epimerase
GQ26_0450280	4	13	1111	Splicing factor U2AF 50 kDa subunit
GQ26_0460230	4	12	1111	3-hydroxybenzoate 6-hydroxylase
GQ26_0480370	5	13	0000	Uncharacterized permease
GQ26_0510360	4	12	1111	Replication factor C subunit
GQ26_0570050	0	10	1111	Putative HC-toxin efflux carrier
GQ26_0700020	3	11	1111	DNA polymerase alpha-associated DNA helicase A
GQ26_0710060	6	14	1010	Hypothetical protein
GQ26_0920060	4	12	1111	Putative HC-toxin efflux carrier
GQ26_1110020	3	15	1111	Hypothetical protein
GQ26_2120010	5	13	1111	Hypothetical protein
