# Supplementary material for: Signature Gene Expression Reveals Novel Clues to the Molecular Mechanisms of Dimorphic Transition in Penicillium marneffei
Source: PLoS Genet. 2014 Oct 16;10(10):e1004662. doi: 10.1371/journal.pgen.1004662 (PMC4199489; doi:10.1371/journal.pgen.1004662)
Supplement: Table S7 — Enrichment analysis of expression pattern of genes with temperature sensitive translation initial region. (XLSX) [file pgen.1004662.s010.xlsx]

## Sheet: Table S7
Table S7. Enrichment analysis of expression pattern of genes with temperature sensitive translation initial region
Pattern	Genes with less structured translation initial region at 37°C *	Genes with less structred translation initial region at 25°C
0001	1	1
0010	2	1
0011	1	1
0100	3	1
1000	1	1
1001	1	0
1010	3 (9.92×10-5)	0
1100	2	0
*P-value in parentheses showing significant enrichment (χ2 test)
