# Supplementary material for: Signature Gene Expression Reveals Novel Clues to the Molecular Mechanisms of Dimorphic Transition in Penicillium marneffei
Source: PLoS Genet. 2014 Oct 16;10(10):e1004662. doi: 10.1371/journal.pgen.1004662 (PMC4199489; doi:10.1371/journal.pgen.1004662)
Supplement: Table S8 — Enrichment analysis of expression pattern of potential ncRNA binding genes. (XLSX) [file pgen.1004662.s011.xlsx]

## Sheet: Table S8
Table S8. Enrichment analysis of expression pattern of potential ncRNA binding genes
Pattern	Potential binding genes*	Genes with less structure at 37°C	Genes with less structre at 25°C
0001	255	5	2
0010	326 (3.47×10-5)	1	0
0011	716 (0.0132)	7	1
0100	510	2	0
0101	46	1	0
0110	43	0	0
0111	47	0	0
1000	590	4	2
1001	44	0	0
1010	198 (5.65×10-8)	0	1
1011	127	1	0
1100	548	7	0
1101	29	0	0
1110	41	0	0
*P-value in parentheses showing significant enrichment (χ2 test)
