# Supplementary material for: Signature Gene Expression Reveals Novel Clues to the Molecular Mechanisms of Dimorphic Transition in Penicillium marneffei
Source: PLoS Genet. 2014 Oct 16;10(10):e1004662. doi: 10.1371/journal.pgen.1004662 (PMC4199489; doi:10.1371/journal.pgen.1004662)
Supplement: Table S9 — Primers for real-time RT-PCR. (XLSX) [file pgen.1004662.s012.xlsx]

## Sheet: Table S9
Table S9. Primers for real-time RT-PCR
Gene Targets	Primers
actA (GQ26_0082790)	PMPAA1 5'-CCCAAGTCCAACAGAGAGAAG-3'
	PMPAA2 5'-GGAAGCGTACAAGGACAAGA-3'
tefA (GQ26_0060610)	PMPAB1 5'-GTGAATTCGAGGCTGGTATCT-3'
	PMPAB2 5'-CTTGTTGAGGGCAACAATGAG-3'
gpdA (GQ26_0120900)	PMPAC1 5'-CCGCTGCTCAGAACATCATT-3'
	PMPAC2 5'-GTAGGAACACGCATGGACATT-3'
GQ26_0030030	PMPAG1 5'-GCTGTACAAACCTCCCTTCA-3'
	PMPAG2 5'-GACTCGGAAGTTGGTCAAGAT-3'
GQ26_0030040	PMPAH1 5'-ATGAAGCTGTCCCTGTCAATAG-3'
	PMPAH2 5'-GTGATCCTCAAGACGAGGTTT-3'
GQ26_0030050	PMPAJ1 5'-CCCAAACTAATCAGGGATACCG -3'
	PMPAJ2 5'-TCTGGGATTCATGTGACCAAC-3'
GQ26_0030060	PMPAE1 5'-ACGGGTAGTGGTTCCTGATA-3'
	PMPAE2 5'-GACGGTCTCCTGGTTGATAAAT-3'
GQ26_0030070	PMPAK1 5'-GGTGGTGGTTTACTGATTTGC -3'
	PMPAK2 5'-CTAGAATGCCTGGGTTCCAA-3'
GQ26_0030080	PMPAL1 5'-GGCGATGAGAGCAATCTACAA -3'
	PMPAL2 5'-GTTCCATACGCAAACTGGAAAG-3'
GQ26_0030090	PMPAM1 5'-GGGATCAACTCGGTGTCAAA-3'
	PMPAM2 5'-CGCCGGCGTATATATTGAGAA-3'
GQ26_0030100	PMPAN1 5'-GGAGTTTCCAAATGAGCTGTG -3'
	PMPAN2 5'-GTCTGCACCACAAACAGAAC -3'
GQ26_0030110	PMPAO1 5'-CAGATACTGTCAAAGGGAAGGG-3'
	PMPAO2 5'-TATCGTAGTTGATCGCGAAGC-3'
GQ26_0030120	PMPAP1 5'-GCTTCGCGATCAACTACGATA-3'
	PMPAP2 5'-TCTGAATCGGTGTCATCATCTG-3'
GQ26_0030130 (madsA)	PMPAD1 5'-CCGCGAAAGGACAAAGTATCT-3'
	PMPAD2 5'-CTCCAGAGCATGGACGAATTT-3'
GQ26_0030140	PMPAR1 5'-CGAGGAATACCATTCAGTCACA-3'
	PMPAR2 5'-GAACTCGTTTAACCGCTGAAG-3'
GQ26_0030150	PMPAF1 5'-ACAATGGGACACCACAAGAG-3'
	PMPAF2 5'-GACAGACTTGGAGACGTGAAA3'
